# Supplementary material for: Using integrated analysis from multicentre studies to identify RNA methylation-related lncRNA risk stratification systems for glioma
Source: Cancer Cell Int. 2023 Aug 5;23:156. doi: 10.1186/s12935-023-03001-w (PMC10403900; doi:10.1186/s12935-023-03001-w)
Supplement: Supplementary file 2 — Additional file 2: Table S1. The m6A/m5C/m1A score of TCGA glioma was calculated by GSVA. [file 12935_2023_3001_MOESM2_ESM.xlsx]

## Sheet: TCGA.type
sample	M1A	M5C	M6A
TCGA-41-2572-01A-01R-1850-01	0.411414	0.00156978	-0.38087
TCGA-32-2634-01A-01R-1850-01	0.439892	0.571039	0.123946
TCGA-06-0747-01A-01R-1849-01	0.37447	0.230433	0.0141666
TCGA-26-5134-01A-01R-1850-01	-0.697081	0.336108	-0.0640705
TCGA-32-1980-01A-01R-1850-01	-0.358666	-0.678137	-0.768472
TCGA-12-5299-01A-02R-1849-01	0.61604	-0.171989	-0.104288
TCGA-06-2562-01A-01R-1849-01	0.716656	0.177873	-0.271304
TCGA-06-2559-01A-01R-1849-01	0.199519	0.60364	0.284977
TCGA-76-4927-01A-01R-1850-01	0.46748	-0.027546	-0.330745
TCGA-06-0158-01A-01R-1849-01	-0.2746	0.146232	-0.111286
TCGA-19-2624-01A-01R-1850-01	0.0834309	0.624448	0.177189
TCGA-12-3650-01A-01R-1849-01	0.573434	0.00437321	-0.46437
TCGA-41-3915-01A-01R-1850-01	0.0139976	-0.0648935	-0.441911
TCGA-12-0821-01A-01R-1849-01	0.0291433	0.354468	0.16604
TCGA-06-0125-01A-01R-1849-01	0.596425	0.593023	0.393326
TCGA-19-2625-01A-01R-1850-01	0.0313781	-0.0727695	-0.164787
TCGA-32-5222-01A-01R-1850-01	0.710897	0.0416442	-0.382026
TCGA-06-0139-01A-01R-1849-01	-0.0527828	-0.4061	-0.603423
TCGA-06-2564-01A-01R-1849-01	0.367947	0.481188	0.332043
TCGA-06-0743-01A-01R-1849-01	-0.0321055	0.129831	-0.563612
TCGA-15-0742-01A-01R-1850-01	0.714086	0.187392	0.118571
TCGA-06-0219-01A-01R-1849-01	0.241635	-0.466119	-0.571215
TCGA-06-0129-01A-01R-1849-01	0.0417071	0.54365	0.264666
TCGA-28-1753-01A-01R-1850-01	0.236578	0.308525	-0.138861
TCGA-06-0645-01A-01R-1849-01	0.46532	-0.0877	-0.301502
TCGA-19-2619-01A-01R-1850-01	-0.474577	0.142866	-0.155255
TCGA-08-0386-01A-01R-1849-01	0.786444	-0.152303	0.0568762
TCGA-06-5408-01A-01R-1849-01	0.532873	0.264009	0.43006
TCGA-14-1823-01A-01R-1849-01	0.395087	-0.387505	-0.199592
TCGA-02-0047-01A-01R-1849-01	-0.782785	-0.0297466	-0.549697
TCGA-19-4065-01A-01R-2005-01	0.5222	-0.020718	-0.311845
TCGA-14-1825-01A-01R-1850-01	0.528352	0.184991	-0.440843
TCGA-06-5414-01A-01R-1849-01	0.639214	0.159629	-0.106762
TCGA-12-0619-01A-01R-1849-01	0.0194404	0.303512	-0.17672
TCGA-06-0744-01A-01R-1849-01	0.333152	0.237774	-0.412161
TCGA-15-1444-01A-02R-1850-01	-0.351549	0.0707323	0.0232115
TCGA-06-2565-01A-01R-1849-01	0.470791	0.600935	0.415174
TCGA-06-5411-01A-01R-1849-01	0.364922	-0.525658	-0.715922
TCGA-32-2616-01A-01R-1850-01	-0.371746	0.203936	-0.286707
TCGA-76-4932-01A-01R-1850-01	0.502366	0.0955639	-0.0221425
TCGA-41-2571-01A-01R-1850-01	0.445732	-0.206446	-0.375718
TCGA-27-2524-01A-01R-1850-01	0.713551	-0.00802507	-0.317483
TCGA-19-5960-01A-11R-1850-01	0.072458	0.401731	0.500343
TCGA-27-1830-01A-01R-1850-01	-0.421666	0.303244	-0.219505
TCGA-06-0745-01A-01R-1849-01	-0.0680717	-0.171683	-0.465843
TCGA-32-2632-01A-01R-1850-01	-0.134415	0.217671	-0.541265
TCGA-HW-7491-01A-11R-2027-07	0.115506	0.217178	-0.0676745
TCGA-VM-A8CD-01A-11R-A36H-07	0.000242076	0.0709632	-0.478731
TCGA-S9-A7QY-01A-11R-A34F-07	-0.164527	-0.143518	-0.630793
TCGA-HT-7475-01A-11R-2027-07	0.268869	-0.0751645	0.189435
TCGA-HT-7473-01A-11R-2027-07	-0.471455	0.106447	0.402714
TCGA-DU-7292-01A-11R-2027-07	-0.760746	-0.566553	-0.487795
TCGA-DU-A5TT-01A-11R-A28M-07	0.173001	0.193735	0.096683
TCGA-HT-7874-01A-11R-2403-07	-0.58701	-0.575447	-0.345104
TCGA-HT-7471-01A-11R-2256-07	0.549763	0.265899	0.211905
TCGA-DB-5274-01A-01R-1470-07	0.49498	-0.387891	-0.517029
TCGA-S9-A7R7-01A-11R-A34R-07	-0.635996	-0.447815	0.203482
TCGA-S9-A6WG-01A-11R-A33Z-07	-0.692109	0.407764	-0.577269
TCGA-HT-7691-01A-11R-2256-07	-0.581828	-0.576728	-0.323624
TCGA-HW-7487-01A-11R-2027-07	0.142371	-0.635783	-0.285579
TCGA-E1-A7YJ-01A-11R-A34F-07	0.649241	0.349054	0.531157
TCGA-E1-A7YK-01A-11R-A34F-07	-0.528107	-0.116766	-0.288601
TCGA-HT-7609-01A-11R-2090-07	-0.261994	-0.0703043	0.445778
TCGA-HT-A5RA-01A-11R-A28M-07	0.644856	0.556606	0.245227
TCGA-S9-A6WL-01A-21R-A33Z-07	-0.204579	0.0362938	-0.550704
TCGA-S9-A6TZ-01A-21R-A32Q-07	-0.594079	0.156522	0.526302
TCGA-QH-A6XA-01A-12R-A32Q-07	-0.261349	-0.35522	0.0529841
TCGA-HT-7858-01A-11R-2403-07	-0.0166472	0.282001	0.171554
TCGA-TQ-A7RH-01A-12R-A34F-07	-0.408984	0.248344	-0.139638
TCGA-DU-6403-01A-11R-1708-07	-0.240851	0.35034	0.164365
TCGA-E1-A7YL-01A-11R-A34F-07	-0.107391	0.312019	-0.266974
TCGA-FG-A4MX-01A-11R-A26U-07	-0.712102	-0.195241	-0.488911
TCGA-DB-A4XD-01A-11R-A27Q-07	-0.462511	0.330063	0.462535
TCGA-VM-A8CF-01A-11R-A36H-07	-0.231972	-0.491496	-0.578419
TCGA-DU-6394-01A-11R-1708-07	0.410268	0.203134	0.271185
TCGA-HT-7692-01A-12R-2256-07	-0.130846	0.210104	-0.328659
TCGA-DH-5141-01A-01R-1470-07	0.276127	-0.537626	-0.285323
TCGA-DB-A75L-01A-11R-A32Q-07	-0.271834	0.123435	0.348962
TCGA-HT-8558-01A-21R-2404-07	-0.515953	-0.682832	-0.288133
TCGA-RY-A843-01A-11R-A36H-07	-0.671893	-0.56889	-0.483786
TCGA-HT-A74O-01A-11R-A32Q-07	0.00438585	0.0128078	0.0638113
TCGA-DB-A64S-01A-11R-A29R-07	0.0160638	0.235115	-0.237354
TCGA-FG-A6J3-01A-11R-A31N-07	0.27891	-0.0896482	-0.589784
TCGA-QH-A6X9-01A-12R-A32Q-07	0.433187	0.124538	0.524463
TCGA-S9-A7R4-01A-12R-A34R-07	-0.665065	0.0655669	0.257497
TCGA-HT-7695-01A-11R-2256-07	-0.201407	-0.484846	-0.310909
TCGA-DU-A5TY-01A-11R-A28M-07	0.179141	0.207304	0.105199
TCGA-S9-A89V-01A-11R-A36H-07	-0.844223	0.254209	0.291183
TCGA-DU-7290-01A-11R-2027-07	-0.400409	0.29727	0.435532
TCGA-DU-A5TW-01A-11R-A28M-07	0.594669	0.245476	0.265224
TCGA-DB-5279-01A-03R-2347-07	-0.132442	-0.499576	0.0287132
TCGA-E1-A7YE-01A-11R-A34F-07	-0.596114	0.482225	0.438548
TCGA-TM-A84F-01A-11R-A36H-07	-0.66201	-0.320061	-0.574517
TCGA-S9-A6WP-01A-12R-A34F-07	-0.214402	0.165814	-0.507705
TCGA-DU-A6S2-01A-21R-A32Q-07	-0.528999	-0.286903	0.0515278
TCGA-QH-A6X8-01A-12R-A32Q-07	-0.0168663	0.327469	0.271658
TCGA-DU-5854-01A-11R-1708-07	-0.543008	0.0228925	-0.324209
TCGA-TM-A84O-01A-11R-A36H-07	-0.560288	-0.0165687	-0.544198
TCGA-DB-5278-01A-01R-1470-07	0.568391	-0.219726	-0.0498037
TCGA-HT-8109-01A-11R-2404-07	-0.364566	-0.504884	-0.353187
TCGA-DU-7294-01A-11R-2027-07	0.446605	0.0603435	0.104506
TCGA-S9-A7IX-01A-12R-A34F-07	-0.691728	-0.0751242	-0.473282
TCGA-HT-8110-01A-11R-2404-07	-0.401653	-0.083651	-0.547592
TCGA-QH-A6X4-01A-51R-A32Q-07	-0.0527668	-0.0716067	-0.127975
TCGA-DB-A64V-01A-11R-A29R-07	0.473466	-0.496059	-0.464307
TCGA-P5-A72U-01A-31R-A32Q-07	-0.24817	-0.349744	-0.663607
TCGA-TQ-A7RF-01A-11R-A33Z-07	0.261975	-0.176713	0.553598
TCGA-DU-5871-01A-12R-1708-07	-0.166645	-0.210577	0.215946
TCGA-S9-A6TV-01A-12R-A34R-07	0.0895317	-0.115461	0.28464
TCGA-TM-A7C5-01A-11R-A32Q-07	0.636484	0.0186184	-0.112707
TCGA-RY-A83Z-01A-11R-A36H-07	0.236521	-0.00743973	0.463879
TCGA-DH-5144-01A-01R-1470-07	0.632237	0.525182	0.566191
TCGA-DH-A7UT-01A-12R-A34F-07	-0.579818	-0.177405	-0.269691
TCGA-TQ-A8XE-01A-11R-A36H-07	-0.15933	0.346655	0.46484
TCGA-DU-7006-01A-11R-2027-07	0.184156	0.450259	0.49856
TCGA-P5-A733-01A-11R-A32Q-07	-0.403456	-0.596617	0.0154337
TCGA-FG-A87N-01A-11R-A36H-07	-0.421048	0.406068	0.491892
TCGA-DH-A66B-01A-11R-A29R-07	0.647035	0.244439	0.592748
TCGA-S9-A6TS-01A-12R-A33Z-07	0.213188	-0.143429	-0.116169
TCGA-E1-5302-01A-01R-1470-07	-0.356011	-0.404377	0.173292
TCGA-S9-A7J3-01A-21R-A34R-07	-0.386352	-0.0295288	-0.366709
TCGA-HT-A617-01A-11R-A29R-07	0.190624	-0.272665	-0.575421
TCGA-DU-7011-01A-11R-2027-07	-0.663463	-0.557207	-0.136281
TCGA-FG-8181-01A-11R-2256-07	-0.551885	-0.673986	-0.378092
TCGA-FG-8182-01A-11R-2256-07	-0.444164	0.291652	0.402188
TCGA-TQ-A7RJ-01A-11R-A33Z-07	-0.454506	0.0340901	0.234927
TCGA-TM-A84J-01A-11R-A36H-07	0.0971218	0.621282	0.590787
TCGA-DU-7304-01A-12R-2090-07	-0.851429	-0.329403	-0.268737
TCGA-TQ-A7RN-01A-11R-A33Z-07	-0.230497	0.0829263	-0.17523
TCGA-QH-A6XC-01A-12R-A32Q-07	0.252326	-0.127954	-0.384187
TCGA-HW-8320-01A-11R-2404-07	0.11774	0.304145	0.569407
TCGA-E1-5307-01A-01R-1896-07	0.143815	-0.18155	0.3773
TCGA-FG-7634-01A-11R-2090-07	0.135418	0.382669	0.1128
TCGA-S9-A7J2-01A-11R-A34F-07	-0.412184	0.320255	-0.0941131
TCGA-QH-A86X-01A-11R-A36H-07	0.158646	0.239303	-0.289927
TCGA-QH-A6CX-01A-11R-A32Q-07	-0.400262	-0.311167	-0.365405
TCGA-HT-8013-01A-11R-2403-07	-0.384646	0.479991	0.399727
TCGA-HT-7610-01A-21R-2090-07	-0.633388	-0.470372	-0.343133
TCGA-S9-A6U2-01A-21R-A33Z-07	-0.632162	-0.187186	-0.228981
TCGA-QH-A6CS-01A-11R-A31N-07	0.0221202	-0.497053	-0.553019
TCGA-HT-8011-01A-11R-2403-07	0.723508	0.55523	0.53514
TCGA-HT-7877-01A-11R-2403-07	-0.580263	-0.262069	-0.258054
TCGA-HT-7474-01A-11R-2027-07	-0.680697	-0.675451	-0.475376
TCGA-HT-8104-01A-11R-2404-07	0.44063	0.344857	0.459126
TCGA-HT-8563-01A-11R-2404-07	-0.727209	0.15852	0.279534
TCGA-QH-A65R-01A-21R-A31N-07	0.451459	-0.37186	-0.236092
TCGA-P5-A780-01A-12R-A32Q-07	-0.721695	0.0355654	0.356687
TCGA-E1-A7YY-01A-11R-A34R-07	-0.588642	-0.582494	-0.582734
TCGA-DU-6393-01A-11R-1708-07	0.134977	-0.00420648	0.478413
TCGA-R8-A73M-01A-11R-A32Q-07	0.396503	-0.139377	-0.0297015
TCGA-HT-7879-01A-11R-2403-07	-0.536281	0.383518	0.0505474
TCGA-FN-7833-01A-11R-2090-07	-0.112546	0.416965	0.375105
TCGA-IK-7675-01A-11R-2090-07	0.320825	0.6033	0.349145
TCGA-TM-A7C3-01A-11R-A32Q-07	-0.330359	0.580429	0.295384
TCGA-DU-8166-01A-11R-2256-07	-0.530205	0.182376	0.597577
TCGA-DU-6406-01A-11R-1708-07	0.589015	0.51604	0.59533
TCGA-E1-A7YV-01A-11R-A34R-07	-0.702326	0.348381	0.32755
TCGA-CS-5393-01A-01R-1470-07	-0.576333	-0.122569	0.165499
TCGA-CS-6670-01A-11R-1896-07	-0.385928	-0.546551	0.0125555
TCGA-HT-7483-01A-11R-2027-07	-0.182541	0.119219	0.288235
TCGA-RY-A83X-01A-11R-A36H-07	0.689036	0.0956597	-0.109859
TCGA-P5-A5F6-01A-11R-A28M-07	-0.293469	-0.155687	0.160746
TCGA-HT-7470-01A-12R-2090-07	-0.536939	-0.6029	-0.185363
TCGA-TM-A84Q-01A-11R-A36H-07	0.423037	0.348846	0.70844
TCGA-R8-A6ML-01A-11R-A32Q-07	0.226238	-0.0380711	-0.0648132
TCGA-P5-A5EU-01A-11R-A27Q-07	-0.109923	0.665723	0.618667
TCGA-DB-A4XG-01A-11R-A27Q-07	-0.0211181	0.23257	0.399774
TCGA-QH-A65X-01A-11R-A32Q-07	0.340201	-0.287369	-0.455865
TCGA-TQ-A7RS-01A-12R-A33Z-07	0.178364	0.206733	0.0962755
TCGA-S9-A6U0-01A-12R-A32Q-07	-0.144774	0.0575506	0.131634
TCGA-QH-A6X3-01A-21R-A32Q-07	0.588465	0.298281	0.642036
TCGA-DU-6396-01A-11R-1708-07	-0.7423	0.389908	0.726202
TCGA-FG-A4MY-01A-11R-A26U-07	-0.0231127	-0.23851	0.260389
TCGA-HT-7684-01A-11R-2256-07	0.160513	-0.655565	-0.0784156
TCGA-HT-7608-01A-11R-2090-07	-0.771573	-0.679927	-0.603248
TCGA-CS-5395-01A-01R-1470-07	0.34665	-0.0421881	0.280528
TCGA-WY-A85E-01A-11R-A36H-07	-0.0188912	0.228595	0.213557
TCGA-P5-A72X-01A-11R-A32Q-07	-0.778692	-0.121783	-0.0444715
TCGA-E1-5311-01A-01R-1470-07	-0.352583	-0.370885	0.0343354
TCGA-DU-5852-01A-11R-1708-07	0.133672	0.18328	-0.269573
TCGA-DB-5281-01A-01R-1470-07	-0.296673	-0.0813353	0.340688
TCGA-DU-A5TR-01A-11R-A28M-07	-0.7226	-0.372917	-0.624187
TCGA-CS-5396-01A-02R-1470-07	-0.00717155	-0.445685	-0.222454
TCGA-HT-7620-01A-11R-2256-07	-0.448066	0.0420214	-0.263548
TCGA-HT-7856-01A-11R-2403-07	-0.714738	-0.541476	-0.63153
TCGA-HT-8019-01A-21R-2404-07	-0.561854	-0.702637	-0.705246
TCGA-HW-7493-01A-11R-2027-07	-0.684263	-0.555282	0.192375
TCGA-QH-A65Z-01A-11R-A29R-07	0.545373	-0.134248	-0.112704
TCGA-TM-A84T-01A-11R-A36H-07	-0.495198	0.524578	0.243295
TCGA-P5-A5F1-01A-11R-A28M-07	-0.0165106	-0.554422	0.161595
TCGA-06-5418-01A-01R-1849-01	0.672772	0.0616819	-0.102906
TCGA-26-5135-01A-01R-1850-01	-0.150029	0.0151772	-0.493169
TCGA-28-1747-01A-01R-1850-01	0.58383	0.190407	-0.265817
TCGA-06-0184-01A-01R-1849-01	0.308401	-0.374457	-0.412227
TCGA-32-1970-01A-01R-1850-01	0.230116	0.338177	-0.314276
TCGA-12-3652-01A-01R-1849-01	0.532212	-0.221302	-0.316388
TCGA-19-2629-01A-01R-1850-01	0.441466	0.0204968	0.25793
TCGA-27-1837-01A-01R-1850-01	-0.120509	0.0474979	-0.51851
TCGA-06-0878-01A-01R-1849-01	-0.122863	0.279396	0.185767
TCGA-76-4931-01A-01R-1850-01	0.525426	0.427848	0.208531
TCGA-06-0750-01A-01R-1849-01	-0.256963	-0.253316	-0.5941
TCGA-28-2499-01A-01R-1850-01	0.15213	-0.0535983	-0.474524
TCGA-06-0156-01A-03R-1849-01	0.107272	0.153102	-0.303977
TCGA-28-5216-01A-01R-1850-01	-0.116231	-0.00573504	-0.0565612
TCGA-02-2486-01A-01R-1849-01	0.560745	-0.323165	-0.343423
TCGA-02-0055-01A-01R-1849-01	0.190584	-0.292322	-0.56814
TCGA-32-2615-01A-01R-1850-01	-0.337248	-0.0842677	-0.448025
TCGA-06-0174-01A-01R-1849-01	0.619404	0.239646	-0.0300766
TCGA-06-5856-01A-01R-1849-01	0.0609433	0.317976	0.224704
TCGA-06-0644-01A-02R-1849-01	-0.124698	0.0917288	-0.45942
TCGA-VM-A8CH-01A-12R-A36H-07	-0.494906	0.0738681	0.310918
TCGA-DU-7299-01A-21R-2027-07	0.285593	0.270265	0.199407
TCGA-HT-7485-01A-11R-2027-07	-0.296541	-0.278592	0.285186
TCGA-HT-7605-01A-11R-2090-07	-0.548411	-0.668154	-0.26251
TCGA-TQ-A7RM-01A-11R-A33Z-07	0.521255	0.450765	0.426936
TCGA-HT-A61B-01A-11R-A29R-07	0.621208	0.464045	0.365816
TCGA-S9-A6WO-01A-21R-A34F-07	-0.129277	0.285034	0.177368
TCGA-CS-6667-01A-12R-2027-07	-0.367079	-0.361753	0.240473
TCGA-S9-A7QW-01A-11R-A34F-07	0.0491465	0.33663	0.28962
TCGA-HT-7693-01A-11R-2256-07	0.364775	0.0994462	0.681158
TCGA-HW-7490-01A-11R-2027-07	-0.0534058	-0.491008	0.12368
TCGA-CS-6666-01A-11R-1896-07	0.0529787	0.350704	0.536719
TCGA-E1-5305-01A-01R-1896-07	-0.261989	0.214447	0.281589
TCGA-DU-6407-01A-13R-1708-07	-0.258564	-0.280837	0.364452
TCGA-S9-A7J1-01A-21R-A34R-07	-0.668658	-0.105123	-0.572999
TCGA-FG-7637-01A-11R-2090-07	0.380234	-0.116523	0.316715
TCGA-CS-6186-01A-12R-2027-07	0.67096	0.344395	0.478475
TCGA-S9-A7QX-01A-11R-A34F-07	-0.111954	0.0212996	0.210297
TCGA-DB-A75O-01A-11R-A32Q-07	-0.462988	-0.474234	-0.640534
TCGA-DB-A4XB-01A-11R-A26U-07	-0.261878	0.280328	0.557759
TCGA-HT-7606-01A-11R-2090-07	0.338545	0.54374	0.680376
TCGA-DB-A4XA-01A-11R-A26U-07	0.15792	-0.478605	-0.633575
TCGA-CS-5397-01A-01R-1896-07	-0.0914683	-0.115586	0.193149
TCGA-HW-A5KJ-01A-12R-A27Q-07	0.0303281	-0.25306	-0.442358
TCGA-HT-7680-01A-11R-2256-07	-0.654788	-0.496411	-0.0593886
TCGA-QH-A6CY-01A-11R-A32Q-07	0.116287	-0.567047	-0.259083
TCGA-DU-8167-01A-11R-2256-07	0.26932	0.360517	0.480286
TCGA-DU-8162-01A-21R-2256-07	-0.663172	-0.544054	-0.305342
TCGA-DU-6400-01A-12R-1708-07	0.51295	0.104237	0.23393
TCGA-TQ-A7RP-01A-21R-A34F-07	-0.439058	-0.649618	-0.560996
TCGA-WY-A859-01A-12R-A36H-07	-0.524999	-0.23199	-0.466767
TCGA-P5-A5EW-01A-11R-A27Q-07	-0.493276	-0.0950604	0.595281
TCGA-S9-A6UA-01A-12R-A33Z-07	-0.331093	0.146103	-0.428971
TCGA-FG-7636-01A-11R-2090-07	0.301623	-0.344571	0.417147
TCGA-S9-A7IZ-01A-11R-A34F-07	-0.753627	-0.484902	-0.242297
TCGA-DU-A6S7-01A-21R-A32Q-07	0.0420451	0.415577	0.528705
TCGA-P5-A730-01A-11R-A32Q-07	-0.239964	-0.266298	0.387291
TCGA-WH-A86K-01A-11R-A36H-07	-0.418496	-0.395125	-0.340939
TCGA-TM-A84H-01A-11R-A36H-07	-0.677453	0.48175	0.215039
TCGA-TQ-A7RW-01A-11R-A33Z-07	-0.357708	0.14194	0.139048
TCGA-HT-7687-01A-11R-2256-07	-0.141972	0.0830557	-0.0398331
TCGA-FG-A70Z-01A-12R-A33Z-07	0.18423	-0.275669	-0.477171
TCGA-FG-7643-01A-11R-2090-07	-0.667858	-0.61612	-0.339489
TCGA-F6-A8O3-01A-11R-A36H-07	0.642398	0.0354288	-0.115382
TCGA-WY-A85C-01A-11R-A36H-07	-0.399428	-0.0687946	0.208517
TCGA-HW-7486-01A-11R-2027-07	0.301205	-0.302931	-0.0494372
TCGA-HT-A74K-01A-11R-A32Q-07	0.00194617	-0.482677	-0.60474
TCGA-HT-7602-01A-21R-2090-07	-0.647561	-0.644863	-0.556546
TCGA-E1-A7Z4-01A-11R-A34R-07	0.275374	-0.106708	0.220423
TCGA-QH-A6CW-01A-11R-A32Q-07	-0.559174	0.0560067	0.534487
TCGA-S9-A7R2-01A-21R-A34R-07	-0.306397	-0.189561	-0.346501
TCGA-S9-A7IS-01A-11R-A34F-07	0.503529	0.464016	0.19298
TCGA-DU-6410-01A-11R-1896-07	0.311505	0.476385	0.513212
TCGA-DU-8164-01A-11R-2256-07	-0.136138	-0.0399898	0.114989
TCGA-FG-8191-01A-11R-2256-07	-0.572649	-0.343372	0.254809
TCGA-FG-6688-01A-11R-1896-07	0.16092	-0.448303	0.052738
TCGA-DU-7298-01A-11R-2027-07	0.0122644	0.425779	0.580259
TCGA-E1-A7YM-01A-11R-A34F-07	-0.314439	-0.256008	-0.249865
TCGA-DB-5270-01A-02R-1470-07	-0.727213	-0.676333	-0.344276
TCGA-TM-A7CA-01A-21R-A33Z-07	-0.407458	0.193059	0.350067
TCGA-RY-A83Y-01A-11R-A36H-07	0.297191	-0.312636	-0.256033
TCGA-DU-5855-01A-11R-1708-07	-0.0069362	-0.00238007	0.596413
TCGA-HT-7603-01A-21R-2090-07	0.45157	-0.698875	0.484617
TCGA-DU-6402-01A-11R-1708-07	0.495049	0.213976	0.0775015
TCGA-HT-7482-01A-11R-2027-07	-0.0872628	-0.273705	0.300736
TCGA-DB-A64Q-01A-11R-A29R-07	0.680639	0.416799	0.336852
TCGA-DU-A76R-01A-11R-A32Q-07	-0.0919095	-0.689133	0.0766717
TCGA-DH-A66D-01A-11R-A31N-07	-0.0826065	0.143863	0.361034
TCGA-DB-A75M-01A-11R-A32Q-07	-0.537978	-0.0626567	0.214336
TCGA-DB-A4XF-01A-11R-A27Q-07	-0.47556	-0.133701	0.404041
TCGA-VM-A8CA-01A-11R-A36H-07	-0.168384	-0.617026	-0.588684
TCGA-DU-6397-01A-11R-1708-07	0.0751081	-0.475978	-0.259769
TCGA-DU-5847-01A-11R-1708-07	-0.434975	0.334087	-0.152603
TCGA-S9-A6UB-01A-21R-A33Z-07	0.511982	0.292612	0.192389
TCGA-S9-A6U6-01A-12R-A33Z-07	-0.634614	-0.383096	0.215813
TCGA-DU-6399-01A-12R-1708-07	-0.348975	0.168638	0.286862
TCGA-E1-5322-01A-01R-1470-07	0.363758	0.578367	0.566287
TCGA-E1-A7YO-01A-11R-A34F-07	-0.673514	-0.399273	-0.123646
TCGA-DU-7306-01A-11R-2090-07	-0.472702	-0.609039	0.409567
TCGA-DH-A66G-01A-21R-A31N-07	-0.576965	-0.0641225	0.21885
TCGA-VM-A8C8-01A-11R-A36H-07	-0.136915	-0.163728	0.403503
TCGA-S9-A7J0-01A-11R-A34F-07	0.430033	0.741167	0.401378
TCGA-W9-A837-01A-11R-A36H-07	-0.287555	-0.34294	-0.328893
TCGA-FG-8185-01A-11R-2256-07	-0.0742252	0.272986	0.612241
TCGA-E1-5319-01A-01R-1896-07	-0.390475	-0.50372	-0.0613809
TCGA-DU-8168-01A-11R-2256-07	0.307498	0.452767	0.223278
TCGA-HT-7607-01A-11R-2090-07	-0.465808	-0.62327	-0.288513
TCGA-HT-8012-01A-11R-2403-07	-0.0152661	-0.0296047	0.0860517
TCGA-S9-A6WN-01A-12R-A33Z-07	-0.786705	-0.599916	-0.267382
TCGA-TM-A84M-01A-11R-A36H-07	-0.0603545	0.483476	0.133891
TCGA-DB-A4X9-01A-11R-A26U-07	0.125846	-0.307566	0.207641
TCGA-RY-A845-01A-11R-A36H-07	0.0176602	-0.0767321	0.370061
TCGA-DU-7018-01A-11R-2027-07	0.673797	-0.153556	-0.233887
TCGA-HW-A5KL-01A-11R-A27Q-07	-0.757508	0.0616444	-0.0823576
TCGA-S9-A6U1-01A-21R-A33Z-07	-0.204191	0.489208	0.468826
TCGA-HT-7476-01A-11R-2027-07	-0.194527	-0.560005	-0.622632
TCGA-CS-4944-01A-01R-1470-07	-0.637468	-0.639545	-0.186094
TCGA-DU-6395-01A-13R-1708-07	-0.169742	-0.444433	0.0937143
TCGA-HT-8111-01A-11R-2404-07	-0.471303	-0.392552	-0.0402566
TCGA-P5-A781-01A-11R-A32Q-07	-0.39539	-0.442201	-0.0851788
TCGA-DU-7007-01A-11R-2027-07	-0.487431	0.199277	0.515894
TCGA-FG-6692-01A-11R-1896-07	0.636374	0.535417	0.319255
TCGA-DU-A7TG-01A-21R-A34R-07	-0.614965	-0.739768	-0.47726
TCGA-KT-A74X-01A-11R-A32Q-07	0.652714	-0.111324	-0.398642
TCGA-DB-A64X-01A-11R-A29R-07	0.279817	-0.409963	-0.332093
TCGA-E1-A7YQ-01A-11R-A34R-07	-0.445508	0.425188	0.225254
TCGA-WY-A85B-01A-11R-A36H-07	0.318661	0.461245	0.411782
TCGA-HT-7854-01A-11R-2256-07	-0.716805	-0.515207	0.134334
TCGA-HT-7676-01A-11R-2403-07	0.407758	-0.194345	0.255559
TCGA-DB-A64W-01A-11R-A29R-07	0.268475	0.115102	0.0626666
TCGA-P5-A5F0-01A-11R-A28M-07	-0.36096	-0.113143	-0.518597
TCGA-HW-8322-01A-11R-2404-07	0.540536	0.489379	0.210286
TCGA-HT-A618-01A-11R-A29R-07	-0.690288	-0.399347	-0.204683
TCGA-R8-A6MO-01A-11R-A33Z-07	-0.280138	0.105562	0.0211224
TCGA-DU-7010-01A-11R-2027-07	0.0919102	0.32474	0.312246
TCGA-RY-A840-01A-11R-A36H-07	-0.090595	-0.180984	-0.409939
TCGA-DU-A7T8-01A-21R-A34R-07	0.172734	0.109838	-0.226833
TCGA-DU-7015-01A-11R-2027-07	0.217276	-0.137342	0.441524
TCGA-HW-A5KK-01A-11R-A27Q-07	-0.573038	-0.0356416	-0.30913
TCGA-CS-4941-01A-01R-1470-07	-0.361411	-0.0311241	0.19018
TCGA-DU-5872-01A-11R-1708-07	-0.368902	-0.274606	0.167605
TCGA-DU-5870-01A-11R-1708-07	0.141781	-0.444223	-0.539859
TCGA-HT-A4DV-01A-11R-A26U-07	0.33915	-0.526231	-0.44106
TCGA-DU-8165-01A-11R-2256-07	0.0383528	0.545065	0.481997
TCGA-P5-A5EZ-01A-11R-A27Q-07	-0.335027	0.365551	-0.110372
TCGA-EZ-7264-01A-11R-2027-07	-0.017908	0.502792	0.208689
TCGA-DU-6408-01A-11R-1708-07	-0.386382	0.157599	0.316989
TCGA-S9-A6WH-01A-12R-A33Z-07	0.532483	0.110593	0.308015
TCGA-TM-A84C-01A-11R-A36H-07	-0.587936	0.248655	-0.220226
TCGA-S9-A6TW-01A-12R-A32Q-07	0.653868	-0.383798	-0.648733
TCGA-DU-6542-01A-11R-1896-07	-0.369167	0.280004	0.597988
TCGA-VM-A8C9-01A-11R-A36H-07	-0.148077	-0.595037	-0.517136
TCGA-E1-A7YN-01A-11R-A34F-07	-0.37419	-0.224884	0.12995
TCGA-DU-6392-01A-11R-1708-07	0.413029	0.0828845	0.369945
TCGA-DH-A669-01A-12R-A31N-07	0.856382	0.220082	0.506939
TCGA-HT-7472-01A-11R-2027-07	-0.43481	0.139115	0.217731
TCGA-DU-A7TD-01A-12R-A34F-07	-0.402371	0.604898	0.500003
TCGA-CS-6188-01A-11R-1896-07	0.081215	0.154654	0.219964
TCGA-TM-A84I-01A-11R-A36H-07	0.122827	0.471624	0.598681
TCGA-DU-5849-01A-11R-1708-07	-0.285763	-0.544671	-0.211573
TCGA-HT-7467-01A-11R-2027-07	-0.702225	-0.605505	-0.705764
TCGA-P5-A5EV-01A-11R-A27Q-07	-0.194667	-0.22445	0.330988
TCGA-DH-A66F-01A-11R-A29R-07	0.515246	-0.255906	-0.0937239
TCGA-S9-A6WM-01A-12R-A33Z-07	0.0460927	0.45877	0.288991
TCGA-P5-A5EX-01A-12R-A28M-07	-0.316663	-0.458386	-0.165239
TCGA-HT-7480-01A-11R-2090-07	-0.525867	0.0250353	-0.255671
TCGA-IK-8125-01A-11R-2256-07	-0.449481	-0.131987	-0.358891
TCGA-HT-7881-01A-11R-2403-07	-0.517235	-0.60726	-0.365646
TCGA-CS-4943-01A-01R-1470-07	0.662378	0.371388	0.488189
TCGA-P5-A77X-01A-11R-A32Q-07	-0.748993	-0.292363	-0.423268
TCGA-DB-5275-01A-01R-1470-07	0.74354	-0.0810477	0.38956
TCGA-P5-A737-01A-11R-A32Q-07	-0.608139	0.26728	-0.510561
TCGA-HT-8564-01A-11R-2404-07	-0.806675	-0.272787	-0.330102
TCGA-DU-A7TA-01A-11R-A33Z-07	0.594818	0.220388	0.015342
TCGA-HT-7902-01A-12R-2403-07	-0.582654	-0.0331149	-0.168342
TCGA-VM-A8CE-01A-11R-A36H-07	-0.483814	0.130035	-0.305931
TCGA-HW-7495-01A-11R-2027-07	-0.293228	-0.469841	-0.25382
TCGA-FG-6689-01A-11R-1896-07	-0.554909	-0.618844	0.197832
TCGA-HT-A61C-01A-11R-A29R-07	0.531211	0.260765	-0.297067
TCGA-E1-A7YS-01A-11R-A34F-07	0.226523	0.287445	0.280013
TCGA-WY-A85A-01A-21R-A36H-07	-0.493582	0.0801937	-0.105793
TCGA-R8-A6YH-01A-21R-A32Q-07	-0.161768	0.571823	0.485704
TCGA-DU-A7T6-01A-11R-A33Z-07	0.58235	0.324343	-0.252533
TCGA-P5-A731-01A-11R-A32Q-07	-0.248196	-0.671101	0.207581
TCGA-TQ-A7RQ-01A-11R-A33Z-07	-0.418109	-0.355399	-0.189842
TCGA-TM-A84R-01A-21R-A36H-07	-0.471028	-0.650089	-0.518
TCGA-DU-A5TP-01A-11R-A28M-07	0.715892	0.57728	0.377818
TCGA-DU-A76L-01A-11R-A32Q-07	0.573694	0.474234	0.417126
TCGA-HT-7468-01A-11R-2027-07	0.12545	0.273444	0.239654
TCGA-DU-A7TC-01A-21R-A34R-07	0.46132	-0.570331	-0.555937
TCGA-DB-5277-01A-01R-1470-07	0.769932	0.40663	0.523297
TCGA-DU-7014-01A-11R-2027-07	0.416707	-0.0620764	-0.0681546
TCGA-DB-A75P-01A-11R-A32Q-07	-0.643379	-0.657728	-0.711631
TCGA-FG-6691-01A-11R-1896-07	0.266832	0.0410917	0.543043
TCGA-P5-A735-01A-11R-A32Q-07	0.00563184	0.320568	0.412216
TCGA-DB-A4XC-01A-11R-A26U-07	-0.35513	0.184838	0.32351
TCGA-CS-6668-01A-11R-1896-07	-0.182908	0.268803	0.516536
TCGA-HT-7601-01A-11R-2090-07	0.0169606	-0.287695	0.231331
TCGA-WY-A858-01A-11R-A36H-07	-0.862396	-0.0326617	-0.623382
TCGA-HT-7860-01A-11R-2403-07	0.496071	0.213716	0.0949439
TCGA-S9-A6WQ-01A-12R-A34F-07	-0.460445	-0.438682	0.0202351
TCGA-HT-8114-01A-11R-2404-07	-0.661885	-0.358205	0.138485
TCGA-FG-A60K-01A-11R-A29R-07	0.0771649	0.0440355	-0.0872923
TCGA-HT-7479-01A-11R-2027-07	-0.350094	-0.392796	-0.15468
TCGA-DU-5874-01A-11R-1708-07	0.184053	0.573619	0.40944
TCGA-HT-8113-01A-11R-2404-07	-0.618751	-0.789384	-0.413942
TCGA-DU-7008-01A-11R-2027-07	0.570121	-0.0156024	0.556986
TCGA-DH-5140-01A-01R-1470-07	-0.223605	0.545509	0.590172
TCGA-HT-7855-01A-11R-2403-07	0.147969	0.172903	0.65912
TCGA-P5-A5F4-01A-11R-A28M-07	0.229854	-0.502656	-0.390382
TCGA-DU-7019-01A-11R-2027-07	-0.374698	-0.197336	0.501803
TCGA-HT-A615-01A-11R-A29R-07	-0.175125	-0.0523943	0.399409
TCGA-DH-5142-01A-01R-1470-07	-0.0576351	0.50269	0.534534
TCGA-DU-A7TB-01A-11R-A33Z-07	-0.842264	0.0685963	-0.384999
TCGA-HT-7880-01A-11R-2403-07	-0.809565	-0.591229	-0.689002
TCGA-KT-A7W1-01A-11R-A34F-07	0.188077	0.570918	0.500101
TCGA-HT-A4DS-01A-11R-A26U-07	0.0119344	-0.184737	-0.666419
TCGA-DU-A7TJ-01A-11R-A34R-07	-0.196123	0.590351	0.494297
TCGA-CS-5394-01A-01R-1470-07	0.0401207	-0.0566497	0.293112
TCGA-E1-5304-01A-01R-1470-07	0.651588	0.590118	0.715125
TCGA-QH-A65V-01A-11R-A29R-07	0.377758	-0.507376	0.0271922
TCGA-HT-A5R7-01A-11R-A28M-07	-0.284752	-0.643106	-0.345781
TCGA-S9-A6TU-01A-12R-A32Q-07	-0.278882	0.1893	0.0527463
TCGA-FG-A60L-01A-12R-A31N-07	0.228377	-0.507721	-0.652512
TCGA-HW-8319-01A-11R-2404-07	-0.777704	0.0146446	0.269607
TCGA-FG-A4MW-01A-11R-A26U-07	-0.605415	-0.150986	-0.465142
TCGA-P5-A5ET-01A-11R-A27Q-07	0.431963	0.0883785	-0.177711
TCGA-DU-6404-01A-11R-1708-07	-0.547011	0.024673	-0.203416
TCGA-HT-7686-01A-11R-2256-07	-0.0104986	-0.229459	0.532712
TCGA-DU-7302-01A-11R-2090-07	-0.183126	-0.0554828	0.299301
TCGA-DB-5273-01A-01R-1470-07	-0.134362	-0.284864	0.101124
TCGA-S9-A6U8-01A-21R-A33Z-07	-0.728464	0.0602783	0.159304
TCGA-HT-8107-01A-13R-2404-07	-0.70608	-0.662719	-0.470232
TCGA-FG-5964-01A-11R-1708-07	0.142924	-0.27381	-0.614027
TCGA-DU-7300-01A-21R-2090-07	-0.360067	-0.508453	0.241323
TCGA-VW-A7QS-01A-12R-A33Z-07	0.503983	0.257231	0.354212
TCGA-TQ-A7RO-01A-11R-A33Z-07	-0.243411	0.078102	-0.178168
TCGA-DU-8158-01A-11R-2256-07	-0.495774	-0.124871	-0.303771
TCGA-TM-A84G-01A-11R-A36H-07	0.341501	0.185337	0.200547
TCGA-HT-8010-01A-11R-2403-07	-0.861739	-0.723118	-0.63115
TCGA-HT-7690-01A-11R-2256-07	0.569695	-0.0844692	0.526048
TCGA-DU-A76K-01A-11R-A33Z-07	-0.0397499	-0.330329	-0.525154
TCGA-DH-5143-01A-01R-1470-07	-0.0482484	-0.590493	0.10722
TCGA-VW-A8FI-01A-11R-A36H-07	-0.38246	0.149361	-0.212617
TCGA-E1-A7YI-01A-11R-A34F-07	0.338282	0.612182	0.579559
TCGA-FG-6690-01A-11R-1896-07	-0.14133	-0.166223	0.417805
TCGA-DH-A7US-01A-11R-A33Z-07	-0.159003	0.20173	-0.181218
TCGA-HT-7689-01A-11R-2256-07	-0.513644	0.00302198	0.600235
TCGA-P5-A5EY-01A-11R-A27Q-07	-0.838842	-0.721385	-0.683358
TCGA-CS-5390-01A-02R-1470-07	0.244327	0.00191117	0.181154
TCGA-QH-A6CV-01A-11R-A31N-07	0.492931	0.443928	-0.129027
TCGA-HT-8105-01A-11R-2404-07	0.39107	-0.181844	0.23797
TCGA-S9-A7R1-01A-12R-A34R-07	0.399851	-0.380323	0.263596
TCGA-HT-7681-01A-11R-2403-07	0.380059	-0.653326	-0.369477
TCGA-TM-A84B-01A-11R-A36H-07	-0.0755654	0.205732	0.303611
TCGA-HW-7489-01A-11R-2027-07	-0.302217	-0.668929	-0.400427
TCGA-CS-6669-01A-11R-1896-07	-0.656343	-0.700858	-0.523806
TCGA-S9-A7R3-01A-11R-A34R-07	-0.612046	-0.295319	0.302615
TCGA-HT-7882-01A-11R-2403-07	0.466972	0.374287	-0.0160406
TCGA-FG-5963-01A-11R-1708-07	-0.308278	0.166142	-0.336631
TCGA-DB-A75K-01A-11R-A32Q-07	0.0694465	-0.0163198	-0.234052
TCGA-HT-A61A-01A-11R-A29R-07	-0.293192	-0.698672	-0.572943
TCGA-E1-A7Z2-01A-21R-A34R-07	-0.520372	-0.399606	-0.500177
TCGA-06-5412-01A-01R-1849-01	0.340455	-0.303832	-0.554693
TCGA-12-5295-01A-01R-1849-01	0.338761	-0.31035	-0.450719
TCGA-27-1834-01A-01R-1850-01	-0.11496	-0.0794666	-0.423636
TCGA-27-1831-01A-01R-1850-01	0.349871	-0.290216	-0.3911
TCGA-06-0132-01A-02R-1849-01	-0.574424	-0.708578	-0.611164
TCGA-12-0618-01A-01R-1849-01	0.618928	0.250337	0.173628
TCGA-28-5208-01A-01R-1850-01	0.637427	0.403865	0.256284
TCGA-06-5417-01A-01R-1849-01	0.156568	0.263254	0.448051
TCGA-28-5215-01A-01R-1850-01	-0.274904	0.17525	-0.35345
TCGA-28-2509-01A-01R-1850-01	0.569921	-0.0529338	-0.0532983
TCGA-12-0616-01A-01R-1849-01	0.323779	0.201663	-0.240797
TCGA-76-4929-01A-01R-1850-01	0.122916	0.242302	0.031646
TCGA-06-2567-01A-01R-1849-01	0.128418	0.310465	0.0327567
TCGA-14-0789-01A-01R-1849-01	-0.513976	-0.365703	0.157508
TCGA-28-5213-01A-01R-1850-01	0.309196	-0.311783	-0.469888
TCGA-06-2569-01A-01R-1849-01	0.587655	0.51401	-0.288754
TCGA-06-0882-01A-01R-1849-01	0.485616	-0.205072	-0.239877
TCGA-27-1832-01A-01R-1850-01	-0.28158	-0.125151	-0.217262
TCGA-26-1442-01A-01R-1850-01	-0.653828	-0.37295	-0.526003
TCGA-14-2554-01A-01R-1850-01	0.665413	-0.459325	-0.244179
TCGA-06-2561-01A-02R-1849-01	-0.587758	0.13138	-0.444275
TCGA-06-0749-01A-01R-1849-01	-0.0894541	-0.557968	-0.670641
TCGA-06-0156-01A-02R-1849-01	-0.103273	0.281494	-0.369779
TCGA-14-0787-01A-01R-1849-01	0.770301	0.0890975	-0.149861
TCGA-06-5410-01A-01R-1849-01	0.139833	-0.499927	-0.569352
TCGA-41-5651-01A-01R-1850-01	0.654688	0.567643	0.472495
TCGA-26-5132-01A-01R-1850-01	0.169482	0.13168	0.1814
TCGA-06-0646-01A-01R-1849-01	-0.40849	0.287649	-0.46059
TCGA-19-2620-01A-01R-1850-01	-0.554036	-0.552616	-0.246099
TCGA-06-0210-01A-01R-1849-01	0.224904	-0.202026	0.0748626
TCGA-27-1835-01A-01R-1850-01	0.250557	0.181731	-0.241496
TCGA-76-4925-01A-01R-1850-01	0.445638	0.507389	0.44421
TCGA-06-2557-01A-01R-1849-01	0.27591	0.482975	-0.0829915
TCGA-14-1034-01A-01R-1849-01	0.296916	-0.0870253	0.0430334
TCGA-27-2519-01A-01R-1850-01	0.235045	-0.117441	-0.0855603
TCGA-26-5139-01A-01R-1850-01	0.441454	0.152394	0.211957
TCGA-28-2510-01A-01R-1850-01	-0.287737	-0.651828	-0.755671
TCGA-27-2526-01A-01R-1850-01	0.653706	-0.270428	-0.351194
TCGA-06-5858-01A-01R-1849-01	0.15673	0.344869	0.00950926
TCGA-16-0846-01A-01R-1850-01	0.530285	-0.0246856	-0.351471
TCGA-06-0157-01A-01R-1849-01	0.412406	-0.241615	-0.428486
TCGA-28-5209-01A-01R-1850-01	0.681054	0.278157	0.56833
TCGA-41-4097-01A-01R-1850-01	-0.756261	-0.352698	-0.604541
TCGA-14-0817-01A-01R-1849-01	0.60975	-0.176218	-0.492726
TCGA-32-4213-01A-01R-1850-01	0.185731	-0.53537	-0.412036
TCGA-28-5207-01A-01R-1850-01	0.279853	0.124262	-0.00458575
TCGA-06-5859-01A-01R-1849-01	-0.118436	-0.126629	-0.253702
TCGA-06-2563-01A-01R-1849-01	0.462492	0.400186	-0.0233513
TCGA-14-0871-01A-01R-1849-01	0.0312327	0.397016	0.310282
TCGA-06-0686-01A-01R-1849-01	0.448249	0.227736	-0.389433
TCGA-FG-A710-01A-12R-A33Z-07	-0.0123585	-0.354679	-0.245238
TCGA-FG-A6IZ-01A-11R-A31N-07	0.723787	-0.552084	-0.613945
TCGA-S9-A7QZ-01A-12R-A34R-07	-0.521355	0.179863	-0.339784
TCGA-HT-A5RB-01A-11R-A28M-07	-0.766511	0.149183	-0.0514758
TCGA-DH-A7UV-01A-12R-A34F-07	-0.287762	0.231808	0.028203
TCGA-E1-A7YH-01A-11R-A34F-07	-0.645686	-0.0600427	0.25738
TCGA-DB-A64P-01A-11R-A29R-07	0.284245	-0.0110451	-0.02151
TCGA-DH-A7UR-01A-11R-A33Z-07	0.540527	0.33069	0.289945
TCGA-FG-A4MT-01A-11R-A26U-07	-0.0169735	0.469954	0.344359
TCGA-DB-A64O-01A-11R-A29R-07	-0.477408	-0.507435	-0.476896
TCGA-DH-A7UU-01A-12R-A34F-07	-0.371082	0.582629	0.0525489
TCGA-FG-A60J-01A-11R-A28M-07	-0.361037	-0.30465	-0.371537
TCGA-DU-A6S6-01A-21R-A32Q-07	-0.500963	-0.164456	-0.451605
TCGA-VV-A829-01A-21R-A36H-07	0.173622	-0.110972	0.216065
TCGA-DB-A64L-01A-11R-A29R-07	0.528496	-0.228183	0.14047
TCGA-DU-6401-01A-11R-1708-07	-0.507333	-0.397121	0.18999
TCGA-QH-A6CU-01A-11R-A31N-07	0.123218	-0.518938	-0.549322
TCGA-DU-7012-01A-11R-2027-07	-0.426965	0.0820014	-0.210396
TCGA-TQ-A7RV-01A-21R-A34F-07	-0.556402	0.112789	0.288154
TCGA-CS-4942-01A-01R-1470-07	-0.477033	-0.345341	0.37121
TCGA-HW-A5KM-01A-11R-A27Q-07	-0.494454	0.31542	0.538503
TCGA-S9-A6WE-01A-12R-A33Z-07	-0.0633254	-0.189886	0.0200789
TCGA-P5-A736-01A-11R-A32Q-07	-0.49274	-0.561083	-0.352431
TCGA-CS-6290-01A-11R-1708-07	-0.627297	-0.367718	0.0328704
TCGA-HT-A616-01A-11R-A29R-07	-0.36368	-0.758003	0.122783
TCGA-TM-A84S-01A-11R-A36H-07	-0.361216	-0.425902	-0.286941
TCGA-RY-A847-01A-11R-A36H-07	-0.56244	-0.56236	-0.693922
TCGA-QH-A65S-01A-11R-A29R-07	-0.159483	-0.311073	-0.314885
TCGA-S9-A7IY-01A-11R-A34F-07	-0.357328	-0.417348	-0.494903
TCGA-DU-A5TU-01A-11R-A28M-07	0.492143	0.0294429	0.218165
TCGA-DU-7301-01A-11R-2090-07	0.18897	-0.121548	0.333225
TCGA-DB-A4XH-01A-11R-A27Q-07	-0.654247	-0.632192	-0.584743
TCGA-HT-7478-01A-11R-2027-07	0.212915	-0.29605	0.349774
TCGA-S9-A89Z-01A-11R-A36H-07	0.401201	0.27479	-0.075761
TCGA-HT-A74L-01A-11R-A32Q-07	-0.459346	0.177399	0.268827
TCGA-HT-8018-01A-11R-2404-07	-0.505148	-0.624555	-0.427733
TCGA-P5-A77W-01A-11R-A32Q-07	0.229418	0.228634	0.323541
TCGA-DB-5280-01A-01R-1470-07	-0.142812	0.136238	0.379586
TCGA-P5-A5F2-01A-11R-A28M-07	-0.77104	-0.44352	0.309359
TCGA-FG-A6J1-01A-11R-A31N-07	0.479977	-0.521406	-0.742798
TCGA-HT-A5RC-01A-11R-A28M-07	0.193732	0.201178	0.0635127
TCGA-FG-A70Y-01A-12R-A34R-07	-0.480209	-0.498629	-0.417964
TCGA-HT-7604-01A-11R-2090-07	0.676147	0.424874	0.720448
TCGA-HT-7694-01A-11R-2256-07	-0.695148	-0.597545	-0.336163
TCGA-TQ-A7RI-01A-11R-A33Z-07	-0.422349	-0.343296	-0.31375
TCGA-DU-8161-01A-11R-2256-07	-0.243455	-0.146149	-0.469193
TCGA-VV-A86M-01A-11R-A36H-07	0.247445	0.53512	0.654367
TCGA-E1-5303-01A-01R-1470-07	-0.620504	-0.641326	-0.401075
TCGA-E1-A7Z3-01A-11R-A34R-07	-0.71447	-0.616497	-0.611633
TCGA-DB-A64U-01A-11R-A29R-07	0.272385	0.228148	0.108417
TCGA-TM-A7C4-01A-11R-A32Q-07	-0.588123	-0.557517	-0.302129
TCGA-DU-6405-01A-11R-1708-07	0.014284	0.325725	0.490829
TCGA-DU-A7TI-01A-11R-A33Z-07	-0.648739	-0.195062	0.0469094
TCGA-FG-A713-01A-11R-A32Q-07	-0.698081	-0.621997	-0.606009
TCGA-F6-A8O4-01A-11R-A36H-07	-0.488461	-0.133958	-0.220072
TCGA-E1-A7YD-01A-11R-A34F-07	-0.673128	0.511393	0.439323
TCGA-P5-A72W-01A-11R-A32Q-07	0.106921	-0.243832	0.183359
TCGA-TM-A7CF-01A-11R-A32Q-07	-0.789503	-0.496968	-0.0395037
TCGA-FG-8186-01A-11R-2256-07	0.458776	-0.200453	-0.0611829
TCGA-DU-A6S8-01A-12R-A32Q-07	0.371331	0.183744	-0.0112751
TCGA-P5-A72Z-01A-11R-A32Q-07	0.0425645	0.479553	0.340171
TCGA-HW-8321-01A-11R-2404-07	0.0194612	0.159545	0.122631
TCGA-HT-A619-01A-11R-A29R-07	0.781699	0.274957	-0.00097348
TCGA-TQ-A7RR-01A-21R-A34F-07	-0.73174	0.0790905	-0.22697
TCGA-HT-7857-01A-11R-2403-07	-0.370596	0.160171	-0.421076
TCGA-S9-A6U9-01A-11R-A32Q-07	-0.618398	-0.335554	0.162483
TCGA-E1-A7YU-01A-11R-A34R-07	-0.296143	-0.00562536	-0.310316
TCGA-DU-7013-01A-11R-2027-07	0.587106	0.56848	0.60011
TCGA-QH-A6X5-01A-12R-A32Q-07	-0.102594	-0.608615	-0.440089
TCGA-TQ-A7RK-01A-11R-A33Z-07	0.338534	0.420005	0.610675
TCGA-HT-7688-01A-11R-2256-07	0.185242	-0.442851	0.205288
TCGA-DU-8163-01A-11R-2256-07	-0.398858	0.0909808	0.202114
TCGA-R8-A6MK-01A-11R-A32Q-07	-0.479529	-0.291239	-0.135559
TCGA-DU-A6S3-01A-12R-A32Q-07	-0.31645	-0.415114	-0.528066
TCGA-DU-A5TS-01A-11R-A28M-07	-0.536617	-0.113088	-0.423157
TCGA-HT-7611-01A-11R-2403-07	-0.418929	-0.0667607	0.62524
TCGA-DU-7009-01A-11R-2027-07	-0.0307568	-0.175581	0.0880469
TCGA-TM-A84L-01A-11R-A36H-07	-0.784342	-0.14318	-0.522465
TCGA-FG-A711-01A-21R-A33Z-07	-0.0360711	-0.546821	-0.383885
TCGA-HT-7616-01A-11R-2256-07	0.195386	0.327669	0.463199
TCGA-DB-A64R-01A-11R-A29R-07	0.245128	0.240393	-0.0235568
TCGA-E1-A7Z6-01A-11R-A34R-07	-0.633561	-0.380801	0.11279
TCGA-S9-A6WD-01A-12R-A33Z-07	0.0447903	-0.423886	-0.297214
TCGA-QH-A870-01A-11R-A36H-07	-0.593369	-0.0922625	0.10718
TCGA-FG-8188-01A-11R-2256-07	-0.262796	0.100776	0.307462
TCGA-DU-5853-01A-11R-1896-07	-0.44652	-0.174421	0.158326
TCGA-S9-A6TY-01A-12R-A32Q-07	0.265407	-0.191858	-0.339451
TCGA-E1-5318-01A-01R-1470-07	0.174763	0.158406	0.436449
TCGA-DU-7309-01A-11R-2090-07	-0.783033	-0.577859	-0.392242
TCGA-HT-A614-01A-11R-A29R-07	0.604674	0.271982	0.187882
TCGA-FG-8187-01A-11R-2256-07	-0.331711	-0.311065	-0.272052
TCGA-S9-A6TX-01A-21R-A32Q-07	-0.544024	-0.0121338	-0.176546
TCGA-HT-A74H-01A-11R-A32Q-07	-0.216439	-0.479028	-0.481791
TCGA-TQ-A7RG-01A-11R-A33Z-07	-0.163388	0.146393	0.0331122
TCGA-DB-A4XE-01A-11R-A27Q-07	0.108222	0.0286176	-0.146091
TCGA-S9-A7R8-01A-11R-A34R-07	-0.781136	0.364822	0.206981
TCGA-HT-7875-01A-11R-2403-07	-0.0101624	-0.196445	0.0286233
TCGA-HT-7481-01A-11R-2027-07	-0.0113019	-0.294673	-0.275842
TCGA-HT-7677-01A-11R-2256-07	0.56559	0.192428	0.280861
TCGA-HT-A5R9-01A-11R-A28M-07	0.526889	0.446414	-0.0984231
TCGA-FG-A87Q-01A-11R-A36H-07	-0.71099	-0.325631	-0.553753
TCGA-S9-A6U5-01A-12R-A33Z-07	-0.555966	-0.485808	-0.630936
TCGA-HT-A74J-01A-12R-A32Q-07	-0.640707	0.127942	0.0758768
TCGA-QH-A6CZ-01A-11R-A32Q-07	-0.341369	-0.256671	0.0725086
TCGA-WY-A85D-01A-11R-A36H-07	0.506604	0.120413	0.370256
TCGA-S9-A7IQ-01A-21R-A34F-07	-0.449437	-0.681207	-0.54913
TCGA-DU-A76O-01A-11R-A32Q-07	-0.227106	0.0487341	-0.119886
TCGA-HT-A5R5-01A-11R-A28M-07	-0.578131	-0.666908	-0.0559936
TCGA-VM-A8CB-01A-11R-A36H-07	0.632139	0.132411	0.00995612
TCGA-HT-8108-01A-11R-2404-07	0.100135	0.114959	0.23254
TCGA-E1-A7YW-01A-11R-A34R-07	-0.516421	0.05979	0.318214
TCGA-S9-A6WI-01A-21R-A33Z-07	-0.269921	-0.705974	-0.57997
TCGA-HT-7469-01A-11R-2256-07	0.373848	0.480782	0.55492
TCGA-06-0138-01A-02R-1849-01	0.254216	-0.502961	-0.529866
TCGA-12-3653-01A-01R-1849-01	0.53894	0.397899	-0.127
TCGA-32-1982-01A-01R-1850-01	0.481873	-0.0766441	-0.561519
TCGA-06-0190-01A-01R-1849-01	0.171919	0.302488	-0.311296
TCGA-02-2483-01A-01R-1849-01	0.779238	0.140365	0.0249039
TCGA-14-1829-01A-01R-1850-01	0.335413	-0.459865	-0.606036
TCGA-06-0238-01A-02R-1849-01	0.35393	-0.254569	-0.470705
TCGA-28-2513-01A-01R-1850-01	0.426847	-0.477601	-0.298769
TCGA-27-2521-01A-01R-1850-01	0.351016	0.174524	-0.0192764
TCGA-02-2485-01A-01R-1849-01	0.590098	0.0326409	-0.0200933
TCGA-06-2558-01A-01R-1849-01	0.687472	0.402176	0.0392792
TCGA-06-5413-01A-01R-1849-01	0.762086	0.304538	-0.172175
TCGA-06-1804-01A-01R-1849-01	-0.00793252	0.309103	0.336745
TCGA-06-5416-01A-01R-1849-01	0.325641	0.393484	-0.192391
TCGA-26-5133-01A-01R-1850-01	0.673287	0.195093	-0.160489
TCGA-06-0130-01A-01R-1849-01	-0.113377	0.282998	-0.358615
TCGA-27-2528-01A-01R-1850-01	0.651317	0.364999	0.297888
TCGA-06-0187-01A-01R-1849-01	0.172994	-0.0948649	0.0193755
TCGA-06-0178-01A-01R-1849-01	0.400041	-0.260075	-0.60014
TCGA-27-2523-01A-01R-1850-01	0.851466	0.469441	0.333964
TCGA-06-0141-01A-01R-1849-01	-0.0603853	-0.305729	-0.565143
TCGA-28-5220-01A-01R-1850-01	0.249297	-0.311967	-0.390096
TCGA-28-2514-01A-02R-1850-01	-0.425997	-0.0130289	-0.233268
TCGA-28-5204-01A-01R-1850-01	0.752109	0.466162	-0.130224
TCGA-28-5218-01A-01R-1850-01	-0.207831	0.109503	-0.439535
TCGA-06-0211-01A-01R-1849-01	0.577808	0.373412	-0.188575
TCGA-06-0168-01A-01R-1849-01	-0.121654	-0.0695284	-0.540621
TCGA-06-2570-01A-01R-1849-01	-0.147209	0.353677	-0.130641
TCGA-32-2638-01A-01R-1850-01	0.347751	0.346663	-0.171476
TCGA-19-1390-01A-01R-1850-01	-0.594097	0.539827	0.200862
TCGA-06-0125-02A-11R-2005-01	-0.581878	-0.425059	0.196885
TCGA-14-0736-02A-01R-2005-01	-0.087107	-0.61122	-0.70614
TCGA-06-0171-02A-11R-2005-01	-0.724369	-0.407322	-0.269269
TCGA-FG-5965-02A-11R-A29R-07	0.345082	0.288	0.555693
TCGA-FG-A4MT-02A-11R-A29R-07	-0.382573	-0.468963	0.276018
TCGA-DU-7304-02A-12R-A36H-07	-0.169063	-0.335398	-0.703034
TCGA-DH-A669-02A-11R-A31N-07	0.772995	-0.083463	-0.144888
TCGA-FG-5963-02A-12R-A29R-07	0.0664283	0.580606	0.459506
TCGA-14-1402-02A-01R-2005-01	0.69101	-0.436935	-0.360117
TCGA-06-0190-02A-01R-2005-01	-0.597338	0.299445	-0.339014
TCGA-TQ-A7RV-02A-11R-A36H-07	-0.808222	-0.508236	-0.460284
TCGA-DU-6397-02A-12R-A36H-07	0.0578002	0.261419	0.232799
TCGA-DU-5870-02A-12R-A36H-07	0.474377	0.0629199	0.131295
TCGA-DU-6404-02A-21R-A36H-07	-0.501195	0.268164	-0.307753
TCGA-TM-A7CF-02A-11R-A32Q-07	-0.311246	0.166781	0.234491
TCGA-DU-6407-02A-12R-A36H-07	0.474238	0.126627	-0.0382112
TCGA-TQ-A8XE-02A-11R-A36H-07	-0.398806	0.510189	0.473511
TCGA-DU-5872-02A-21R-A36H-07	-0.746048	-0.274174	-0.375245
TCGA-TQ-A7RK-02A-11R-A36H-07	0.453552	0.531131	0.603896
TCGA-19-4065-02A-11R-2005-01	-0.411793	-0.186942	-0.54758
TCGA-06-0210-02A-01R-2005-01	-0.33083	-0.076457	-0.16085
TCGA-06-0152-02A-01R-2005-01	0.044647	0.32271	-0.0818806
TCGA-19-1389-02A-21R-2005-01	0.0263072	-0.0212112	-0.217832
TCGA-06-0221-02A-11R-2005-01	-0.240214	0.297335	0.152116
TCGA-06-0211-02A-02R-2005-01	0.635993	0.0290694	-0.179703
TCGA-19-0957-02A-11R-2005-01	-0.587569	-0.339871	0.101334
