# Supplementary material for: Using integrated analysis from multicentre studies to identify RNA methylation-related lncRNA risk stratification systems for glioma
Source: Cancer Cell Int. 2023 Aug 5;23:156. doi: 10.1186/s12935-023-03001-w (PMC10403900; doi:10.1186/s12935-023-03001-w)
Supplement: Supplementary file 3 — Additional file 3: Table S2. M6A/m5C/m1A score-related lncRNAs were selected by WGCNA. [file 12935_2023_3001_MOESM3_ESM.xlsx]

## Sheet: Sheet1
probes	moduleColor	GS.M1A	p.GS.M1A	GS.M5C	p.GS.M5C	GS.M6A	p.GS.M6A	MEpink	p.MEpink
AATBC	pink	-0.188837	8.20027e-07	0.20148	1.38414e-07	0.134471	0.00047357	0.484528	7.44935e-41
ABALON	pink	0.0337263	0.382714	0.245789	1.05348e-10	0.348609	1.23217e-20	0.338262	1.88677e-19
AC000036.4	pink	-0.176074	4.39481e-06	0.105364	0.00625923	0.0358647	0.353259	0.455616	9.47838e-36
AC000120.7	pink	-0.150354	9.12982e-05	0.376285	4.97764e-24	0.239924	2.97265e-10	0.797224	5.35699e-149
AC000123.4	pink	-0.118888	0.00202095	0.424291	9.58884e-31	0.391754	4.48988e-26	0.598729	1.33807e-66
AC002064.4	pink	-0.215911	1.57273e-08	0.193227	4.47995e-07	0.300141	1.86414e-15	0.564566	7.88227e-58
AC002117.1	pink	-0.105923	0.00598765	0.262064	5.13436e-12	0.146827	0.000133551	0.648407	2.06976e-81
AC002519.8	pink	0.00169919	0.964932	0.38509	3.51984e-25	0.220419	7.72103e-09	0.560417	7.8174e-57
AC003682.16	pink	-0.164941	1.72922e-05	0.301948	1.24119e-15	0.260543	6.87146e-12	0.564891	6.57643e-58
AC004112.4	pink	-0.0870156	0.0240843	0.281523	1.04399e-13	0.377068	3.94607e-24	0.508906	1.48708e-45
AC004237.1	pink	-0.128004	0.000881826	0.231712	1.21395e-09	0.17917	2.95618e-06	0.629172	2.34826e-75
AC004381.7	pink	-0.214911	1.83758e-08	0.131434	0.000636288	0.165445	1.62825e-05	0.534926	5.22386e-51
AC004538.3	pink	0.0727382	0.0594871	0.320333	1.68212e-17	0.0935084	0.0153161	0.479978	5.10666e-40
AC004637.1	pink	-0.0676562	0.079672	0.204299	9.16103e-08	0.104035	0.00695071	0.441627	1.89019e-33
AC004837.5	pink	-0.0587002	0.12847	0.381584	1.02078e-24	0.250376	4.5939e-11	0.515631	6.42111e-47
AC004951.6	pink	0.0723031	0.0610307	0.399251	4.18116e-27	0.0160467	0.677972	0.376762	4.32092e-24
AC005104.3	pink	-0.0128471	0.739565	0.432527	5.20126e-32	0.216925	1.34182e-08	0.724755	1.72864e-110
AC005197.2	pink	-0.132292	0.000585702	0.214011	2.11261e-08	-0.00199034	0.958927	0.622008	3.29984e-73
AC005253.2	pink	-8.70077e-05	0.998204	0.485263	5.44331e-41	0.185667	1.25796e-06	0.769009	2.49017e-132
AC005329.7	pink	0.00574484	0.881832	0.314448	6.88834e-17	0.195992	3.0393e-07	0.679219	4.43426e-92
AC005519.4	pink	-0.0773588	0.0450016	0.390082	7.56115e-26	0.216408	1.45511e-08	0.827023	9.56991e-170
AC005540.3	pink	-0.118903	0.00201817	0.105009	0.0064377	0.107296	0.00536453	0.39572	1.28868e-26
AC005546.2	pink	-0.0709935	0.0658774	0.359035	7.09706e-22	0.203063	1.09856e-07	0.47997	5.12477e-40
AC005562.1	pink	0.244087	1.42756e-10	0.490774	5.05603e-42	0.5794	1.64304e-61	0.382519	7.6927e-25
AC005609.16	pink	-0.104463	0.00672088	0.134837	0.000456787	0.268267	1.53428e-12	0.472832	9.90916e-39
AC005740.5	pink	-0.0420268	0.276634	0.187017	1.04935e-06	0.07703	0.0459235	0.429256	1.67069e-31
AC005954.3	pink	-0.0255013	0.509289	0.28427	5.87172e-14	0.103014	0.00752748	0.534589	6.18967e-51
AC005954.4	pink	0.038025	0.324997	0.251484	3.74925e-11	0.0264806	0.493156	0.336988	2.62166e-19
AC006372.6	pink	-0.058658	0.128746	0.0831775	0.0310892	0.112617	0.00346425	0.403863	9.41876e-28
AC007193.10	pink	-0.248227	6.79083e-11	-0.0686932	0.0751549	-0.0178345	0.644441	0.334191	5.36985e-19
AC007255.8	pink	-0.0711636	0.0652304	0.2695	1.20236e-12	0.250534	4.46311e-11	0.554012	2.53644e-55
AC007362.3	pink	-0.224419	4.05418e-09	0.231205	1.32192e-09	0.126688	0.00099727	0.515572	6.60072e-47
AC007566.10	pink	-0.14961	9.89985e-05	0.360581	4.60616e-22	0.171168	8.12411e-06	0.737483	2.57891e-116
AC008079.10	pink	-0.159413	3.30539e-05	0.237796	4.3021e-10	0.105768	0.00606196	0.689741	4.9766e-96
AC008277.1	pink	-0.217918	1.14791e-08	0.121303	0.00163098	0.223013	5.09124e-09	0.484205	8.54915e-41
AC008982.2	pink	-0.0622026	0.107172	0.470933	2.15393e-38	0.27087	9.15555e-13	0.632195	2.80231e-76
AC009095.4	pink	-0.023173	0.548723	0.455065	1.17322e-35	0.26975	1.1441e-12	0.746047	1.97939e-120
AC009120.5	pink	-0.134983	0.000450281	0.419422	5.17289e-30	0.246759	8.85172e-11	0.845352	1.34271e-184
AC009299.2	pink	-0.0821874	0.0331568	0.290746	1.47501e-14	0.190569	6.47153e-07	0.476518	2.16509e-39
AC009495.3	pink	-0.0607611	0.115573	0.330291	1.44117e-18	0.127576	0.000917927	0.459177	2.36622e-36
AC009542.2	pink	-0.10843	0.00489449	0.13231	0.000584688	-0.0172187	0.655914	0.432245	5.75417e-32
AC009950.2	pink	-0.0786867	0.0414344	0.289323	2.00399e-14	0.106017	0.00594294	0.362816	2.45529e-22
AC010641.1	pink	-0.0303314	0.432455	0.156422	4.65199e-05	-0.0258673	0.503227	0.378528	2.55433e-24
AC010731.2	pink	-0.174361	5.45692e-06	0.259378	8.57899e-12	0.270082	1.07116e-12	0.660878	1.41304e-85
AC010761.13	pink	-0.181996	2.04629e-06	0.34908	1.08571e-20	0.260257	7.25661e-12	0.702917	3.19812e-101
AC010761.9	pink	-0.0378	0.32787	0.3856	3.01155e-25	0.102435	0.00787275	0.565952	3.63513e-58
AC010976.2	pink	-0.186739	1.08937e-06	0.352012	4.91132e-21	0.155499	5.1624e-05	0.785511	9.00765e-142
AC012358.7	pink	-0.0657551	0.0885237	0.467307	9.35958e-38	0.255103	1.91856e-11	0.684916	3.37911e-94
AC015849.13	pink	-0.0933325	0.0155105	0.152879	6.9176e-05	0.0571978	0.138556	0.398219	5.8192e-27
AC015849.19	pink	-0.138567	0.000314851	0.468481	5.8274e-38	0.261281	5.96641e-12	0.819361	4.77938e-164
AC015971.2	pink	-0.23575	6.11778e-10	0.242036	2.05225e-10	0.256818	1.39164e-11	0.731505	1.54665e-113
AC016722.4	pink	-0.0784553	0.042038	0.465982	1.5939e-37	0.237585	4.46174e-10	0.727664	8.61821e-112
AC016738.4	pink	-0.12888	0.000811866	0.0758643	0.0493216	-0.231123	1.34015e-09	0.360879	4.2369e-22
AC018462.2	pink	-0.180241	2.57318e-06	0.193696	4.19663e-07	0.277536	2.37933e-13	0.51845	1.68364e-47
AC018766.6	pink	-0.0677232	0.0793734	0.359869	5.62208e-22	0.17265	6.76031e-06	0.665741	2.95891e-87
AC022154.7	pink	-0.0648923	0.0927936	0.347629	1.60259e-20	0.17114	8.15169e-06	0.57514	1.95908e-60
AC025165.8	pink	0.0383453	0.320936	0.393737	2.41084e-26	0.105192	0.00634543	0.618181	4.39434e-72
AC025171.1	pink	-0.0221797	0.565993	0.425436	6.4242e-31	0.293176	8.70071e-15	0.577049	6.47928e-61
AC025918.2	pink	-0.0788557	0.0409979	0.28826	2.51715e-14	0.208457	4.93053e-08	0.495367	6.74986e-43
AC027601.1	pink	-0.0611034	0.113533	0.423879	1.107e-30	0.0222505	0.564752	0.639793	1.20485e-78
AC068580.5	pink	-0.12381	0.00130022	0.242085	2.03466e-10	0.144466	0.000171449	0.474646	4.6983e-39
AC068580.6	pink	-0.11669	0.00244817	0.235094	6.84415e-10	0.0160769	0.677401	0.486145	3.73205e-41
AC069257.8	pink	-0.10217	0.0080358	0.198964	1.99074e-07	0.0823459	0.0328181	0.402382	1.52384e-27
AC073046.25	pink	-0.0864796	0.024972	0.405398	5.70554e-28	0.384181	4.64422e-25	0.556513	6.57805e-56
AC073254.1	pink	-0.0250462	0.516879	0.243958	1.46066e-10	0.451658	4.34718e-35	0.470803	2.27093e-38
AC073283.7	pink	-0.189608	7.38241e-07	0.188997	8.02399e-07	0.0413295	0.284689	0.376833	4.23185e-24
AC073333.8	pink	0.103694	0.00713863	0.286306	3.81786e-14	0.129999	0.000730103	0.413746	3.56535e-29
AC073343.13	pink	0.0168133	0.663512	0.336789	2.75942e-19	0.164117	1.90703e-05	0.628445	3.90219e-75
AC073635.5	pink	-0.0900844	0.0195091	0.350134	8.17076e-21	0.123329	0.0013584	0.390525	6.58801e-26
AC074286.1	pink	0.0123761	0.748787	0.326836	3.4152e-18	0.336899	2.68229e-19	0.662028	5.70085e-86
AC078842.3	pink	0.0920531	0.0169904	0.383867	5.11002e-25	0.164856	1.74683e-05	0.405327	5.83967e-28
AC083884.8	pink	-0.12545	0.00111859	0.445212	4.97967e-34	0.29629	4.39209e-15	0.787725	4.20833e-143
AC090587.4	pink	-0.223513	4.69633e-09	0.0118113	0.759891	0.0946457	0.0141104	0.439849	3.64013e-33
AC091132.1	pink	-0.0949264	0.013826	0.208506	4.89426e-08	0.110503	0.00413062	0.446702	2.84708e-34
AC092295.4	pink	0.0175643	0.649464	0.302408	1.11877e-15	0.066755	0.0837742	0.336359	3.08207e-19
AC092301.3	pink	-0.0306264	0.42799	0.440578	2.78399e-33	0.178577	3.19111e-06	0.530534	4.70041e-50
AC093110.3	pink	-0.381069	1.19204e-24	0.160242	3.00346e-05	0.213939	2.13637e-08	0.759432	3.32979e-127
AC093690.1	pink	-0.196912	2.66808e-07	0.199791	1.76731e-07	0.168467	1.13117e-05	0.63537	2.9284e-77
AC097382.5	pink	-0.14383	0.000183272	0.127803	0.000898608	0.12515	0.00114995	0.421703	2.35703e-30
AC097467.2	pink	-0.302005	1.22547e-15	0.215616	1.64662e-08	0.204451	8.9579e-08	0.620965	6.70659e-73
AC100830.3	pink	-0.0463393	0.230272	0.225262	3.53427e-09	0.238069	4.10368e-10	0.499664	9.97314e-44
AC100830.5	pink	-0.124339	0.00123887	0.328524	2.24349e-18	0.209616	4.13921e-08	0.605797	1.50626e-68
AC104532.4	pink	-0.0218025	0.572617	0.370121	3.03255e-23	0.233179	9.47748e-10	0.705022	4.45769e-102
AC104534.2	pink	-0.0297958	0.44063	0.428802	1.96253e-31	0.232194	1.11929e-09	0.534803	5.55917e-51
AC135050.5	pink	-0.0394767	0.306853	0.232589	1.04711e-09	0.253948	2.37902e-11	0.553135	4.06077e-55
AC137932.4	pink	-0.181366	2.22221e-06	0.361799	3.27123e-22	0.116364	0.00251804	0.737051	4.11992e-116
AC137932.5	pink	-0.200424	1.61313e-07	0.185214	1.33647e-06	0.173207	6.30603e-06	0.556865	5.43506e-56
AC138035.2	pink	-0.242364	1.93695e-10	0.236552	5.33112e-10	0.33263	7.98421e-19	0.688726	1.21683e-95
AC139887.4	pink	-0.1143	0.00300521	0.391312	5.15381e-26	0.228366	2.12152e-09	0.627254	8.9349e-75
ACBD3-AS1	pink	-0.0233771	0.545207	0.327201	3.11961e-18	0.161665	2.54507e-05	0.495073	7.68502e-43
ADAMTSL4-AS1	pink	-0.103042	0.00751099	0.194621	3.68689e-07	-0.00646137	0.867222	0.35997	5.46647e-22
ADORA2A-AS1	pink	-0.18469	1.43318e-06	0.338543	1.7545e-19	0.301211	1.4658e-15	0.722219	2.28796e-109
AF131215.2	pink	-0.0713514	0.0645222	0.239984	2.94148e-10	0.361004	4.09123e-22	0.589304	4.47664e-64
AF131215.3	pink	-0.0810221	0.0357396	0.361283	3.78234e-22	0.175153	4.93841e-06	0.634222	6.64866e-77
AF131215.4	pink	-0.0473881	0.219882	0.256132	1.58279e-11	0.156596	4.56121e-05	0.479311	6.75556e-40
AF131216.6	pink	-0.148865	0.000107304	0.18459	1.4525e-06	0.229443	1.77429e-09	0.64756	3.9087e-81
AF131217.1	pink	-0.212524	2.65685e-08	0.0284088	0.462207	0.148969	0.000106105	0.413889	3.39759e-29
AF230666.2	pink	-0.0191512	0.620193	0.345736	2.65582e-20	0.28105	1.152e-13	0.611709	3.23394e-70
AL133243.2	pink	-0.0049302	0.898491	0.1481	0.000116533	0.138977	0.000302038	0.537564	1.37426e-51
ALG13-AS1	pink	-0.257328	1.26444e-11	0.241218	2.36987e-10	0.221989	6.00501e-09	0.644775	3.10994e-80
ALKBH3-AS1	pink	0.192821	4.74072e-07	0.276501	2.9402e-13	0.23511	6.82536e-10	0.452977	2.62226e-35
ANKRD10-IT1	pink	-0.122582	0.00145363	0.510749	6.32751e-46	0.420721	3.30858e-30	0.80617	7.62212e-155
AP000253.1	pink	-0.214096	2.08503e-08	0.0295963	0.443699	0.105235	0.00632377	0.421931	2.17773e-30
AP000442.1	pink	0.0422522	0.274064	0.381721	9.79314e-25	0.0959202	0.0128592	0.468295	6.28335e-38
AP000593.7	pink	0.0316713	0.412392	0.341684	7.73973e-20	0.196891	2.67598e-07	0.513448	1.79387e-46
AP000692.9	pink	-0.082019	0.0335198	0.463083	5.06718e-37	0.2706	9.66304e-13	0.721217	6.29788e-109
AP000892.4	pink	-0.0817582	0.034089	0.240909	2.50184e-10	0.245005	1.21216e-10	0.498558	1.63551e-43
AP000962.2	pink	-0.189518	7.47377e-07	0.0806214	0.0366665	0.154897	5.52406e-05	0.451827	4.07548e-35
AP001432.14	pink	-0.0737626	0.0559802	0.28405	6.15033e-14	0.193713	4.18684e-07	0.553509	3.32222e-55
AP001442.2	pink	-0.0835888	0.0302632	0.209062	4.5008e-08	0.103404	0.00730233	0.387812	1.52677e-25
AP001469.5	pink	-0.288468	2.40792e-14	0.100657	0.00902472	0.0592464	0.124948	0.625328	3.38786e-74
AP001469.7	pink	-0.107764	0.00516563	0.360762	4.37785e-22	0.330239	1.46003e-18	0.738393	9.59545e-117
AP001619.2	pink	-0.147767	0.000120779	0.24003	2.9181e-10	0.197344	2.50914e-07	0.596484	5.43762e-66
AP001625.6	pink	-0.16565	1.58884e-05	0.137268	0.000358798	0.00857718	0.824364	0.421582	2.4573e-30
AP002954.3	pink	-0.2521	3.34803e-11	0.239421	3.24474e-10	0.144544	0.000170055	0.762522	7.85249e-129
AP006621.9	pink	-0.082429	0.0326417	0.197291	2.52819e-07	0.14839	0.000112953	0.527595	2.0085e-49
AP4B1-AS1	pink	-0.0473342	0.220407	0.477051	1.735e-39	0.236714	5.184e-10	0.7226	1.55433e-109
APOA1-AS	pink	-0.156802	4.45573e-05	0.232406	1.08002e-09	0.204071	9.47423e-08	0.576301	1.00055e-60
ARAP1-AS2	pink	-0.262866	4.39993e-12	0.303766	8.22174e-16	0.18901	8.0096e-07	0.803106	8.28754e-153
ATP1B3-AS1	pink	-0.118228	0.00214137	0.348325	1.32969e-20	0.138673	0.000311495	0.704315	8.6533e-102
ATP2C2-AS1	pink	-0.19134	5.8196e-07	0.131637	0.000624004	-0.00295669	0.939018	0.583603	1.37416e-62
ATXN1-AS1	pink	-0.041865	0.27849	0.327319	3.02946e-18	0.242528	1.88175e-10	0.522481	2.43069e-48
ATXN7L3-AS1	pink	-0.111917	0.00367311	0.223496	4.70882e-09	0.181022	2.32438e-06	0.416682	1.31947e-29
BACH1-IT1	pink	-0.0636193	0.0993935	0.320284	1.70228e-17	0.280521	1.28568e-13	0.414698	2.5859e-29
BEAN1-AS1	pink	-0.214797	1.87046e-08	0.130571	0.000691281	0.146202	0.000142735	0.500005	8.56022e-44
BMS1P4	pink	-0.0839853	0.0294849	0.377038	3.98166e-24	0.153789	6.25221e-05	0.676557	4.16823e-91
BMS1P4-AGAP5	pink	-0.0797232	0.0388187	0.240487	2.69399e-10	0.28777	2.7954e-14	0.482443	1.80624e-40
C1orf147	pink	-0.076223	0.0482544	0.26778	1.68899e-12	-0.0339159	0.380043	0.340269	1.12028e-19
C1orf220	pink	-0.218852	9.90413e-09	0.263039	4.25516e-12	0.279705	1.52228e-13	0.737931	1.58575e-116
C5orf66	pink	0.0935109	0.0153134	0.528767	1.12741e-49	0.184508	1.46831e-06	0.513221	1.99557e-46
CACNA1C-AS1	pink	-0.237217	4.75433e-10	0.19509	3.45192e-07	0.179087	2.98806e-06	0.632078	3.04329e-76
CACTIN-AS1	pink	-0.031736	0.411438	0.413142	4.36911e-29	0.109667	0.00442472	0.591549	1.1406e-64
CADM3-AS1	pink	-0.294925	5.93277e-15	0.0797782	0.0386839	0.15414	6.01244e-05	0.602735	1.067e-67
CAMTA2-AS1	pink	-0.250948	4.13723e-11	0.335704	3.64684e-19	0.285024	5.00885e-14	0.705854	2.03542e-102
CARS1-AS1	pink	-0.0370983	0.336935	0.273897	4.98839e-13	0.125706	0.00109244	0.517399	2.7773e-47
CASK-AS1	pink	-0.0749706	0.0520673	0.288317	2.48663e-14	0.210031	3.8868e-08	0.521271	4.35735e-48
CCDC183-AS1	pink	-0.261303	5.94158e-12	0.13777	0.000341164	0.153853	6.20806e-05	0.663951	1.23762e-86
CCDC39	pink	-0.16204	2.43589e-05	0.308773	2.60414e-16	0.260937	6.37328e-12	0.732547	5.13574e-114
CDC42-IT1	pink	-0.111546	0.00378839	0.241852	2.12007e-10	0.190072	6.9279e-07	0.466	1.58212e-37
CELF2-AS1	pink	-0.362892	2.40334e-22	0.213008	2.46649e-08	0.369063	4.11894e-23	0.749368	4.52921e-122
CENATAC-DT	pink	0.0380105	0.325181	0.258922	9.35367e-12	0.223222	4.9224e-09	0.481963	2.213e-40
CEP192-DT	pink	0.0925069	0.0164518	0.253958	2.37455e-11	0.0862067	0.0254349	0.344032	4.17163e-20
CFLAR-AS1	pink	-0.146459	0.000138887	0.303109	9.54524e-16	0.0392859	0.309199	0.48127	2.96565e-40
CH17-140K24.2	pink	-0.0982852	0.0107947	0.232011	1.15442e-09	0.272579	6.50431e-13	0.520585	6.05976e-48
CH17-140K24.5	pink	0.00545951	0.887661	0.284242	5.90677e-14	0.21972	8.6298e-09	0.422135	2.0293e-30
CH17-140K24.6	pink	-0.0293612	0.447329	0.319523	2.04619e-17	0.481326	2.89603e-40	0.522772	2.11147e-48
CH17-264L24.1	pink	-0.125395	0.00112427	0.442368	1.43661e-33	0.312388	1.11992e-16	0.857749	8.69325e-196
CH507-42P11.6	pink	-0.0656116	0.0892229	0.178138	3.37633e-06	0.0664311	0.0852897	0.400761	2.57312e-27
CMB9-55A18.1	pink	-0.120979	0.00167894	0.345791	2.61743e-20	0.25889	9.41114e-12	0.594041	2.46996e-65
CNTFR-AS1	pink	-0.16501	1.71511e-05	0.172057	7.27757e-06	0.112604	0.0034679	0.677209	2.41343e-91
COL25A1-DT	pink	-0.206412	6.69768e-08	0.085971	0.0258404	0.213213	2.38954e-08	0.444596	6.26901e-34
COX10-AS1	pink	0.358172	9.02568e-22	0.672363	1.35751e-89	0.425344	6.63553e-31	0.442185	1.53714e-33
CRYZL2P-SEC16B	pink	-0.193994	4.02538e-07	0.234232	7.92728e-10	0.0201552	0.601974	0.406474	4.00828e-28
CSNK1G2-AS1	pink	-0.115648	0.00267819	0.242692	1.82794e-10	0.0985983	0.0105447	0.438576	5.80661e-33
CTA-250D10.19	pink	-0.224195	4.20434e-09	0.185297	1.32184e-06	0.205827	7.30644e-08	0.623638	1.08285e-73
CTA-363E19.2	pink	-0.229987	1.62071e-09	0.285132	4.89604e-14	0.429535	1.51334e-31	0.703678	1.57154e-101
CTA-373H7.7	pink	-0.0730077	0.0585473	0.111353	0.00384971	0.01594	0.679996	0.426573	4.31114e-31
CTA-390C10.9	pink	-0.00586134	0.879454	0.250905	4.16962e-11	0.162184	2.39498e-05	0.550397	1.74912e-54
CTA-972D3.2	pink	-0.0505558	0.190551	0.225635	3.32543e-09	0.167318	1.30021e-05	0.447128	2.42553e-34
CTB-102L5.7	pink	0.0522061	0.176459	0.32671	3.52396e-18	0.0748546	0.052433	0.285556	4.47624e-14
CTB-102L5.8	pink	-0.0926984	0.0162292	0.326006	4.19522e-18	0.153579	6.40026e-05	0.459359	2.20276e-36
CTB-120L21.1	pink	-0.174893	5.10352e-06	0.077885	0.0435581	0.126639	0.00100188	0.417178	1.1145e-29
CTB-131K11.1	pink	0.119996	0.00183241	0.519738	9.09916e-48	0.619076	2.40563e-72	0.583857	1.18106e-62
CTB-134F13.1	pink	-0.0454559	0.239289	0.347933	1.47716e-20	0.230913	1.38809e-09	0.557486	3.87846e-56
CTB-174O21.2	pink	0.0244271	0.527296	0.319369	2.1233e-17	0.0654035	0.0902445	0.363333	2.12113e-22
CTB-180A7.6	pink	-0.064482	0.0948814	0.191637	5.58615e-07	0.0588718	0.127355	0.389574	8.85198e-26
CTB-187M2.2	pink	-0.0842616	0.0289527	0.0788455	0.0410242	0.0235378	0.542446	0.388815	1.11989e-25
CTB-191K22.6	pink	-0.0421308	0.275446	0.208571	4.84658e-08	0.137229	0.000360213	0.389458	9.17716e-26
CTB-31O20.4	pink	-0.06215	0.10747	0.435006	2.1292e-32	0.124629	0.00120636	0.812487	3.68023e-159
CTB-31O20.8	pink	-0.177347	3.73689e-06	0.256506	1.47558e-11	0.115	0.0028311	0.457622	4.34534e-36
CTB-35F21.3	pink	0.0141422	0.714408	0.220296	7.8732e-09	0.120445	0.00176084	0.503178	2.04586e-44
CTB-35F21.4	pink	-0.18845	8.64421e-07	0.25953	8.33396e-12	0.234203	7.96643e-10	0.694475	7.3096e-98
CTB-47B11.3	pink	-0.196983	2.64151e-07	0.173902	5.78091e-06	0.0455345	0.238476	0.55673	5.84853e-56
CTB-58E17.3	pink	-0.03035	0.432173	0.342549	6.16778e-20	0.316214	4.52669e-17	0.500983	5.51575e-44
CTB-89H12.4	pink	0.0169574	0.660808	0.533972	8.44094e-51	0.236108	5.7529e-10	0.706609	9.96409e-103
CTBP1-AS	pink	-0.121192	0.0016472	0.43716	9.74205e-33	0.182252	1.97851e-06	0.778783	7.98905e-138
CTBP1-DT	pink	0.068836	0.0745494	0.332309	8.66198e-19	0.445346	4.73556e-34	0.459528	2.06213e-36
CTC-215O4.4	pink	-0.0592294	0.125057	0.38742	1.72266e-25	0.225524	3.38632e-09	0.598117	1.9642e-66
CTC-260E6.6	pink	0.152055	7.57664e-05	0.51308	2.13228e-46	0.391513	4.84083e-26	0.483214	1.30288e-40
CTC-268N12.2	pink	-0.118182	0.00214995	0.382089	8.76319e-25	0.263897	3.60465e-12	0.561294	4.82567e-57
CTC-270D5.2	pink	-0.15923	3.37575e-05	-0.00738267	0.848504	0.155357	5.24577e-05	0.265416	2.68354e-12
CTC-277H1.7	pink	-0.237746	4.33889e-10	0.291209	1.3342e-14	0.190144	6.86038e-07	0.460116	1.63653e-36
CTC-325J23.2	pink	0.0676184	0.0798409	0.387741	1.56032e-25	0.186187	1.17331e-06	0.561204	5.0709e-57
CTC-329D1.3	pink	-0.202218	1.24315e-07	0.0157192	0.684188	0.181591	2.15778e-06	0.520815	5.42569e-48
CTC-338M12.9	pink	-0.177544	3.64356e-06	0.238318	3.93028e-10	0.249487	5.40276e-11	0.624822	4.80288e-74
CTC-339F2.2	pink	-0.18251	1.91246e-06	0.193656	4.22021e-07	0.365022	1.31279e-22	0.443446	9.62494e-34
CTC-343N3.1	pink	-0.153387	6.53829e-05	0.262779	4.47401e-12	0.129952	0.000733377	0.581718	4.19975e-62
CTC-425O23.2	pink	-0.323238	8.29119e-18	0.286472	3.68552e-14	0.346793	2.00398e-20	0.816733	3.73057e-162
CTC-429L19.3	pink	0.0469356	0.224323	0.325503	4.75057e-18	0.0281471	0.466343	0.421967	2.15122e-30
CTC-429P9.1	pink	-0.110944	0.00398268	0.159426	3.3004e-05	0.210725	3.49826e-08	0.598306	1.74471e-66
CTC-429P9.2	pink	-0.0863077	0.0252627	0.187181	1.02643e-06	0.294815	6.07847e-15	0.65715	2.60883e-84
CTC-429P9.5	pink	-0.162169	2.39939e-05	0.176767	4.02389e-06	0.305981	4.95712e-16	0.659181	5.3564e-85
CTC-448F2.4	pink	-0.27033	1.01952e-12	0.110642	0.00408326	0.384934	3.69196e-25	0.457585	4.40964e-36
CTC-453G23.5	pink	0.0585774	0.129273	0.355695	1.79162e-21	0.0630719	0.102344	0.379714	1.7911e-24
CTC-458I2.2	pink	-0.247867	7.2481e-11	0.258765	9.63631e-12	0.284227	5.92531e-14	0.54927	3.17752e-54
CTC-459M5.2	pink	-0.14876	0.000108536	0.257213	1.29192e-11	0.096152	0.0126424	0.440165	3.2411e-33
CTC-461F20.1	pink	-0.164937	1.73002e-05	0.0779854	0.0432872	0.0303223	0.432593	0.465774	1.73237e-37
CTC-463N11.4	pink	0.00397986	0.91798	0.327942	2.59402e-18	0.218575	1.03486e-08	0.609463	1.40536e-69
CTC-490E21.10	pink	-0.162315	2.35863e-05	0.283414	7.03048e-14	0.385715	2.90789e-25	0.524151	1.08192e-48
CTC-499B15.6	pink	-0.0626622	0.104598	0.274702	4.23876e-13	0.143887	0.000182187	0.403699	9.93339e-28
CTC-499B15.7	pink	-0.158771	3.55855e-05	0.248869	6.04451e-11	0.179413	2.86475e-06	0.485286	5.39091e-41
CTC-506B8.1	pink	-0.0112564	0.770848	0.24534	1.14171e-10	0.0161074	0.676824	0.336133	3.26651e-19
CTC-543D15.3	pink	0.0256473	0.506865	0.305442	5.60891e-16	0.458479	3.10918e-36	0.515651	6.35928e-47
CTC-559E9.4	pink	-0.0568698	0.140837	0.160047	3.07189e-05	0.259796	7.92304e-12	0.497486	2.63692e-43
CTC-559E9.8	pink	0.142546	0.000209486	0.427813	2.78452e-31	0.550329	1.81341e-54	0.530711	4.30602e-50
CTC-563A5.2	pink	-0.211053	3.32754e-08	0.230549	1.47537e-09	0.29241	1.02823e-14	0.662215	4.9161e-86
CTD-2002H8.2	pink	-0.0948634	0.0138894	0.420086	4.11777e-30	0.275501	3.60428e-13	0.872311	2.27034e-210
CTD-2006C1.12	pink	-0.0265557	0.491931	0.411849	6.74124e-29	0.285523	4.50682e-14	0.599048	1.09569e-66
CTD-2007L18.5	pink	-0.0624005	0.106058	0.437774	7.78549e-33	0.264792	3.03046e-12	0.72819	4.98821e-112
CTD-2011F17.2	pink	-0.219561	8.85095e-09	0.220545	7.56729e-09	0.240963	2.47817e-10	0.646434	9.06214e-81
CTD-2012J19.3	pink	0.0598007	0.121451	0.397329	7.73062e-27	0.165148	1.68699e-05	0.419663	4.76255e-30
CTD-2012K14.2	pink	-0.0555566	0.150258	0.280268	1.35492e-13	0.152185	7.46868e-05	0.422941	1.53435e-30
CTD-2013N24.2	pink	-0.0541763	0.160669	0.293524	8.06503e-15	0.0205972	0.594032	0.445411	4.62186e-34
CTD-2017D11.1	pink	0.109986	0.00431007	0.410207	1.16615e-28	0.203104	1.09195e-07	0.423686	1.18416e-30
CTD-2083E4.4	pink	0.103111	0.00747072	0.322115	1.09099e-17	0.138676	0.000311377	0.382919	6.81466e-25
CTD-2104P17.2	pink	-0.1614	2.62509e-05	0.200549	1.58419e-07	0.212386	2.7136e-08	0.547778	6.97962e-54
CTD-2135J3.3	pink	-0.098552	0.0105814	0.0562423	0.145281	0.0272734	0.480298	0.389718	8.46431e-26
CTD-2184D3.5	pink	-0.0584394	0.130179	0.358815	7.5463e-22	0.195069	3.46208e-07	0.520299	6.95107e-48
CTD-2184D3.7	pink	-0.103906	0.00702142	0.191518	5.67882e-07	0.129094	0.000795605	0.604001	4.76147e-68
CTD-2196E14.3	pink	-0.0209343	0.588005	0.345186	3.07352e-20	0.185122	1.35297e-06	0.522838	2.04465e-48
CTD-2196E14.5	pink	-0.00815505	0.832877	0.335585	3.75999e-19	0.0889616	0.0210867	0.384991	3.62808e-25
CTD-2231E14.8	pink	-0.0781758	0.0427773	0.379775	1.75872e-24	0.0394516	0.307162	0.51963	9.58209e-48
CTD-2240E14.4	pink	0.0784516	0.042048	0.188479	8.60962e-07	-0.194142	3.94264e-07	0.249582	5.30955e-11
CTD-2260A17.1	pink	-0.0303455	0.432242	0.303635	8.46951e-16	0.0881983	0.0222213	0.366708	8.11123e-23
CTD-2260A17.3	pink	-0.0937708	0.0150302	0.25205	3.37865e-11	0.145512	0.000153564	0.432498	5.25491e-32
CTD-2278I10.4	pink	-0.171773	7.53812e-06	0.0612007	0.112958	-0.111126	0.00392309	0.360085	5.29338e-22
CTD-2291D10.4	pink	0.118303	0.00212729	0.371565	1.99265e-23	0.265502	2.63911e-12	0.451449	4.70946e-35
CTD-2329K10.1	pink	-0.0936337	0.015179	0.284896	5.14612e-14	0.287717	2.82728e-14	0.532365	1.88891e-50
CTD-2330K9.3	pink	-0.0629088	0.103237	0.266792	2.05081e-12	0.111655	0.00375419	0.425964	5.33857e-31
CTD-2349P21.11	pink	0.00558838	0.885028	0.267889	1.65291e-12	0.146048	0.000145088	0.42038	3.72089e-30
CTD-2349P21.6	pink	-0.117893	0.00220501	0.30211	1.19673e-15	0.202438	1.20381e-07	0.508927	1.47272e-45
CTD-2368P22.1	pink	-0.0178417	0.644306	0.407305	3.04941e-28	0.317021	3.73313e-17	0.644504	3.80257e-80
CTD-2371O3.2	pink	-0.0313936	0.416504	0.304114	7.59619e-16	0.172875	6.5729e-06	0.521897	3.22269e-48
CTD-2373H9.5	pink	-0.0544196	0.158795	0.249577	5.31492e-11	0.144615	0.00016878	0.409696	1.38228e-28
CTD-2410N18.4	pink	-0.0152971	0.69223	0.234834	7.15457e-10	0.202013	1.28078e-07	0.395435	1.41044e-26
CTD-2514K5.4	pink	-0.195521	3.24858e-07	0.121134	0.00165575	0.108664	0.00480243	0.435538	1.75593e-32
CTD-2515A14.1	pink	-0.267799	1.68274e-12	0.262889	4.38081e-12	0.268911	1.35115e-12	0.769781	9.38084e-133
CTD-2516F10.2	pink	-0.281552	1.0376e-13	0.0219965	0.569206	0.0811789	0.0353826	0.419968	4.28856e-30
CTD-2517M22.14	pink	-0.0631981	0.101658	0.314306	7.12298e-17	0.219343	9.16206e-09	0.751558	3.6303e-123
CTD-2525I3.5	pink	0.168364	1.14544e-05	0.361799	3.27121e-22	0.114092	0.00305871	0.44184	1.74687e-33
CTD-2525I3.6	pink	0.00876263	0.82063	0.374652	8.06509e-24	0.287599	2.89895e-14	0.453926	1.8206e-35
CTD-2527I21.14	pink	0.0430466	0.265136	0.431288	8.10318e-32	0.09182	0.0172729	0.496208	4.65135e-43
CTD-2529P6.3	pink	-0.0719499	0.0623077	0.338915	1.59323e-19	0.191386	5.78305e-07	0.536722	2.10715e-51
CTD-2530H12.8	pink	-0.172182	7.16492e-06	0.0881105	0.0223553	0.245358	1.13801e-10	0.44077	2.59339e-33
CTD-2530N21.4	pink	-0.0936871	0.0151208	0.29672	3.99396e-15	0.359261	6.66405e-22	0.644694	3.30281e-80
CTD-2537I9.12	pink	-0.0114256	0.767503	0.512174	3.25721e-46	0.15155	8.00919e-05	0.658651	8.10642e-85
CTD-2537I9.13	pink	-0.0905326	0.0189088	0.419257	5.47448e-30	0.14446	0.000171563	0.656437	4.53528e-84
CTD-2537I9.18	pink	-0.0840566	0.0293468	0.437929	7.35887e-33	0.173034	6.44373e-06	0.640663	6.39426e-79
CTD-2538G9.5	pink	-0.232631	1.03982e-09	0.29126	1.31957e-14	0.215705	1.624e-08	0.765756	1.46148e-130
CTD-2541J13.1	pink	0.00793952	0.837231	0.466355	1.37193e-37	0.354472	2.50804e-21	0.504522	1.11099e-44
CTD-2553C6.1	pink	-0.0289784	0.453276	0.285588	4.44563e-14	-0.0203494	0.598479	0.405912	4.82054e-28
CTD-2555A7.3	pink	-0.069779	0.0706508	0.347565	1.63006e-20	0.144492	0.000170992	0.439643	3.92719e-33
CTD-2560K21.6	pink	-0.153506	6.45242e-05	0.309847	2.02919e-16	0.23155	1.24749e-09	0.703416	2.00832e-101
CTD-2562J15.4	pink	0.0836418	0.0301581	0.436393	1.28746e-32	0.193107	4.5554e-07	0.526361	3.67964e-49
CTD-2574D22.2	pink	-0.0733977	0.0572093	0.173612	5.99462e-06	0.333352	6.64733e-19	0.53597	3.08427e-51
CTD-2587H24.14	pink	-0.0673962	0.0808384	0.255544	1.76701e-11	0.114091	0.003059	0.354444	2.52724e-21
CTD-2616J11.10	pink	-0.0832412	0.0309599	0.241134	2.40533e-10	0.119039	0.00199413	0.4678	7.67292e-38
CTD-2619J13.14	pink	-0.0190539	0.621971	0.285358	4.66712e-14	0.194654	3.66965e-07	0.435311	1.9065e-32
CTD-2619J13.17	pink	0.150164	9.32107e-05	0.424824	7.96096e-31	0.257961	1.12205e-11	0.391989	4.17104e-26
CTD-2619J13.27	pink	-0.123612	0.00132396	0.0858208	0.0261018	0.0906176	0.0187967	0.537553	1.382e-51
CTD-2622I13.3	pink	-0.226774	2.75898e-09	0.341088	9.04621e-20	0.231919	1.17241e-09	0.710227	3.15713e-104
CTD-2647L4.4	pink	-0.284854	5.19212e-14	0.187673	9.60346e-07	0.418869	6.25435e-30	0.625552	2.90394e-74
CTD-2653D5.1	pink	-0.113687	0.00316563	0.341023	9.2016e-20	0.251752	3.56951e-11	0.589596	3.748e-64
CTD-2659N19.9	pink	-0.0636178	0.0994016	0.164706	1.77823e-05	0.0748863	0.0523328	0.436291	1.33623e-32
CTD-3032J10.4	pink	-0.086714	0.0245804	0.225523	3.38674e-09	0.0811402	0.0354704	0.436571	1.20684e-32
CTD-3065B20.2	pink	-0.180422	2.51318e-06	0.268251	1.53913e-12	0.268104	1.58447e-12	0.610884	5.5565e-70
CTD-3076O17.2	pink	-0.271205	8.56418e-13	0.136018	0.000406439	0.0582404	0.131495	0.474187	5.67703e-39
CTD-3099C6.5	pink	-0.0305452	0.429216	0.234327	7.7995e-10	0.388825	1.11655e-25	0.459746	1.89235e-36
CTD-3105H18.7	pink	-0.00365404	0.924674	0.308014	3.10399e-16	0.19266	4.84781e-07	0.523196	1.71958e-48
CTD-3128G10.6	pink	0.0174212	0.652132	0.317274	3.51378e-17	0.0138849	0.719382	0.337913	2.06532e-19
CTD-3137H5.1	pink	-0.0310955	0.420946	0.215859	1.58537e-08	0.145605	0.000152054	0.449522	9.80962e-35
CTD-3193K9.3	pink	-0.32398	6.91147e-18	0.0236854	0.539917	0.0895577	0.0202359	0.61312	1.27767e-70
CTD-3214H19.6	pink	-0.0469182	0.224495	0.24795	7.1408e-11	0.107006	0.00549087	0.516525	4.20521e-47
CTD-3216D2.5	pink	0.0220378	0.56848	0.312655	1.05161e-16	0.0236341	0.540795	0.409306	1.57318e-28
CTD-3220F14.2	pink	-0.133187	0.000536975	0.367177	7.09074e-23	0.293809	7.57803e-15	0.596624	4.98604e-66
CTD-3234P18.6	pink	-0.0797676	0.0387099	0.416291	1.50722e-29	0.327477	2.91255e-18	0.721583	4.3513e-109
CTD-3252C9.2	pink	0.103395	0.00730742	0.335846	3.51634e-19	0.188245	8.88846e-07	0.44832	1.54668e-34
DCUN1D2-AS	pink	-0.201847	1.31212e-07	0.270824	9.24017e-13	0.285795	4.25504e-14	0.666834	1.22804e-87
DGCR12	pink	-0.22747	2.46012e-09	0.295972	4.71116e-15	0.326487	3.72427e-18	0.732011	9.05957e-114
DLEU2L	pink	-0.250213	4.73256e-11	0.396318	1.06609e-26	0.37247	1.5302e-23	0.742064	1.70124e-118
DNAH10OS	pink	-0.302619	1.06653e-15	0.0402794	0.297115	0.196269	2.92271e-07	0.532717	1.58338e-50
EAF1-AS1	pink	-0.0787253	0.0413342	0.415141	2.22625e-29	0.327731	2.73439e-18	0.648018	2.77228e-81
EBLN3P	pink	0.024804	0.520941	0.236356	5.51292e-10	0.334202	5.35462e-19	0.530684	4.36328e-50
EDRF1-AS1	pink	-0.157981	3.89593e-05	0.295124	5.67897e-15	0.192666	4.84366e-07	0.759817	2.09234e-127
EFCAB14-AS1	pink	-0.136853	0.000374002	0.299769	2.02616e-15	0.245572	1.09527e-10	0.516283	4.71616e-47
EHMT2-AS1	pink	0.0259831	0.501317	0.337052	2.57916e-19	0.117315	0.00231896	0.478784	8.42235e-40
ELF3-AS1	pink	-0.037602	0.330412	0.355529	1.87541e-21	0.0497252	0.197948	0.581486	4.81634e-62
ENTPD1-AS1	pink	-0.139382	0.000289876	0.178084	3.39999e-06	0.40015	3.13337e-27	0.567247	1.75814e-58
EP300-AS1	pink	0.101698	0.00833379	0.411896	6.635e-29	0.118443	0.00210139	0.449038	1.1786e-34
EPN2-AS1	pink	-0.102348	0.0079263	0.260877	6.44614e-12	0.147543	0.000123707	0.555253	1.30004e-55
ERI3-IT1	pink	-0.243542	1.5725e-10	0.314674	6.52775e-17	0.340471	1.06275e-19	0.584137	9.99784e-63
ERVK13-1	pink	-0.0596488	0.122402	0.361348	3.71352e-22	0.196597	2.79001e-07	0.778606	1.01036e-137
FAM106A	pink	-0.180953	2.3454e-06	0.150815	8.68157e-05	0.0958022	0.0129708	0.444031	7.74032e-34
FAM215B	pink	-0.0952549	0.0134996	0.220355	7.80041e-09	0.166067	1.51153e-05	0.412481	5.45403e-29
FBXL19-AS1	pink	0.0621418	0.107517	0.281304	1.09273e-13	0.064309	0.0957729	0.477046	1.73911e-39
FGD5-AS1	pink	0.0800618	0.0379952	0.188957	8.06832e-07	0.285155	4.87201e-14	0.301137	1.49025e-15
FIGNL2-DT	pink	0.0137273	0.722435	0.282587	8.35994e-14	0.0138054	0.720921	0.433072	4.27589e-32
FLNB-AS1	pink	-0.317488	3.33825e-17	0.244795	1.25843e-10	0.0905143	0.018933	0.676739	3.57952e-91
FMR1-IT1	pink	-0.124993	0.00116675	0.317415	3.39744e-17	0.180943	2.34841e-06	0.707173	5.83898e-103
FOXN3-AS1	pink	0.160949	2.76661e-05	-0.226037	3.11353e-09	-0.356936	1.27171e-21	-0.452626	3.00033e-35
FRMD6-AS1	pink	-0.110517	0.00412582	0.138907	0.000304202	0.0909272	0.0183936	0.468821	5.07866e-38
FTX	pink	-0.098773	0.0104075	0.261526	5.69326e-12	0.169377	1.01234e-05	0.632164	2.86477e-76
GAS8-AS1	pink	-0.128599	0.000833777	0.249739	5.15986e-11	-0.00606394	0.875321	0.521215	4.47549e-48
GHET1	pink	0.112081	0.00362321	0.179553	2.81322e-06	0.188568	8.50636e-07	0.303608	8.52173e-16
GK-AS1	pink	-0.0876051	0.0231394	0.284258	5.88759e-14	0.0853676	0.0269043	0.535524	3.86464e-51
GMDS-DT	pink	0.0904044	0.0190787	0.277289	2.50248e-13	0.218913	9.8094e-09	0.440217	3.18017e-33
GOLGA8M	pink	-0.299474	2.16429e-15	-0.0135317	0.726231	-0.0781996	0.0427142	0.443176	1.06442e-33
GP6-AS1	pink	-0.0332374	0.389653	0.149686	9.81776e-05	-0.0370331	0.337785	0.415198	2.18326e-29
GRID1-AS1	pink	-0.281882	9.68674e-14	0.116209	0.00255203	0.209851	3.99448e-08	0.652585	8.75581e-83
GRPEL2-AS1	pink	0.145508	0.000153615	0.437033	1.0202e-32	0.184675	1.43609e-06	0.507075	3.45606e-45
GS1-293C5.1	pink	-0.225051	3.65784e-09	0.149597	9.91319e-05	0.128455	0.000845173	0.5838	1.22195e-62
GS1-5L10.1	pink	-0.236849	5.06492e-10	0.0830924	0.0312624	0.161357	2.6384e-05	0.447426	2.1682e-34
GTF3C2-AS1	pink	0.0340554	0.378085	0.489156	1.02029e-41	0.208035	5.25423e-08	0.640687	6.28411e-79
HCG18	pink	0.0358844	0.352994	0.27068	9.50944e-13	0.345892	2.54802e-20	0.534166	7.65903e-51
HEIH	pink	0.357982	9.51582e-22	-0.120658	0.00172772	-0.195253	3.37334e-07	-0.387075	1.91564e-25
HEXD-IT1	pink	-0.0495524	0.199513	0.345288	2.99102e-20	0.269079	1.30679e-12	0.736908	4.80886e-116
HHLA3-AS1	pink	-0.0982997	0.010783	0.24995	4.9656e-11	0.230235	1.55477e-09	0.470007	3.14005e-38
HM13-IT1	pink	0.126664	0.000999552	0.497508	2.6121e-43	0.219891	8.3984e-09	0.581871	3.8353e-62
HS1BP3-IT1	pink	-0.299748	2.03556e-15	0.136333	0.000393889	0.240431	2.72022e-10	0.581645	4.38454e-62
IGBP1-AS1	pink	-0.0560834	0.146423	0.381707	9.83352e-25	0.166437	1.44585e-05	0.626783	1.23911e-74
ILVBL-AS1	pink	-0.141913	0.000223687	0.292657	9.7431e-15	0.128424	0.000847621	0.59232	7.11459e-65
INE1	pink	-0.00346382	0.928585	0.488486	1.36318e-41	0.179881	2.69617e-06	0.784938	1.97721e-141
INTS9-AS1	pink	-0.0228009	0.555161	0.320187	1.74282e-17	0.237946	4.19167e-10	0.498108	1.99917e-43
ITIH4-AS1	pink	-0.062282	0.106724	0.198596	2.09833e-07	-0.0296461	0.442931	0.332398	8.46917e-19
KB-1507C5.3	pink	-0.0543238	0.159531	0.245281	1.15386e-10	0.137841	0.000338732	0.523376	1.57601e-48
KB-1572G7.3	pink	-0.0412915	0.285132	0.250268	4.68508e-11	0.105905	0.00599627	0.446522	3.04712e-34
KB-226F1.2	pink	-0.0322984	0.403195	0.287252	3.12212e-14	0.176049	4.40859e-06	0.601451	2.40881e-67
KB-318B8.7	pink	-0.191589	5.62326e-07	0.318828	2.41939e-17	0.31492	6.15796e-17	0.705254	3.58195e-102
KCNMA1-AS1	pink	-0.247325	7.99336e-11	-0.0104427	0.786999	0.0114341	0.767335	0.401694	1.90402e-27
KCNQ2-AS1	pink	-0.119776	0.00186857	0.271616	7.88829e-13	0.253354	2.65564e-11	0.624001	8.44393e-74
KDM2B-DT	pink	-0.10049	0.00914081	0.135659	0.000421167	0.182271	1.97365e-06	0.457182	5.15926e-36
KDM4A-AS1	pink	0.0112859	0.770264	0.426715	4.10027e-31	0.112299	0.00355778	0.365085	1.28958e-22
KIAA0087	pink	-0.156902	4.40553e-05	0.211126	3.29067e-08	0.326808	3.43894e-18	0.606539	9.33931e-69
KIAA1614-AS1	pink	-0.0731528	0.0580463	0.294384	6.68126e-15	0.140537	0.00025769	0.500989	5.50091e-44
KLF3-AS1	pink	-0.0335543	0.385147	0.272979	6.00178e-13	0.0312622	0.418459	0.61254	1.87249e-70
KLF7-IT1	pink	-0.180328	2.54409e-06	0.21972	8.62936e-09	0.193619	4.2418e-07	0.480328	4.40947e-40
L29074.3	pink	-0.158896	3.50794e-05	0.113622	0.00318284	0.131835	0.00061218	0.502331	3.00201e-44
LA16c-313D11.12	pink	0.0226545	0.557705	0.342756	5.84044e-20	0.11112	0.00392477	0.354249	2.66561e-21
LA16c-316G12.2	pink	-0.0725267	0.0602334	0.357435	1.1074e-21	0.124505	0.00122021	0.765939	1.16465e-130
LA16c-358B7.3	pink	-0.00847506	0.826421	0.565648	4.30968e-58	0.236969	4.96146e-10	0.801419	1.05817e-151
LA16c-361A3.3	pink	-0.245603	1.08926e-10	0.291253	1.32156e-14	0.226077	3.09311e-09	0.78845	1.53065e-143
LA16c-390E6.4	pink	-0.193758	4.16022e-07	0.348994	1.11113e-20	0.151049	8.46205e-05	0.83816	1.50483e-178
LA16c-390H2.4	pink	-0.248148	6.88886e-11	0.290763	1.46948e-14	0.131463	0.000634559	0.628077	5.04188e-75
LA16c-395F10.1	pink	-0.00663765	0.863635	0.264729	3.06778e-12	0.151796	7.79616e-05	0.42168	2.3754e-30
LA16c-395F10.2	pink	-0.114773	0.00288665	0.253978	2.36553e-11	0.438777	5.39505e-33	0.470223	2.87586e-38
LAMC1-AS1	pink	-0.0313615	0.416981	0.32294	8.91903e-18	0.0603036	0.118345	0.416419	1.44327e-29
LCMT1-AS2	pink	-0.0491429	0.203257	0.34274	5.86505e-20	0.238697	3.68014e-10	0.64089	5.41727e-79
LIMS1-AS1	pink	-0.168835	1.08164e-05	0.210413	3.66808e-08	0.139304	0.00029218	0.418649	6.74431e-30
LINC00216	pink	-0.045208	0.241863	0.353723	3.07924e-21	0.308906	2.52513e-16	0.624663	5.35631e-74
LINC00222	pink	-0.0811393	0.0354725	0.130867	0.000671928	0.152705	7.05205e-05	0.373682	1.07274e-23
LINC00265	pink	0.0436892	0.258061	0.589109	5.03813e-64	0.264616	3.13544e-12	0.769612	1.16204e-132
LINC00391	pink	-0.251605	3.66711e-11	0.060048	0.119916	0.129474	0.00076748	0.53817	1.00957e-51
LINC00472	pink	-0.07962	0.0390727	-0.00352838	0.927257	0.0567062	0.141985	0.376354	4.87746e-24
LINC00538	pink	-0.14569	0.000150687	0.112305	0.00355595	0.238423	3.85945e-10	0.419837	4.48635e-30
LINC00539	pink	-0.0680965	0.0777276	0.232693	1.02892e-09	0.175294	4.85144e-06	0.439095	4.80132e-33
LINC00624	pink	-0.202634	1.16973e-07	0.351015	6.437e-21	0.246617	9.08139e-11	0.709606	5.72946e-104
LINC00630	pink	0.0082453	0.831055	0.227457	2.46558e-09	0.346152	2.37741e-20	0.498746	1.50412e-43
LINC00928	pink	-0.0837722	0.0299011	0.328609	2.19648e-18	0.48608	3.83774e-41	0.669169	1.85329e-88
LINC00954	pink	-0.0604846	0.117242	0.27488	4.08803e-13	-0.033832	0.381224	0.372025	1.74274e-23
LINC01001	pink	-0.115396	0.00273685	0.423338	1.33676e-30	0.207637	5.57706e-08	0.640537	7.01164e-79
LINC01126	pink	-0.0677032	0.0794626	0.406518	3.95008e-28	0.294567	6.41796e-15	0.765982	1.10359e-130
LINC01237	pink	-0.145928	0.000146936	0.182081	2.02348e-06	0.0194299	0.615112	0.560476	7.56884e-57
LINC01278	pink	-0.0249385	0.518682	0.217698	1.18835e-08	0.302144	1.18745e-15	0.535995	3.04524e-51
LINC01287	pink	-0.122947	0.00140634	0.149295	0.000102438	0.334927	4.44953e-19	0.539034	6.49701e-52
LINC01422	pink	-0.309086	2.42186e-16	0.126408	0.00102365	0.110593	0.00409979	0.685301	2.42165e-94
LINC01521	pink	-0.118683	0.00205758	0.145791	0.000149096	0.334753	4.65178e-19	0.501135	5.14946e-44
LINC01572	pink	0.0749105	0.0522566	0.271124	8.70436e-13	0.0884497	0.021842	0.522618	2.27428e-48
LINC01719	pink	0.0700872	0.0694137	0.207083	6.05929e-08	0.277266	2.51441e-13	0.42455	8.76114e-31
LINC01838	pink	-0.119566	0.00190362	0.216677	1.39497e-08	0.203117	1.08997e-07	0.479034	7.58651e-40
LINC02097	pink	-0.0800705	0.0379742	0.325031	5.3372e-18	0.258832	9.51614e-12	0.604264	4.02293e-68
LINC02175	pink	-0.328042	2.53046e-18	0.14819	0.000115403	0.206862	6.26335e-08	0.71527	2.34559e-106
LINC02396	pink	-0.124883	0.00117857	0.216694	1.39135e-08	0.171066	8.22648e-06	0.557465	3.92304e-56
LINC02830	pink	-0.211617	3.05322e-08	0.147018	0.000130854	0.23802	4.13868e-10	0.444119	7.49082e-34
LINC02880	pink	-0.0116925	0.762232	0.25888	9.42905e-12	0.188935	8.09159e-07	0.598819	1.26496e-66
LINC02887	pink	-0.0115527	0.764991	0.289331	2.00094e-14	0.0215222	0.577565	0.351699	5.34722e-21
LINCR-0001	pink	-0.191737	5.50939e-07	0.360497	4.71592e-22	0.364541	1.50567e-22	0.794404	3.24743e-147
LL0XNC01-237H1.2	pink	-0.121017	0.00167321	0.271791	7.61677e-13	0.33846	1.79274e-19	0.588853	5.88431e-64
LL0XNC01-250H12.3	pink	0.0605333	0.116947	0.28637	3.76603e-14	0.227313	2.52453e-09	0.445183	5.03489e-34
LL22NC03-2H8.4	pink	-0.230281	1.543e-09	0.248307	6.69318e-11	0.290936	1.41557e-14	0.725361	9.28396e-111
MADD-AS1	pink	-0.171384	7.9101e-06	0.116624	0.00246223	0.232786	1.0129e-09	0.628932	2.77712e-75
MAGI2-AS3	pink	0.012806	0.740369	0.274355	4.54702e-13	0.272748	6.28659e-13	0.481836	2.33461e-40
MAP3K14-AS1	pink	0.0011134	0.977017	0.337431	2.33908e-19	0.1513	8.23231e-05	0.611177	4.58566e-70
MCM3AP-AS1	pink	0.0555597	0.150235	0.472906	9.61183e-39	0.345105	3.14e-20	0.812971	1.69451e-159
MED8-AS1	pink	-0.130122	0.000721576	0.22723	2.55937e-09	0.0298711	0.439476	0.491839	3.17816e-42
MGC32805	pink	-0.141438	0.000234922	0.289813	1.80357e-14	0.313972	7.70834e-17	0.518417	1.71064e-47
MID1IP1-AS1	pink	-0.268826	1.37384e-12	0.0221799	0.56599	0.190741	6.32026e-07	0.437716	7.95407e-33
MIF4GD-DT	pink	0.092362	0.0166222	0.367719	6.06866e-23	0.362999	2.33158e-22	0.58847	7.41839e-64
MIR302CHG	pink	-0.0105802	0.784263	0.276694	2.82657e-13	0.105242	0.00632027	0.348979	1.11559e-20
MIR325HG	pink	-0.0598616	0.121072	0.0695387	0.0716283	0.317628	3.22792e-17	0.316046	4.71137e-17
MIRLET7A1HG	pink	-0.0125377	0.745619	0.321617	1.23172e-17	0.126099	0.00105342	0.606763	8.08691e-69
MKRN3-AS1	pink	-0.0370264	0.337873	0.274418	4.48941e-13	0.445014	5.36277e-34	0.551104	1.20128e-54
MPRIP-AS1	pink	-0.145435	0.000154807	0.156401	4.66295e-05	0.154072	6.05837e-05	0.465849	1.68087e-37
MRPS30-DT	pink	-0.0764811	0.0474985	0.109066	0.00464739	0.220466	7.66288e-09	0.455247	1.09346e-35
MYCBP2-AS2	pink	-0.16827	1.1586e-05	0.143981	0.000180403	0.238068	4.10391e-10	0.490736	5.14076e-42
NADK2-AS1	pink	-0.312862	1.00171e-16	0.192079	5.25467e-07	0.297125	3.65108e-15	0.667648	6.36668e-88
NALCN-AS1	pink	-0.213447	2.30521e-08	0.0459016	0.234709	0.0412981	0.285055	0.453801	1.91013e-35
NARF-AS1	pink	-0.0139336	0.718439	0.28248	8.54904e-14	0.0782583	0.042558	0.420195	3.96658e-30
NARF-IT1	pink	-0.0348266	0.367375	0.424743	8.18797e-31	0.190361	6.65914e-07	0.744419	1.23413e-119
NCAM1-AS1	pink	-0.22521	3.56423e-09	0.303506	8.72246e-16	0.336048	3.33841e-19	0.840164	3.32464e-180
NCBP2-AS1	pink	-0.0483057	0.211071	0.402157	1.63943e-27	0.211814	2.96245e-08	0.763714	1.82216e-129
NFYC-AS1	pink	-0.0098807	0.798208	0.496221	4.6252e-43	0.412377	5.64736e-29	0.668826	2.45012e-88
NPTN-IT1	pink	-0.224328	4.11456e-09	0.225278	3.52475e-09	0.223319	4.84603e-09	0.726331	3.42125e-111
NRXN2-AS1	pink	-0.145991	0.00014596	0.169277	1.02478e-05	0.188874	8.16011e-07	0.516539	4.17696e-47
ODF2-AS1	pink	0.138578	0.000314489	0.337604	2.23676e-19	0.0089492	0.816878	0.385315	3.28579e-25
OGFR-AS1	pink	-0.194635	3.67937e-07	0.13439	0.000477364	-0.0252533	0.513418	0.497863	2.22986e-43
OPA1-AS1	pink	-0.161747	2.52084e-05	0.225066	3.64905e-09	0.312574	1.07187e-16	0.52864	1.20019e-49
PABPC4-AS1	pink	-0.136162	0.00040064	0.369131	4.03863e-23	0.281002	1.16348e-13	0.701753	9.44687e-101
PCBP3-OT1	pink	-0.160718	2.84189e-05	0.142888	0.000202177	0.109429	0.00451171	0.567642	1.40801e-58
PITRM1-AS1	pink	-0.169241	1.02934e-05	0.27634	3.03838e-13	0.202255	1.23646e-07	0.724113	3.33262e-110
PKD1P6-NPIPP1	pink	0.0159229	0.68032	0.347419	1.69514e-20	0.161402	2.6245e-05	0.587308	1.49575e-63
PLCE1-AS1	pink	-0.180952	2.3456e-06	0.360706	4.44797e-22	0.331606	1.0347e-18	0.543103	8.01096e-53
PPFIA2-AS1	pink	-0.159458	3.28808e-05	0.151587	7.9769e-05	0.145193	0.000158823	0.610724	6.16709e-70
PRKAR1B-AS2	pink	-0.079843	0.0385255	0.201702	1.34023e-07	0.102594	0.00777646	0.399689	3.63317e-27
PRR7-AS1	pink	0.00752133	0.845694	0.243197	1.67185e-10	-0.0264581	0.493524	0.387458	1.70245e-25
PSMD6-AS2	pink	-0.263413	3.95906e-12	0.293039	8.96461e-15	0.285469	4.5592e-14	0.72917	1.79709e-112
PTOV1-AS2	pink	-0.011871	0.758714	0.422049	2.09098e-30	0.0236997	0.539672	0.544942	3.08254e-53
RAB11B-AS1	pink	0.212815	2.54061e-08	-0.0123799	0.748712	-0.315237	5.71237e-17	-0.279897	1.46311e-13
RAP2C-AS1	pink	-0.121063	0.00166631	0.123015	0.00139768	0.335418	3.92427e-19	0.436631	1.18102e-32
RBM26-AS1	pink	-0.0172399	0.655518	0.124508	0.00121983	0.300688	1.64846e-15	0.424785	8.07013e-31
RBM5-AS1	pink	-0.206252	6.85893e-08	0.307335	3.63142e-16	0.252071	3.3657e-11	0.773364	9.5977e-135
REPIN1-AS1	pink	0.047327	0.220478	0.331818	9.80842e-19	0.323741	7.33013e-18	0.571071	2.02026e-59
RFX3-AS1	pink	-0.242536	1.87924e-10	0.207807	5.43648e-08	0.212476	2.67656e-08	0.613755	8.3996e-71
RGMB-AS1	pink	0.00416869	0.914103	0.232722	1.02384e-09	0.214076	2.09162e-08	0.475774	2.94796e-39
RHOA-IT1	pink	-0.0214167	0.579433	0.329998	1.55118e-18	0.111923	0.00367115	0.4835	1.15373e-40
RHOQ-AS1	pink	-0.0768038	0.0465672	0.495345	6.81567e-43	0.272978	6.00241e-13	0.605411	1.93045e-68
RNASEH2B-AS1	pink	-0.107128	0.00543735	0.226331	2.96685e-09	0.219031	9.62653e-09	0.427282	3.35876e-31
RNF213-AS1	pink	-0.212637	2.61114e-08	0.270562	9.73665e-13	0.252111	3.34131e-11	0.64483	2.98522e-80
RP1-117O3.2	pink	0.00644852	0.867484	0.227101	2.61436e-09	0.104027	0.00695468	0.478419	9.81253e-40
RP1-127H14.3	pink	-0.17275	6.67614e-06	0.218742	1.00784e-08	0.0862305	0.0253941	0.612789	1.58959e-70
RP1-12G14.9	pink	-0.189117	7.89435e-07	0.257872	1.141e-11	0.174402	5.42896e-06	0.695914	1.99342e-98
RP1-142L7.5	pink	-0.205221	7.99365e-08	0.270323	1.02091e-12	0.230785	1.41812e-09	0.454579	1.41518e-35
RP1-149A16.17	pink	-0.0897953	0.0199052	0.401637	1.93981e-27	0.333711	6.06781e-19	0.569789	4.18737e-59
RP1-149A16.3	pink	-0.088413	0.0218969	0.505646	6.65326e-45	0.363342	2.11547e-22	0.735391	2.46809e-115
RP1-206D15.6	pink	-0.157117	4.29908e-05	0.100177	0.00936071	0.330108	1.50893e-18	0.530451	4.89926e-50
RP1-20N2.8	pink	-0.175454	4.7543e-06	0.270566	9.72814e-13	0.104648	0.00662363	0.648167	2.4802e-81
RP1-225E12.2	pink	-0.271087	8.76762e-13	0.147791	0.000120467	0.0792472	0.0400021	0.47353	7.44123e-39
RP1-228H13.5	pink	0.0996275	0.00975869	0.421442	2.57963e-30	0.377808	3.16681e-24	0.364393	1.57044e-22
RP1-253P7.4	pink	-0.297007	3.74755e-15	0.249352	5.53666e-11	0.245963	1.02119e-10	0.864363	3.361e-202
RP1-257I20.14	pink	-0.0818485	0.0338911	0.309758	2.07178e-16	0.243966	1.45869e-10	0.609524	1.35041e-69
RP1-283E3.8	pink	-0.219276	9.26019e-09	0.257074	1.32631e-11	0.310474	1.75309e-16	0.551057	1.23123e-54
RP1-286D6.5	pink	-0.0325864	0.399012	0.450759	6.12691e-35	0.137514	0.000350062	0.621186	5.76967e-73
RP1-313I6.12	pink	0.116924	0.00239903	-0.220219	7.97109e-09	-0.288749	2.2668e-14	-0.342788	5.79156e-20
RP1-317E23.3	pink	-0.108448	0.00488758	0.210071	3.86378e-08	0.0245195	0.525736	0.218422	1.06005e-08
RP1-59D14.5	pink	-0.130062	0.000725704	0.393124	2.9233e-26	0.182959	1.80274e-06	0.830561	1.7943e-172
RP1-5O6.5	pink	-0.156836	4.43873e-05	0.137529	0.000349537	0.0634235	0.100441	0.41943	5.15866e-30
RP1-77H15.1	pink	-0.132558	0.000570828	0.265247	2.77349e-12	0.171708	7.59938e-06	0.500497	6.8622e-44
RP11-1006G14.1	pink	-0.0215193	0.577616	0.27725	2.52253e-13	0.0157359	0.683871	0.472917	9.5687e-39
RP11-102L12.2	pink	-0.269375	1.23243e-12	0.00541919	0.888485	0.176076	4.39342e-06	0.514913	9.0088e-47
RP11-104H15.10	pink	-0.083629	0.0301836	0.157117	4.29899e-05	0.00836583	0.828624	0.361748	3.31834e-22
RP11-1060G2.1	pink	-0.105809	0.00604222	0.0665911	0.0845383	0.0799112	0.0383596	0.414542	2.72549e-29
RP11-1085N6.2	pink	-0.113547	0.00320312	0.240588	2.6468e-10	0.29003	1.72148e-14	0.467901	7.36394e-38
RP11-108L7.4	pink	-0.151422	8.12291e-05	0.247409	7.87343e-11	0.241507	2.25257e-10	0.615569	2.52203e-71
RP11-10N23.2	pink	-0.226849	2.72502e-09	0.348978	1.11584e-20	0.528039	1.61449e-49	0.768545	4.46891e-132
RP11-1105G2.4	pink	-0.101961	0.00816631	0.351749	5.27526e-21	0.29362	7.89689e-15	0.52344	1.52808e-48
RP11-110G21.1	pink	0.203892	9.72721e-08	0.308938	2.50631e-16	0.31938	2.11791e-17	0.343966	4.246e-20
RP11-110H1.4	pink	0.00727752	0.850637	0.404374	7.97175e-28	0.20601	7.1109e-08	0.598968	1.15194e-66
RP11-110I1.11	pink	-0.103953	0.00699563	0.406468	4.01642e-28	0.224431	4.04633e-09	0.840738	1.10624e-180
RP11-1129I3.1	pink	-0.167143	1.32796e-05	0.180295	2.55507e-06	0.312985	9.73212e-17	0.423049	1.47758e-30
RP11-1148L6.5	pink	0.248675	6.26181e-11	0.368429	4.94596e-23	0.347421	1.69418e-20	0.429028	1.81161e-31
RP11-118M9.3	pink	-0.0268049	0.487875	0.318489	2.62515e-17	0.296349	4.33566e-15	0.464707	2.65441e-37
RP11-1277A3.1	pink	-0.00785371	0.838966	0.41236	5.68003e-29	0.340515	1.05075e-19	0.469947	3.21692e-38
RP11-127I20.7	pink	-0.0521948	0.176552	0.239962	2.95283e-10	0.172125	7.21605e-06	0.45039	7.05179e-35
RP11-133N21.10	pink	-0.132711	0.000562399	0.275994	3.26042e-13	0.190491	6.54138e-07	0.526008	4.3747e-49
RP11-1348G14.5	pink	-0.0943722	0.0143924	0.268636	1.42644e-12	0.0949095	0.0138429	0.535879	3.23005e-51
RP11-136C24.2	pink	-0.246126	9.91805e-11	0.270245	1.03695e-12	0.273869	5.01653e-13	0.707171	5.85187e-103
RP11-1376P16.2	pink	-0.125947	0.00106833	0.44844	1.47818e-34	0.248529	6.42963e-11	0.780067	1.44411e-138
RP11-138I1.3	pink	0.146443	0.000139125	0.356742	1.34198e-21	0.0559772	0.14719	0.406699	3.72214e-28
RP11-13J10.1	pink	-0.124238	0.0012504	0.152339	7.34306e-05	0.323222	8.32359e-18	0.524723	8.1911e-49
RP11-142E9.1	pink	0.128432	0.000846993	0.443584	9.14327e-34	0.208223	5.10734e-08	0.468811	5.09975e-38
RP11-143J12.3	pink	0.036787	0.341009	0.392659	3.38202e-26	0.304062	7.68634e-16	0.600077	5.73646e-67
RP11-144G6.12	pink	-0.0628582	0.103515	0.189862	7.13049e-07	0.250299	4.65866e-11	0.544467	3.94571e-53
RP11-145M9.5	pink	-0.0646357	0.0940949	0.229837	1.66173e-09	0.16487	1.74385e-05	0.441099	2.29744e-33
RP11-148K1.10	pink	-0.105732	0.0060793	0.317765	3.12396e-17	0.13551	0.000427423	0.622852	1.85408e-73
RP11-151A6.4	pink	-0.1603	2.98324e-05	0.0976381	0.0113281	0.0678952	0.078612	0.469356	4.08987e-38
RP11-151N17.1	pink	-0.11018	0.00424204	0.287995	2.66394e-14	0.200019	1.71023e-07	0.597686	2.57153e-66
RP11-152F13.8	pink	-0.0726619	0.0597553	0.308472	2.79247e-16	0.284433	5.67349e-14	0.591878	9.32673e-65
RP11-152P23.2	pink	0.0131973	0.732735	0.293111	8.82552e-15	0.25696	1.35507e-11	0.463102	5.02801e-37
RP11-156P1.3	pink	-0.168768	1.09052e-05	0.151711	7.86929e-05	0.344333	3.85336e-20	0.509415	1.17482e-45
RP11-158H5.7	pink	-0.0155511	0.687387	0.353477	3.29302e-21	0.352112	4.77939e-21	0.45272	2.89481e-35
RP11-158K1.3	pink	-0.0904108	0.0190702	0.339097	1.51954e-19	0.320261	1.71153e-17	0.706895	7.59724e-103
RP11-159F24.3	pink	0.157749	4.00047e-05	0.389538	8.95034e-26	0.258915	9.36769e-12	0.447726	1.93573e-34
RP11-15A1.3	pink	-0.121266	0.00163634	0.153189	6.68347e-05	0.306178	4.73884e-16	0.477652	1.351e-39
RP11-15F12.1	pink	-0.253351	2.65724e-11	0.05741	0.137096	0.324786	5.66902e-18	0.492491	2.39014e-42
RP11-162A12.4	pink	0.115202	0.00278272	0.0305757	0.428755	-0.134893	0.000454281	-0.20446	8.94663e-08
RP11-164P12.3	pink	-0.245964	1.0211e-10	0.27728	2.50724e-13	0.224135	4.24604e-09	0.733501	1.86353e-114
RP11-165F24.3	pink	-0.205425	7.75583e-08	0.231629	1.23103e-09	0.184038	1.56305e-06	0.519926	8.31557e-48
RP11-166P13.4	pink	-0.354577	2.43667e-21	0.0287534	0.456793	0.0314314	0.415943	0.441885	1.71807e-33
RP11-167N4.2	pink	-0.113312	0.00326729	0.222031	5.9647e-09	0.0416121	0.281405	0.369678	3.4477e-23
RP11-167P11.2	pink	-0.0975031	0.0114423	0.362424	2.74256e-22	0.29548	5.25162e-15	0.660126	2.55269e-85
RP11-173A16.1	pink	-0.231303	1.30025e-09	0.265802	2.48901e-12	0.322988	8.81411e-18	0.730392	4.99365e-113
RP11-178L8.3	pink	-0.159442	3.29442e-05	0.193178	4.51073e-07	0.131194	0.000651158	0.507198	3.26649e-45
RP11-178L8.9	pink	-0.113072	0.00333429	0.239741	3.06874e-10	0.123554	0.0013309	0.43302	4.35722e-32
RP11-180C16.1	pink	-0.0304042	0.431351	0.388322	1.30444e-25	0.277097	2.60271e-13	0.496596	3.91734e-43
RP11-182J1.12	pink	-0.183664	1.64243e-06	0.298585	2.63973e-15	0.240424	2.7237e-10	0.74403	1.90814e-119
RP11-182L21.5	pink	-0.096898	0.0119668	0.138018	0.000332758	0.145591	0.000152275	0.452218	3.50899e-35
RP11-18H7.1	pink	0.0765331	0.0473474	0.450594	6.52439e-35	0.258821	9.5345e-12	0.706359	1.26271e-102
RP11-192H23.7	pink	-0.0769959	0.04602	0.399302	4.11417e-27	0.257026	1.33837e-11	0.718894	6.4745e-108
RP11-196G11.4	pink	-0.0973544	0.0115693	0.287203	3.15459e-14	0.236369	5.50118e-10	0.729675	1.05973e-112
RP11-196H14.4	pink	-0.179843	2.70972e-06	0.198385	2.16292e-07	0.203716	9.98183e-08	0.507878	2.38848e-45
RP11-197M22.2	pink	-0.22567	3.30623e-09	0.0200012	0.604754	0.100404	0.00920082	0.44085	2.51828e-33
RP11-203J24.8	pink	0.015814	0.682387	0.281256	1.10368e-13	0.104506	0.00669821	0.377831	3.14446e-24
RP11-203M5.7	pink	-0.0827364	0.0319963	0.400694	2.63001e-27	0.271167	8.62948e-13	0.842292	5.48324e-182
RP11-20B24.5	pink	-0.0940883	0.0146904	0.307184	3.75952e-16	0.165147	1.68728e-05	0.534172	7.63601e-51
RP11-20B24.6	pink	-0.0549387	0.154853	0.215969	1.55855e-08	0.14777	0.000120736	0.459639	1.97347e-36
RP11-20B24.7	pink	-0.0788745	0.0409496	0.377061	3.95487e-24	0.180556	2.47001e-06	0.578931	2.16221e-61
RP11-20I23.8	pink	-0.13595	0.000409204	0.226488	2.89147e-09	0.202229	1.241e-07	0.45562	9.46097e-36
RP11-210K20.2	pink	-0.0694263	0.072089	0.193755	4.16232e-07	0.209452	4.24334e-08	0.446615	2.94263e-34
RP11-211G3.3	pink	-0.211025	3.34181e-08	0.215546	1.66483e-08	0.270594	9.67315e-13	0.555219	1.32422e-55
RP11-213G2.2	pink	-0.323499	7.77784e-18	-0.0612367	0.112746	0.164359	1.853e-05	0.511421	4.62759e-46
RP11-214F16.8	pink	-0.0763338	0.0479287	0.155246	5.31153e-05	0.25958	8.2561e-12	0.347635	1.60014e-20
RP11-214K3.18	pink	-0.131095	0.000657422	0.167576	1.2602e-05	0.15062	8.86896e-05	0.418893	6.20307e-30
RP11-214K3.19	pink	-0.165586	1.60109e-05	0.214325	2.01239e-08	0.197163	2.57446e-07	0.517119	3.17275e-47
RP11-214K3.20	pink	-0.1556	5.10414e-05	0.197609	2.4162e-07	0.245029	1.20686e-10	0.523499	1.48438e-48
RP11-214K3.21	pink	-0.143763	0.000184557	0.204427	8.98977e-08	0.225716	3.2816e-09	0.476225	2.44566e-39
RP11-214K3.22	pink	-0.17262	6.78533e-06	0.208245	5.09092e-08	0.284021	6.18773e-14	0.527704	1.90396e-49
RP11-214K3.23	pink	-0.234387	7.72003e-10	0.237978	4.16868e-10	0.24162	2.20831e-10	0.54039	3.24491e-52
RP11-214K3.24	pink	-0.262365	4.84565e-12	0.0730636	0.0583539	0.187449	9.89892e-07	0.450917	5.76864e-35
RP11-218M11.3	pink	-0.245114	1.18882e-10	0.0743412	0.0540767	0.0739418	0.0553847	0.44939	1.03123e-34
RP11-21M24.3	pink	-0.0592134	0.125159	0.29009	1.69902e-14	0.112336	0.00354677	0.455459	1.00732e-35
RP11-227F19.5	pink	-0.211513	3.10175e-08	0.123887	0.00129117	0.174267	5.52168e-06	0.447467	2.13511e-34
RP11-22P6.2	pink	-0.0193498	0.616569	0.321047	1.4145e-17	0.0564235	0.143986	0.683777	9.04096e-94
RP11-230F18.5	pink	-0.158583	3.63624e-05	0.293568	7.98744e-15	0.252462	3.13175e-11	0.627524	7.40888e-75
RP11-230F18.6	pink	-0.163555	2.03833e-05	0.303552	8.63074e-16	0.249493	5.39608e-11	0.544138	4.68371e-53
RP11-231I16.1	pink	-0.228792	1.97699e-09	0.129693	0.00075165	0.0505333	0.190748	0.396944	8.73824e-27
RP11-231L11.3	pink	-0.0688088	0.0746646	0.307581	3.43044e-16	0.245751	1.06086e-10	0.522272	2.68847e-48
RP11-235E17.3	pink	-0.0659774	0.0874495	0.249127	5.76834e-11	0.023624	0.540968	0.48671	2.92952e-41
RP11-235E17.4	pink	-0.180269	2.56383e-06	0.171369	7.92452e-06	0.078717	0.0413557	0.489585	8.4759e-42
RP11-236P2.2	pink	-0.303829	8.10492e-16	0.329984	1.55648e-18	0.318546	2.58959e-17	0.773339	9.91441e-135
RP11-23N2.4	pink	-0.239421	3.2449e-10	0.239316	3.30463e-10	0.373486	1.13623e-23	0.774591	1.96233e-135
RP11-240G22.5	pink	-0.0700286	0.0696473	0.278932	1.78575e-13	0.346014	2.46625e-20	0.457519	4.52344e-36
RP11-242C19.2	pink	-0.0995854	0.00978978	0.198826	2.0304e-07	-0.0228717	0.553934	0.439511	4.12159e-33
RP11-242D8.1	pink	-0.129056	0.000798518	0.213348	2.34035e-08	0.30245	1.10821e-15	0.654788	1.61915e-83
RP11-244N9.4	pink	-0.197163	2.57467e-07	0.236187	5.67578e-10	0.31084	1.60968e-16	0.481732	2.44008e-40
RP11-247A12.1	pink	-0.061607	0.110583	0.244366	1.35832e-10	0.0481757	0.212304	0.401791	1.84545e-27
RP11-251G23.5	pink	0.213493	2.28869e-08	0.465153	2.22098e-37	0.331391	1.09254e-18	0.296811	3.91443e-15
RP11-253I19.3	pink	-0.34566	2.70972e-20	0.0120992	0.754223	0.291822	1.1684e-14	0.565354	5.07945e-58
RP11-255G12.2	pink	-0.131553	0.000629077	0.145915	0.000147148	0.149295	0.000102429	0.411756	6.95454e-29
RP11-256I23.1	pink	0.0353168	0.360667	0.265175	2.81249e-12	0.0972007	0.0117018	0.597193	3.49753e-66
RP11-261C10.5	pink	-0.181174	2.2788e-06	0.325192	5.12891e-18	0.310402	1.78293e-16	0.680568	1.41109e-92
RP11-261P9.4	pink	-0.102056	0.00810716	0.327518	2.88329e-18	0.00855149	0.824881	0.563768	1.22865e-57
RP11-262H14.13	pink	-0.076855	0.0464208	0.205155	8.07271e-08	0.388716	1.15484e-25	0.57578	1.35276e-60
RP11-264B17.2	pink	-0.022187	0.565864	0.537167	1.68165e-51	0.234294	7.84285e-10	0.827013	9.75358e-170
RP11-269F20.1	pink	-0.205963	7.16022e-08	0.143304	0.000193609	0.307902	3.18579e-16	0.59376	2.93698e-65
RP11-271C24.2	pink	-0.126001	0.00106306	0.0952261	0.0135279	0.203772	9.90005e-08	0.323919	7.0157e-18
RP11-274B21.14	pink	-0.201553	1.36953e-07	0.417271	1.0797e-29	0.425062	7.32472e-31	0.794805	1.81851e-147
RP11-278C7.3	pink	-0.137454	0.00035215	0.346772	2.01541e-20	0.30375	8.25093e-16	0.74572	2.86215e-120
RP11-283I3.6	pink	-0.158352	3.73388e-05	0.23567	6.20182e-10	0.554633	1.81603e-55	0.491694	3.38574e-42
RP11-285A1.1	pink	-0.177665	3.58778e-06	0.186383	1.14284e-06	0.110807	0.00402819	0.616879	1.05227e-71
RP11-286E11.2	pink	-0.268124	1.57821e-12	0.181193	2.27308e-06	0.230588	1.46572e-09	0.66251	3.89264e-86
RP11-288I21.1	pink	-0.127941	0.000887045	0.470798	2.27584e-38	0.190547	6.49077e-07	0.669486	1.4319e-88
RP11-288L9.4	pink	-0.0397652	0.303329	0.240036	2.9147e-10	-0.00612026	0.874172	0.340546	1.04226e-19
RP11-298I3.1	pink	-0.12949	0.000766305	0.164598	1.80124e-05	0.174767	5.18467e-06	0.459203	2.34182e-36
RP11-298J20.4	pink	-0.250124	4.81026e-11	0.0520999	0.177342	0.298543	2.66424e-15	0.484254	8.37117e-41
RP11-2H3.7	pink	-0.145368	0.000155918	0.239599	3.14579e-10	0.16423	1.8817e-05	0.542462	1.11653e-52
RP11-300E4.2	pink	-0.0230833	0.550271	0.295792	4.9018e-15	0.142865	0.000202664	0.421658	2.39402e-30
RP11-301L8.2	pink	-0.253096	2.78572e-11	-0.0437257	0.257664	-0.0865336	0.0248814	0.421644	2.40557e-30
RP11-303E16.5	pink	-0.196682	2.75652e-07	0.0295743	0.444037	0.0922896	0.0167079	0.467615	8.26518e-38
RP11-304L19.1	pink	-0.0922455	0.0167602	0.34218	6.79458e-20	0.0843061	0.0288679	0.749715	3.04031e-122
RP11-304L19.2	pink	-0.119732	0.00187587	0.213539	2.27262e-08	0.0552178	0.152764	0.429324	1.63121e-31
RP11-304L19.3	pink	-0.113349	0.00325709	0.307178	3.76472e-16	0.0668896	0.0831508	0.715662	1.59532e-106
RP11-304L19.4	pink	-0.197608	2.41661e-07	0.192645	4.85828e-07	0.0921137	0.0169176	0.641433	3.64351e-79
RP11-310H4.2	pink	0.0125408	0.745558	0.250926	4.15373e-11	0.0463514	0.23015	0.365971	1.00146e-22
RP11-316M21.7	pink	0.0361871	0.348945	0.232602	1.0448e-09	0.144012	0.00017981	0.564096	1.02384e-57
RP11-317N8.5	pink	-0.186697	1.09562e-06	-0.0189064	0.624671	0.155228	5.32272e-05	0.41571	1.83571e-29
RP11-325K4.2	pink	-0.172674	6.73964e-06	0.147876	0.000119364	0.0301541	0.435152	0.44783	1.86171e-34
RP11-325K4.3	pink	-0.116085	0.00257945	0.150667	8.82286e-05	0.0298508	0.439788	0.393295	2.77004e-26
RP11-328C8.4	pink	0.115306	0.00275798	0.404874	6.77122e-28	0.20277	1.14678e-07	0.373749	1.05186e-23
RP11-331F9.3	pink	-0.173195	6.31605e-06	0.218874	9.87014e-09	0.118531	0.00208534	0.406335	4.19525e-28
RP11-332H18.3	pink	-0.212081	2.84379e-08	0.336208	3.20426e-19	0.19048	6.55101e-07	0.696619	1.0517e-98
RP11-336A10.2	pink	-0.19052	6.51525e-07	0.304981	6.23206e-16	0.358778	7.62374e-22	0.629079	2.50502e-75
RP11-337N6.1	pink	-0.187964	9.23262e-07	0.144367	0.000173238	0.143117	0.000197428	0.4848	6.6327e-41
RP11-338I21.1	pink	-0.261049	6.23837e-12	0.143275	0.00019421	0.158315	3.74969e-05	0.724281	2.80775e-110
RP11-33B1.4	pink	-0.192738	4.79571e-07	0.357132	1.20462e-21	0.290818	1.45203e-14	0.740797	6.89183e-118
RP11-342K6.1	pink	-0.0511847	0.185086	0.170096	9.26981e-06	0.383832	5.16457e-25	0.299931	1.95392e-15
RP11-342K6.2	pink	-0.296389	4.29676e-15	0.116219	0.00254977	0.36745	6.55587e-23	0.517617	2.50376e-47
RP11-342M3.5	pink	-0.225229	3.55319e-09	0.159341	3.33303e-05	0.240669	2.60959e-10	0.551693	8.77577e-55
RP11-347I19.7	pink	-0.220635	7.45889e-09	0.337024	2.59769e-19	0.222945	5.14766e-09	0.785278	1.23974e-141
RP11-347I19.8	pink	-0.0750473	0.0518268	0.421771	2.30195e-30	0.239785	3.04566e-10	0.793635	9.84044e-147
RP11-347P5.1	pink	-0.247003	8.47169e-11	0.246688	8.96514e-11	0.369653	3.47318e-23	0.581528	4.69901e-62
RP11-349A8.3	pink	-0.0401715	0.298411	0.272479	6.63533e-13	0.225431	3.43788e-09	0.60604	1.28804e-68
RP11-34P13.13	pink	-0.102147	0.00805013	0.15912	3.41866e-05	0.0813635	0.0349658	0.424808	8.00334e-31
RP11-350N15.4	pink	0.0307387	0.426298	0.385435	3.16812e-25	0.00409462	0.915624	0.494105	1.17702e-42
RP11-352G18.2	pink	-0.036934	0.339081	0.40879	1.86643e-28	0.173045	6.43522e-06	0.669801	1.10811e-88
RP11-354M20.3	pink	-0.32061	1.57281e-17	0.122848	0.00141903	0.215094	1.786e-08	0.617817	5.61068e-72
RP11-358B23.5	pink	-0.0357168	0.355249	0.249769	5.13222e-11	0.260971	6.33173e-12	0.414989	2.34337e-29
RP11-359J14.2	pink	-0.261233	6.02197e-12	0.322099	1.09509e-17	0.343696	4.55991e-20	0.827578	3.61151e-170
RP11-359K18.4	pink	-0.0815265	0.0346013	0.323121	8.53291e-18	0.138197	0.000326828	0.448154	1.64713e-34
RP11-360F5.1	pink	-0.123678	0.00131595	0.24909	5.80682e-11	0.274183	4.70839e-13	0.510663	6.58488e-46
RP11-360F5.3	pink	-0.262905	4.36717e-12	0.184684	1.4344e-06	0.101034	0.00876878	0.450209	7.55493e-35
RP11-360L9.7	pink	0.15839	3.71783e-05	0.346729	2.03869e-20	0.108301	0.00494618	0.304616	6.77428e-16
RP11-362K14.5	pink	-0.0456298	0.237494	0.208653	4.7876e-08	0.0127658	0.741155	0.441652	1.87256e-33
RP11-365N19.2	pink	-0.0314362	0.415873	0.307386	3.58893e-16	-0.0400057	0.300412	0.568903	6.91297e-59
RP11-367J11.2	pink	-0.210319	3.72071e-08	0.21313	2.42035e-08	0.234015	8.22449e-10	0.614526	5.04309e-71
RP11-374P20.4	pink	-0.270257	1.03444e-12	0.312301	1.14301e-16	0.346144	2.38216e-20	0.715551	1.77929e-106
RP11-378J18.9	pink	-0.0128928	0.738672	0.357058	1.22935e-21	0.196887	2.67754e-07	0.520724	5.66971e-48
RP11-379C10.4	pink	-0.104152	0.00688706	0.184254	1.51885e-06	0.120455	0.00175916	0.44709	2.46094e-34
RP11-379H8.1	pink	-0.27456	4.36214e-13	-0.0165539	0.668391	-0.0402574	0.297379	0.475159	3.80158e-39
RP11-379K22.3	pink	-0.210186	3.79693e-08	0.22268	5.37264e-09	0.156189	4.77589e-05	0.562085	3.11967e-57
RP11-379L18.1	pink	-0.134653	0.000465158	0.128337	0.000854591	0.339891	1.2362e-19	0.523718	1.33507e-48
RP11-380G5.2	pink	-0.128193	0.00086627	0.245864	1.03945e-10	0.137749	0.000341904	0.496519	4.05335e-43
RP11-382A20.6	pink	-0.0651905	0.0912995	0.222479	5.54949e-09	0.215275	1.73662e-08	0.603443	6.7979e-68
RP11-383G6.3	pink	-0.0157909	0.682825	0.340946	9.38923e-20	0.255494	1.78362e-11	0.528163	1.5184e-49
RP11-384C4.2	pink	-0.258256	1.06117e-11	0.151325	8.20998e-05	0.180875	2.36948e-06	0.49085	4.89246e-42
RP11-384F7.2	pink	-0.334684	4.73499e-19	-0.133641	0.000513681	0.17049	8.83178e-06	0.338126	1.95444e-19
RP11-384M15.3	pink	-0.0140255	0.716663	0.237174	4.78913e-10	0.0663626	0.085613	0.496457	4.16609e-43
RP11-386M24.3	pink	-0.119431	0.00192637	0.230648	1.45122e-09	0.214224	2.04436e-08	0.539966	4.03438e-52
RP11-388C12.5	pink	0.0381468	0.323448	0.384508	4.20353e-25	0.0488605	0.205869	0.52602	4.34872e-49
RP11-393I2.4	pink	-0.146795	0.000134005	0.232046	1.14755e-09	0.326565	3.65319e-18	0.665645	3.19394e-87
RP11-394O2.3	pink	-0.173467	6.1048e-06	0.258732	9.69814e-12	0.353784	3.02844e-21	0.543615	6.14448e-53
RP11-395I14.2	pink	-0.221303	6.7036e-09	0.304523	6.92023e-16	0.245682	1.07396e-10	0.647735	3.42782e-81
RP11-400F19.18	pink	-0.135624	0.000422648	0.321978	1.12804e-17	0.319665	1.97722e-17	0.868851	9.50943e-207
RP11-400L8.2	pink	-0.269719	1.15114e-12	0.189834	7.15707e-07	0.250547	4.45222e-11	0.644205	4.74151e-80
RP11-415F23.3	pink	-0.106431	0.00574989	0.19978	1.77021e-07	0.239637	3.12504e-10	0.421834	2.25241e-30
RP11-415J8.3	pink	-0.0238922	0.536383	0.537043	1.79094e-51	0.225255	3.53842e-09	0.573873	4.06455e-60
RP11-415J8.7	pink	-0.0840798	0.0293019	0.300248	1.81995e-15	0.209367	4.29811e-08	0.396807	9.12735e-27
RP11-417L19.6	pink	0.0642318	0.0961732	0.499814	9.32337e-44	0.0939344	0.0148543	0.567323	1.68429e-58
RP11-420A6.2	pink	-0.152495	7.21749e-05	0.269777	1.13791e-12	0.265812	2.48405e-12	0.68284	2.02404e-93
RP11-421L21.2	pink	0.0238691	0.536777	0.387411	1.72711e-25	0.204972	8.29394e-08	0.387483	1.68938e-25
RP11-422N16.3	pink	-0.17276	6.66781e-06	0.0317188	0.411691	0.101033	0.00876989	0.587348	1.46045e-63
RP11-423P10.2	pink	0.0547772	0.156071	0.486009	3.95694e-41	0.278997	1.76213e-13	0.70279	3.60174e-101
RP11-424M22.3	pink	-0.286431	3.71767e-14	0.0409787	0.288801	0.123106	0.00138618	0.477298	1.56583e-39
RP11-425A23.1	pink	-0.158458	3.68886e-05	0.11702	0.0023791	0.210677	3.52385e-08	0.488302	1.4761e-41
RP11-425M5.7	pink	-0.0436429	0.258567	0.26914	1.29117e-12	0.170389	8.94277e-06	0.588425	7.62113e-64
RP11-426L16.3	pink	-0.0165922	0.66767	0.359487	6.25599e-22	0.116528	0.00248279	0.32997	1.56217e-18
RP11-427L15.2	pink	-0.347754	1.54966e-20	0.113106	0.00332467	0.227775	2.33962e-09	0.703268	2.30542e-101
RP11-430C7.5	pink	-0.0199943	0.604878	0.347151	1.82135e-20	0.0343745	0.373631	0.472669	1.05944e-38
RP11-431N15.2	pink	0.0610709	0.113725	0.345943	2.51374e-20	0.318845	2.40954e-17	0.422557	1.75313e-30
RP11-43D2.2	pink	-0.0510327	0.186395	0.257118	1.31525e-11	0.16454	1.81364e-05	0.384671	4.0008e-25
RP11-440L14.1	pink	-0.10478	0.00655493	0.459747	1.89219e-36	0.461289	1.0307e-36	0.754403	1.31425e-124
RP11-441F2.5	pink	-0.298089	2.94771e-15	0.0399546	0.30103	0.368473	4.8841e-23	0.546114	1.67083e-53
RP11-443G13.2	pink	-0.233215	9.4204e-10	0.101794	0.00827193	0.178543	3.20516e-06	0.611194	4.53455e-70
RP11-443O13.3	pink	-0.276605	2.87859e-13	0.0930501	0.0158271	0.300683	1.65052e-15	0.476492	2.18866e-39
RP11-446E24.3	pink	-0.123385	0.00135155	0.1676	1.25664e-05	0.146661	0.000135937	0.332333	8.61e-19
RP11-446F17.3	pink	-0.242674	1.83386e-10	-0.00163885	0.966176	0.0843464	0.0287911	0.369559	3.56813e-23
RP11-449P15.2	pink	-0.181194	2.27266e-06	0.373936	9.95637e-24	0.217572	1.21217e-08	0.855609	8.8207e-194
RP11-452L6.5	pink	-0.0665772	0.0846036	0.318314	2.73797e-17	0.312993	9.71381e-17	0.662365	4.36578e-86
RP11-457M11.7	pink	-0.0681613	0.077445	0.186933	1.06137e-06	0.20931	4.33539e-08	0.408019	2.40935e-28
RP11-459F6.3	pink	-0.0263096	0.495952	0.311368	1.42275e-16	0.210811	3.45243e-08	0.614853	4.05722e-71
RP11-45M22.3	pink	-0.250193	4.75001e-11	0.213682	2.22281e-08	0.230097	1.59117e-09	0.666644	1.43052e-87
RP11-45M22.5	pink	-0.04393	0.255445	0.221644	6.34663e-09	0.0409576	0.289049	0.385154	3.45163e-25
RP11-463I20.3	pink	-0.0409754	0.288839	0.125414	0.0011223	0.0951235	0.0136293	0.377073	3.93994e-24
RP11-467D18.2	pink	-0.0312613	0.418473	0.325714	4.50871e-18	0.154167	5.99429e-05	0.51137	4.73934e-46
RP11-468H14.2	pink	-0.220911	7.1377e-09	0.156516	4.60254e-05	0.164012	1.93102e-05	0.479712	5.71133e-40
RP11-469J4.3	pink	-0.0905455	0.0188917	0.357806	9.99107e-22	0.111547	0.00378808	0.456985	5.57059e-36
RP11-471B22.2	pink	-0.161953	2.46092e-05	0.29	1.73255e-14	0.210927	3.39186e-08	0.757708	2.62664e-126
RP11-473C18.3	pink	-0.0679859	0.0782125	0.216989	1.32852e-08	0.177487	3.67026e-06	0.449315	1.06108e-34
RP11-473O4.5	pink	-0.139943	0.000273797	0.298514	2.68149e-15	0.213756	2.1977e-08	0.596615	5.01402e-66
RP11-474C8.8	pink	-0.00607742	0.875046	0.226673	2.80521e-09	0.184995	1.37625e-06	0.55098	1.28266e-54
RP11-474I11.7	pink	-0.0991449	0.0101206	0.260293	7.20723e-12	0.202349	1.21954e-07	0.464988	2.3721e-37
RP11-474P2.6	pink	-0.0645874	0.0943417	0.237527	4.50632e-10	0.180292	2.55633e-06	0.589342	4.37332e-64
RP11-478C19.2	pink	0.0645264	0.0946539	0.503972	1.4267e-44	0.185366	1.30971e-06	0.696567	1.1022e-98
RP11-478J18.2	pink	0.113614	0.00318505	0.372818	1.3821e-23	0.0852897	0.0270445	0.387116	1.89141e-25
RP11-481J2.1	pink	-0.283922	6.31843e-14	0.16381	1.9778e-05	0.202388	1.21259e-07	0.600216	5.25675e-67
RP11-482D24.3	pink	0.087239	0.0237223	0.34323	5.1556e-20	0.212538	2.65106e-08	0.552563	5.51677e-55
RP11-483P21.6	pink	-0.170197	9.15545e-06	0.200337	1.63351e-07	0.216038	1.54178e-08	0.568745	7.55706e-59
RP11-484D2.2	pink	-0.0534015	0.166746	0.229784	1.67632e-09	0.218698	1.01485e-08	0.494676	9.15656e-43
RP11-484D2.4	pink	-0.138613	0.000313386	0.170019	9.35815e-06	0.175932	4.47456e-06	0.558684	2.01917e-56
RP11-485G7.6	pink	0.182374	1.94715e-06	0.484779	6.69397e-41	0.105339	0.00627185	0.375705	5.91054e-24
RP11-486O13.4	pink	-0.122456	0.00147032	0.0655116	0.0897126	0.130006	0.000729587	0.420401	3.69498e-30
RP11-489G11.3	pink	-0.276256	3.09054e-13	0.186601	1.10987e-06	0.188172	8.97582e-07	0.475822	2.89027e-39
RP11-48B3.3	pink	-0.0461802	0.231878	0.488404	1.41229e-41	0.473853	6.51431e-39	0.554746	1.70935e-55
RP11-48G14.1	pink	-0.235869	5.99396e-10	0.230741	1.42877e-09	0.279717	1.51852e-13	0.566178	3.20257e-58
RP11-490B18.6	pink	-0.180558	2.46921e-06	0.349621	9.38395e-21	0.24283	1.78411e-10	0.701198	1.5801e-100
RP11-493E12.3	pink	-0.140034	0.00027127	0.227386	2.49464e-09	0.0756755	0.0498915	0.633325	1.25832e-76
RP11-493P1.2	pink	-0.14893	0.000106561	0.246296	9.61957e-11	0.169103	1.04681e-05	0.49691	3.40683e-43
RP11-495K9.5	pink	-0.118633	0.00206674	0.270356	1.0143e-12	0.152577	7.1528e-05	0.555087	1.42172e-55
RP11-495O11.1	pink	-0.320024	1.81263e-17	-0.10808	0.00503556	-0.076826	0.0465037	0.445012	5.36655e-34
RP11-497H17.1	pink	-0.176742	4.03671e-06	0.297673	3.23348e-15	0.174773	5.18136e-06	0.72115	6.73578e-109
RP11-498C9.12	pink	-0.206657	6.45718e-08	0.352468	4.33802e-21	0.143088	0.000198027	0.760102	1.48428e-127
RP11-49K24.8	pink	-0.279779	1.49912e-13	0.203849	9.78912e-08	0.27265	6.41203e-13	0.640696	6.24268e-79
RP11-503E24.2	pink	-0.0541926	0.160543	0.388111	1.39225e-25	0.216207	1.50162e-08	0.598478	1.56682e-66
RP11-504I13.3	pink	-0.0743905	0.0539169	0.272344	6.81887e-13	0.207956	5.31694e-08	0.448539	1.42399e-34
RP11-504P24.9	pink	-0.107514	0.00527122	0.333408	6.55362e-19	0.256378	1.51144e-11	0.631172	5.7701e-76
RP11-506M12.1	pink	0.0336697	0.383514	0.466421	1.33651e-37	0.115221	0.0027782	0.683517	1.13077e-93
RP11-509J21.4	pink	-0.147502	0.000124253	0.289261	2.03108e-14	0.212591	2.62975e-08	0.508467	1.82095e-45
RP11-50B3.4	pink	-0.0531047	0.169119	0.349638	9.34044e-21	0.271352	8.31626e-13	0.666426	1.70498e-87
RP11-513D5.5	pink	-0.0548828	0.155274	0.211183	3.26221e-08	0.129142	0.000791986	0.426459	4.4869e-31
RP11-513G19.1	pink	-0.343752	4.49215e-20	0.104559	0.00667006	0.0247855	0.521253	0.483005	1.42379e-40
RP11-516C1.1	pink	-0.11514	0.00279749	0.263059	4.23944e-12	0.163768	1.98747e-05	0.620653	8.28337e-73
RP11-517C16.4	pink	-0.0942836	0.0144849	0.160309	2.98004e-05	0.0892298	0.0207001	0.45174	4.21307e-35
RP11-517H2.6	pink	-0.110629	0.00408766	0.316717	4.014e-17	0.195872	3.09148e-07	0.582905	2.07928e-62
RP11-517O13.3	pink	-0.031494	0.415014	0.283807	6.47365e-14	0.253284	2.69046e-11	0.474846	4.32698e-39
RP11-517P14.2	pink	-0.28027	1.35427e-13	-0.0721188	0.0616942	0.187571	9.73737e-07	0.407779	2.60809e-28
RP11-51J9.4	pink	0.0314428	0.415775	0.190683	6.37113e-07	0.0716355	0.0634631	0.338376	1.8321e-19
RP11-520D19.2	pink	0.0019165	0.96045	0.329771	1.64203e-18	0.203995	9.5802e-08	0.465517	1.92002e-37
RP11-521B24.3	pink	0.126438	0.00102081	0.116585	0.00247061	0.182361	1.95036e-06	0.286606	3.5824e-14
RP11-521B24.5	pink	-0.000279712	0.994225	0.430198	1.19552e-31	0.260932	6.37905e-12	0.761113	4.36636e-128
RP11-525G13.2	pink	-0.0510704	0.18607	0.434818	2.27899e-32	0.230951	1.37931e-09	0.749377	4.4844e-122
RP11-526I2.1	pink	-0.221984	6.00936e-09	0.207592	5.61472e-08	0.21724	1.27719e-08	0.529694	7.13129e-50
RP11-527J8.1	pink	0.113161	0.00330935	0.465984	1.59255e-37	0.307369	3.60244e-16	0.579198	1.8487e-61
RP11-52A20.2	pink	-0.213373	2.33152e-08	0.226112	3.07534e-09	0.26946	1.21177e-12	0.540939	2.4475e-52
RP11-535C21.3	pink	-0.170462	8.86265e-06	0.159237	3.3732e-05	0.236943	4.98366e-10	0.566113	3.32264e-58
RP11-536C5.7	pink	-0.133338	0.000529134	0.303698	8.34904e-16	0.0743628	0.0540065	0.71376	1.02886e-105
RP11-537H15.3	pink	-0.0944662	0.014295	0.301341	1.42333e-15	0.218413	1.06158e-08	0.655843	7.17974e-84
RP11-53B2.3	pink	-0.23845	3.84129e-10	0.27714	2.5804e-13	0.2409	2.50571e-10	0.506271	4.99748e-45
RP11-53I6.4	pink	-0.121533	0.00159761	0.245487	1.11215e-10	0.20819	5.13304e-08	0.636138	1.68918e-77
RP11-544A12.8	pink	-0.158715	3.58184e-05	0.271336	8.34331e-13	0.161051	2.73396e-05	0.588542	7.09977e-64
RP11-547D13.1	pink	-0.282313	8.8539e-14	-0.00974002	0.801021	0.283901	6.34679e-14	0.471167	1.95774e-38
RP11-552F3.4	pink	-0.00993605	0.797103	0.442578	1.32902e-33	0.196894	2.67493e-07	0.655354	1.04659e-83
RP11-552F3.9	pink	0.0403878	0.295815	0.335066	4.29403e-19	-0.0195254	0.613375	0.469458	3.9229e-38
RP11-563E2.2	pink	-0.278294	2.03638e-13	0.163642	2.01735e-05	0.3795	1.90975e-24	0.571024	2.07505e-59
RP11-566K11.7	pink	-0.0179019	0.643189	0.376443	4.75062e-24	0.0614009	0.111783	0.552789	4.88768e-55
RP11-567M16.1	pink	-0.220129	8.08611e-09	0.0827133	0.0320443	0.0566309	0.142516	0.397368	7.63505e-27
RP11-568J23.5	pink	-0.0830995	0.0312479	0.407874	2.52728e-28	0.254416	2.18068e-11	0.792925	2.72253e-146
RP11-56F10.3	pink	-0.0937183	0.015087	0.22447	4.02091e-09	0.187405	9.95781e-07	0.392995	3.04366e-26
RP11-572M11.4	pink	-0.00492801	0.898536	0.135044	0.000447567	0.194551	3.72332e-07	0.351106	6.28015e-21
RP11-573D15.9	pink	-0.0928517	0.0160528	0.216962	1.33419e-08	0.0583084	0.131044	0.546882	1.11777e-53
RP11-574F21.2	pink	-0.126607	0.00100485	0.308171	2.99383e-16	0.286915	3.35448e-14	0.679802	2.70599e-92
RP11-574K11.29	pink	-0.104124	0.00690236	0.419127	5.72465e-30	0.239111	3.42498e-10	0.770975	2.05661e-133
RP11-574K11.8	pink	-0.249097	5.80013e-11	0.0399559	0.301014	0.0845014	0.0284976	0.435014	2.12286e-32
RP11-575L7.4	pink	-0.246212	9.76573e-11	0.120632	0.00173162	0.171334	7.95856e-06	0.576312	9.94003e-61
RP11-575L7.8	pink	-0.154549	5.74357e-05	0.308378	2.85345e-16	0.263499	3.89368e-12	0.811893	9.52142e-159
RP11-57A1.1	pink	0.0907835	0.0185797	0.373369	1.17589e-23	0.159176	3.39675e-05	0.367681	6.13529e-23
RP11-57H12.5	pink	-0.269878	1.11545e-12	0.306339	4.56589e-16	0.307334	3.63178e-16	0.611557	3.5742e-70
RP11-57H14.3	pink	-0.174363	5.45541e-06	0.0863119	0.0252555	0.176565	4.12882e-06	0.412041	6.32143e-29
RP11-582J16.5	pink	-0.101157	0.00868655	0.443085	1.10089e-33	0.353801	3.0142e-21	0.828785	4.27483e-171
RP11-584P21.2	pink	0.0327471	0.396689	0.266645	2.11067e-12	0.0589317	0.126969	0.407115	3.24558e-28
RP11-58K22.4	pink	-0.183826	1.60753e-06	0.162193	2.39263e-05	0.125669	0.00109616	0.473662	7.04802e-39
RP11-596D21.1	pink	-0.13966	0.000281821	0.268044	1.60321e-12	0.130386	0.000703626	0.495803	5.5652e-43
RP11-603J24.5	pink	-0.087765	0.0228888	0.437325	9.1733e-33	0.229877	1.65072e-09	0.685016	3.10086e-94
RP11-613D13.5	pink	-0.122691	0.00143932	0.275659	3.49057e-13	0.295797	4.89673e-15	0.658243	1.11468e-84
RP11-613F22.8	pink	-0.0943394	0.0144266	0.255112	1.91543e-11	0.242051	2.04683e-10	0.579315	1.7271e-61
RP11-632F7.3	pink	-0.0980709	0.0109689	0.405764	5.06003e-28	0.329467	1.77223e-18	0.726315	3.47806e-111
RP11-638I2.2	pink	-0.0931024	0.0157679	0.311231	1.46909e-16	0.292009	1.12178e-14	0.605093	2.36595e-68
RP11-638I2.9	pink	0.0563652	0.144402	0.369772	3.35521e-23	0.0411385	0.286922	0.42147	2.55468e-30
RP11-649A18.4	pink	0.0435338	0.25976	0.527782	1.83197e-49	0.277801	2.25333e-13	0.611846	2.95679e-70
RP11-649A18.5	pink	0.168454	1.13296e-05	0.543135	7.87997e-53	0.222995	5.10649e-09	0.551402	1.02507e-54
RP11-649E7.7	pink	-0.0404937	0.29455	0.405461	5.58864e-28	0.342735	5.87271e-20	0.683313	1.34847e-93
RP11-64K12.8	pink	-0.127651	0.000911522	0.303215	9.31719e-16	0.200404	1.61774e-07	0.618928	2.65898e-72
RP11-64K12.9	pink	-0.139971	0.000273006	0.202621	1.17202e-07	0.127855	0.000894257	0.468278	6.32644e-38
RP11-661A12.9	pink	-0.0693829	0.0722676	0.380643	1.35513e-24	0.225779	3.24781e-09	0.689267	7.55577e-96
RP11-661C3.2	pink	-0.066416	0.0853611	0.343198	5.19879e-20	0.207797	5.44473e-08	0.613742	8.47438e-71
RP11-661O13.1	pink	-0.0105213	0.785435	0.391302	5.17034e-26	0.186895	1.06673e-06	0.554615	1.83372e-55
RP11-667M19.10	pink	-0.116606	0.00246603	0.258566	1.00069e-11	0.20245	1.20173e-07	0.582854	2.14297e-62
RP11-669E14.6	pink	-0.173324	6.21485e-06	0.393613	2.50618e-26	0.318586	2.56478e-17	0.802644	1.66885e-152
RP11-66D17.5	pink	-0.123437	0.00134515	0.269697	1.15619e-12	0.142805	0.00020393	0.599454	8.49135e-67
RP11-66N24.3	pink	-0.0767525	0.0467143	0.388715	1.1552e-25	0.114681	0.00290933	0.550725	1.46888e-54
RP11-676J12.8	pink	0.0354173	0.3593	0.351673	5.38508e-21	0.21723	1.27904e-08	0.572695	7.99357e-60
RP11-677I18.3	pink	-0.210467	3.6378e-08	0.279478	1.59552e-13	0.407568	2.79611e-28	0.733978	1.12015e-114
RP11-677M14.3	pink	0.00263772	0.945586	0.363215	2.19306e-22	0.079696	0.0388856	0.462722	5.84682e-37
RP11-677M14.7	pink	-0.170327	9.01102e-06	0.100638	0.00903787	0.303799	8.15942e-16	0.570422	2.9234e-59
RP11-680F8.4	pink	-0.233314	9.26264e-10	0.236446	5.42882e-10	0.128017	0.000880708	0.703985	1.17922e-101
RP11-68I3.11	pink	-0.207659	5.55864e-08	0.142721	0.000205718	0.113387	0.00324681	0.429192	1.70931e-31
RP11-68I3.4	pink	-0.0905078	0.0189415	0.386055	2.62003e-25	0.1156	0.00268932	0.564196	9.68483e-58
RP11-68L18.1	pink	0.0233555	0.545578	0.316008	4.75397e-17	0.33787	2.08813e-19	0.516168	4.98051e-47
RP11-690I21.2	pink	-0.379479	1.92212e-24	0.0599629	0.120442	0.251238	3.92257e-11	0.615327	2.96231e-71
RP11-6O2.4	pink	-0.100474	0.00915193	0.240853	2.52677e-10	0.126396	0.0010248	0.329307	1.84463e-18
RP11-701H16.4	pink	-0.231127	1.33917e-09	0.0829982	0.0314552	0.0731946	0.0579029	0.410916	9.20621e-29
RP11-701H24.3	pink	-0.364132	1.69114e-22	-0.0643269	0.0956804	0.293745	7.68381e-15	0.518969	1.31459e-47
RP11-701H24.4	pink	-0.192415	5.0154e-07	0.232911	9.91765e-10	0.301475	1.38108e-15	0.518988	1.30266e-47
RP11-707P17.1	pink	-0.154155	6.00216e-05	0.159177	3.39645e-05	0.0290316	0.452447	0.443772	8.52652e-34
RP11-707P17.2	pink	-0.254354	2.2062e-11	0.341352	8.44327e-20	0.244932	1.22811e-10	0.766241	8.0009e-131
RP11-708L7.6	pink	-0.210282	3.74166e-08	0.146419	0.000139471	0.161517	2.58954e-05	0.584574	7.70661e-63
RP11-70D24.3	pink	-0.147366	0.000126074	0.162223	2.38409e-05	0.0860447	0.0257131	0.417227	1.09612e-29
RP11-70L8.4	pink	-0.261675	5.53284e-12	0.199757	1.77618e-07	0.339365	1.41753e-19	0.673029	7.83756e-90
RP11-714G18.1	pink	-0.0974502	0.0114874	0.308421	2.8253e-16	0.319047	2.29524e-17	0.631748	3.84248e-76
RP11-715J22.4	pink	-0.0385617	0.318209	0.262704	4.53924e-12	0.315962	4.8066e-17	0.621248	5.53123e-73
RP11-723O4.2	pink	0.0591341	0.125666	0.403575	1.03429e-27	0.243004	1.72991e-10	0.519773	8.9486e-48
RP11-723O4.9	pink	0.104927	0.00647961	0.176865	3.9739e-06	-0.0161077	0.676818	0.117387	0.00230458
RP11-727A23.4	pink	-0.11885	0.00202756	0.291117	1.3613e-14	0.182082	2.02334e-06	0.689045	9.18888e-96
RP11-727A23.5	pink	-0.0436433	0.258562	0.349501	9.69189e-21	0.179246	2.92716e-06	0.675962	6.85706e-91
RP11-728K20.2	pink	-0.0942561	0.0145137	0.177452	3.68667e-06	0.119351	0.00194013	0.430033	1.26778e-31
RP11-73M18.10	pink	-0.0124117	0.748088	0.332206	8.89065e-19	0.218858	9.89434e-09	0.511336	4.81658e-46
RP11-73M18.7	pink	0.000615556	0.987292	0.279722	1.51694e-13	0.261313	5.93067e-12	0.479214	7.03592e-40
RP11-752G15.7	pink	0.0892701	0.0206425	0.464794	2.56379e-37	0.299798	2.01316e-15	0.729491	1.28442e-112
RP11-752G15.8	pink	-0.177988	3.44207e-06	0.244444	1.33966e-10	0.0715981	0.0636019	0.690515	2.5084e-96
RP11-755F10.3	pink	-0.112872	0.00339075	0.377111	3.89641e-24	0.220636	7.45781e-09	0.798354	1.01616e-149
RP11-756H6.1	pink	-0.109217	0.00459077	0.134593	0.000467915	0.354545	2.45825e-21	0.431403	7.77819e-32
RP11-75C10.9	pink	-0.145567	0.000152664	0.246573	9.15351e-11	0.0939594	0.0148275	0.493049	1.87189e-42
RP11-762H8.1	pink	-0.155439	5.19743e-05	0.264986	2.91804e-12	0.235964	5.897e-10	0.720845	9.16195e-109
RP11-762I7.4	pink	-0.0477455	0.21642	0.342895	5.63147e-20	0.203088	1.09459e-07	0.618696	3.10722e-72
RP11-769O8.1	pink	-0.032852	0.395177	0.362703	2.53485e-22	0.0530215	0.16979	0.436142	1.41074e-32
RP11-769O8.3	pink	-0.00835071	0.828929	0.370705	2.55995e-23	0.116735	0.00243867	0.454578	1.41594e-35
RP11-770G2.2	pink	-0.124262	0.00124761	0.184763	1.41936e-06	0.127406	0.000932696	0.493918	1.27789e-42
RP11-77K12.3	pink	-0.132812	0.000556895	0.252661	3.01908e-11	0.203203	1.07628e-07	0.475081	3.92653e-39
RP11-783K16.14	pink	0.031222	0.419058	0.37332	1.19286e-23	0.209234	4.38589e-08	0.466099	1.52033e-37
RP11-789C17.1	pink	-0.245716	1.06739e-10	0.152832	6.95318e-05	0.132754	0.000560063	0.66464	7.14465e-87
RP11-78J21.7	pink	0.0360433	0.350865	0.246622	9.0721e-11	0.368093	5.44822e-23	0.448216	1.60878e-34
RP11-793A3.1	pink	-0.189568	7.42293e-07	0.0995693	0.00980175	0.0672649	0.0814327	0.433675	3.44246e-32
RP11-793H13.3	pink	-0.166656	1.40822e-05	0.23208	1.14105e-09	0.135185	0.000441391	0.556625	6.1899e-56
RP11-798G7.7	pink	-0.083255	0.030932	0.206486	6.62434e-08	0.193693	4.19811e-07	0.468371	6.09227e-38
RP11-799B12.2	pink	-0.0207155	0.591913	0.239895	2.98771e-10	-0.0132664	0.731387	0.362787	2.47537e-22
RP11-80H5.7	pink	-0.126302	0.00103373	0.179048	3.00317e-06	0.345758	2.64017e-20	0.541699	1.65543e-52
RP11-80I15.4	pink	-0.0238976	0.53629	0.322593	9.70716e-18	0.131981	0.000603606	0.38128	1.1186e-24
RP11-815J21.4	pink	-0.234678	7.3465e-10	0.0958497	0.0129258	0.341679	7.74899e-20	0.416284	1.51072e-29
RP11-818O24.3	pink	-0.0413564	0.284375	0.345812	2.60224e-20	0.0364852	0.344987	0.505943	5.80604e-45
RP11-831F12.2	pink	-0.206571	6.54065e-08	0.0396496	0.304738	0.0439338	0.255403	0.411439	7.73116e-29
RP11-831H9.3	pink	-0.0291799	0.450139	0.260911	6.40498e-12	0.0385315	0.318589	0.431446	7.65968e-32
RP11-840I19.3	pink	-0.155153	5.36743e-05	0.24229	1.96252e-10	0.15356	6.41383e-05	0.533882	8.83245e-51
RP11-843P14.1	pink	-0.130225	0.000714523	0.413053	4.50138e-29	0.23836	3.90137e-10	0.797332	4.57083e-149
RP11-843P14.2	pink	-0.0629072	0.103245	0.391249	5.25688e-26	0.22043	7.70693e-09	0.757167	5.00616e-126
RP11-845C23.2	pink	-0.0432931	0.262406	0.219154	9.44181e-09	0.093797	0.0150018	0.385895	2.75159e-25
RP11-849H4.4	pink	-0.0998045	0.00962894	0.442671	1.28395e-33	0.326783	3.46097e-18	0.801969	4.62263e-152
RP11-857B24.5	pink	-0.0551982	0.15291	0.222486	5.54306e-09	0.150312	9.17185e-05	0.437099	9.96087e-33
RP11-861A13.2	pink	-0.287463	2.98483e-14	0.0986056	0.010539	0.0790263	0.0405614	0.577355	5.42454e-61
RP11-864J10.4	pink	-0.00756799	0.844749	0.472149	1.3112e-38	0.198531	2.118e-07	0.649504	9.06843e-82
RP11-867G23.3	pink	0.110747	0.004048	0.424572	8.69259e-31	0.048685	0.207504	0.528561	1.24804e-49
RP11-888D10.4	pink	-0.0503969	0.191949	0.290312	1.61977e-14	0.284964	5.07319e-14	0.534428	6.71282e-51
RP11-88I18.2	pink	-0.0869932	0.0241208	0.205524	7.64248e-08	0.329326	1.83584e-18	0.573084	6.39578e-60
RP11-894P9.1	pink	-0.174828	5.1452e-06	0.378995	2.22199e-24	0.20392	9.68768e-08	0.852868	2.931e-191
RP11-90B9.2	pink	-0.164139	1.90204e-05	0.310633	1.68918e-16	0.242809	1.7905e-10	0.634225	6.63122e-77
RP11-90L20.2	pink	0.0136848	0.723259	0.31684	3.89835e-17	0.356924	1.27581e-21	0.462735	5.81629e-37
RP11-923I11.6	pink	0.0349055	0.36629	0.202203	1.24588e-07	-0.0490374	0.20423	0.345525	2.80905e-20
RP11-932O9.7	pink	-0.0100467	0.794893	0.204819	8.48391e-08	0.249103	5.79293e-11	0.448713	1.333e-34
RP11-946P6.6	pink	-0.0695382	0.0716303	0.261399	5.83395e-12	0.148357	0.000113358	0.450512	6.73272e-35
RP11-950C14.3	pink	0.00982799	0.799262	0.305825	5.13845e-16	0.0635328	0.0998552	0.497126	3.0959e-43
RP11-95I16.4	pink	-0.260626	6.76383e-12	0.176402	4.2152e-06	0.213883	2.15483e-08	0.62368	1.05198e-73
RP11-968A15.8	pink	-0.0625515	0.105213	0.342169	6.81581e-20	0.163287	2.10374e-05	0.508219	2.04179e-45
RP11-96D1.3	pink	-0.17825	3.3284e-06	0.209848	3.99631e-08	0.201212	1.43901e-07	0.627143	9.65569e-75
RP11-96D1.7	pink	-0.071327	0.0646142	0.196929	2.66181e-07	0.00443329	0.908675	0.340216	1.13592e-19
RP11-973N13.4	pink	-0.232092	1.13867e-09	0.209137	4.4505e-08	0.151473	8.07764e-05	0.659485	4.22033e-85
RP11-977G19.12	pink	0.142504	0.000210401	0.31864	2.53125e-17	0.11583	0.00263677	0.37402	9.71357e-24
RP11-97N19.2	pink	-0.104582	0.00665845	0.0667219	0.0839282	0.190847	6.22853e-07	0.459799	1.85381e-36
RP11-981G7.1	pink	-0.160299	2.98376e-05	0.0738584	0.0556611	0.180785	2.39739e-06	0.443907	8.10867e-34
RP11-981G7.3	pink	-0.206182	6.93142e-08	0.19397	4.03886e-07	0.247051	8.39813e-11	0.560841	6.19226e-57
RP11-981P6.1	pink	-0.255999	1.6227e-11	0.113813	0.00313194	0.0746299	0.0531473	0.578052	3.61269e-61
RP11-989F5.1	pink	-0.122889	0.00141382	0.182954	1.80387e-06	0.157798	3.97824e-05	0.424401	9.22611e-31
RP11-989F5.3	pink	-0.155333	5.25992e-05	0.123206	0.00137376	0.0949255	0.0138268	0.4056	5.33885e-28
RP11-98I9.4	pink	0.0969139	0.0119527	0.189626	7.36382e-07	0.222238	5.76923e-09	0.420456	3.62465e-30
RP11-996F15.2	pink	0.0405389	0.294011	0.421296	2.71309e-30	0.234326	7.8011e-10	0.46631	1.39705e-37
RP13-216E22.4	pink	-0.109582	0.00445552	0.10476	0.00656523	0.242402	1.92426e-10	0.496576	3.95219e-43
RP13-225O21.2	pink	-0.244968	1.22028e-10	0.246378	9.47985e-11	0.242562	1.8704e-10	0.803843	2.70277e-153
RP13-39P12.3	pink	-0.100818	0.00891503	0.230717	1.43449e-09	0.158795	3.54884e-05	0.701766	9.33229e-101
RP13-465B17.4	pink	0.111847	0.0036945	0.356102	1.60133e-21	0.0923328	0.0166567	0.412942	4.67298e-29
RP13-46H24.1	pink	-0.146712	0.000135195	0.133314	0.000530371	0.169796	9.61751e-06	0.530801	4.11738e-50
RP13-487P22.1	pink	-0.23928	3.32563e-10	0.131358	0.000641001	0.213048	2.45106e-08	0.518849	1.39187e-47
RP13-516M14.10	pink	-0.0462236	0.231439	0.423477	1.27365e-30	0.048338	0.210766	0.692715	3.54328e-97
RP13-582L3.4	pink	-0.252105	3.34462e-11	0.148993	0.000105836	0.292479	1.01285e-14	0.55835	2.42371e-56
RP13-638C3.2	pink	-0.12956	0.000761198	0.214959	1.82385e-08	0.112066	0.00362784	0.496637	3.84555e-43
RP13-923O23.6	pink	-0.0191943	0.619406	0.287285	3.10035e-14	0.233511	8.95955e-10	0.432394	5.4544e-32
RP3-355L5.4	pink	-0.0418353	0.27883	0.351044	6.3862e-21	0.170843	8.4569e-06	0.680825	1.13417e-92
RP3-377H17.2	pink	-0.0931373	0.0157287	0.213199	2.39487e-08	0.195339	3.33269e-07	0.471992	1.39812e-38
RP3-388E23.2	pink	-0.255801	1.6841e-11	0.219026	9.63536e-09	0.121457	0.00160862	0.729392	1.42475e-112
RP3-394A18.1	pink	-0.241062	2.43571e-10	0.34148	8.16536e-20	0.153226	6.65631e-05	0.79049	8.70674e-145
RP3-405J10.3	pink	-0.00311779	0.935703	0.499181	1.23823e-43	0.325471	4.78818e-18	0.722871	1.18133e-109
RP3-467L1.6	pink	-0.145511	0.000153569	0.331573	1.04327e-18	0.221454	6.54318e-09	0.569288	5.56171e-59
RP3-475N16.1	pink	-0.0139058	0.718978	0.359308	6.57711e-22	0.135164	0.000442315	0.39546	1.3995e-26
RP3-508I15.19	pink	-0.170517	8.8025e-06	0.31765	3.21115e-17	0.132113	0.000595963	0.643198	9.97073e-80
RP3-510O8.4	pink	-0.119464	0.00192084	0.193403	4.37176e-07	0.186037	1.19722e-06	0.631038	6.3411e-76
RP3-522J7.7	pink	-0.187697	9.57256e-07	0.304816	6.47211e-16	0.193407	4.36943e-07	0.749066	6.40373e-122
RP4-530I15.9	pink	-0.120755	0.00171279	0.360704	4.45041e-22	0.249453	5.43589e-11	0.705854	2.03417e-102
RP4-533D7.4	pink	-0.0180503	0.64044	0.376313	4.93746e-24	0.201913	1.29962e-07	0.407285	3.06964e-28
RP4-536B24.2	pink	-0.15808	3.85184e-05	0.1227	0.00143823	0.0537992	0.163605	0.433489	3.68097e-32
RP4-541C22.5	pink	-0.113355	0.00325556	0.168284	1.15656e-05	0.160989	2.75384e-05	0.424638	8.49327e-31
RP4-545K15.5	pink	-0.30295	9.8959e-16	0.130024	0.000728347	0.33729	2.42558e-19	0.564142	9.98013e-58
RP4-568F9.6	pink	0.0108911	0.778087	0.258813	9.54974e-12	0.102059	0.00810532	0.47043	2.64397e-38
RP4-569M23.4	pink	-0.170053	9.31875e-06	0.196144	2.97496e-07	0.121612	0.00158642	0.476998	1.77415e-39
RP4-591C20.9	pink	0.0987752	0.0104057	0.322465	1.00165e-17	0.261684	5.52361e-12	0.540371	3.27636e-52
RP4-598P13.1	pink	-0.310765	1.63825e-16	0.194741	3.62499e-07	0.237397	4.60881e-10	0.55216	6.83987e-55
RP4-622L5.7	pink	-0.0707022	0.0669976	0.38559	3.02056e-25	0.0768009	0.0465755	0.47977	5.5723e-40
RP4-646N3.1	pink	-0.103274	0.00737657	0.154302	5.9043e-05	0.154263	5.93024e-05	0.463654	4.03849e-37
RP4-657D16.3	pink	-0.170266	9.07846e-06	0.399866	3.43274e-27	0.382182	8.5189e-25	0.543882	5.35032e-53
RP4-671O14.6	pink	-0.133385	0.000526701	0.12612	0.00105139	-0.224493	4.00595e-09	0.260495	6.93429e-12
RP4-681N20.5	pink	-0.077447	0.0447567	0.396891	8.88681e-27	0.276677	2.83612e-13	0.825147	2.5255e-168
RP4-695O20.1	pink	-0.178034	3.42196e-06	0.209334	4.32006e-08	0.113053	0.00333954	0.410012	1.24413e-28
RP4-718D20.3	pink	-0.021295	0.581589	0.207548	5.65181e-08	0.146964	0.000131608	0.474596	4.79655e-39
RP4-724E13.2	pink	-0.151522	8.0338e-05	0.092493	0.0164682	-0.104952	0.00646673	0.380288	1.50764e-24
RP4-739H11.3	pink	0.0274077	0.478138	0.249842	5.06417e-11	0.133041	0.000544655	0.331387	1.09348e-18
RP4-742C19.13	pink	-0.348922	1.13283e-20	0.192306	5.09218e-07	0.200862	1.51396e-07	0.801958	4.70283e-152
RP4-742J24.2	pink	-0.293168	8.71637e-15	0.264809	3.02003e-12	0.337545	2.27131e-19	0.65309	5.95618e-83
RP4-761J14.8	pink	0.00361536	0.925469	0.461666	8.88367e-37	0.315194	5.77093e-17	0.587828	1.09305e-63
RP4-777O23.2	pink	-0.0908543	0.0184877	0.38677	2.10364e-25	0.328785	2.10182e-18	0.714763	3.85751e-106
RP4-803J11.2	pink	-0.286169	3.93039e-14	0.0954367	0.0133218	0.131606	0.000625887	0.545855	1.91363e-53
RP4-816N1.7	pink	0.0247145	0.522447	0.265615	2.58145e-12	-0.013271	0.731299	0.356734	1.34466e-21
RP5-1021I20.5	pink	0.0480198	0.213789	0.284821	5.22874e-14	0.1552	5.33892e-05	0.44871	1.33485e-34
RP5-1029F21.2	pink	-0.0870545	0.024021	0.200628	1.56621e-07	0.109389	0.00452655	0.389569	8.86655e-26
RP5-1050D4.2	pink	-0.0778985	0.0435216	0.195749	3.14545e-07	-0.0349959	0.365049	0.347232	1.78216e-20
RP5-1050D4.5	pink	-0.0976626	0.0113075	0.292425	1.0249e-14	0.358506	8.2253e-22	0.641919	2.55157e-79
RP5-1057I20.5	pink	-0.160893	2.78462e-05	0.114227	0.00302392	-0.0613756	0.111931	0.400809	2.53355e-27
RP5-1061H20.4	pink	-0.106788	0.00558765	0.176851	3.98095e-06	0.266299	2.25858e-12	0.458288	3.3504e-36
RP5-1085F17.4	pink	-0.0298891	0.4392	0.251	4.09786e-11	0.173942	5.75193e-06	0.467115	1.01103e-37
RP5-1107A17.3	pink	-0.0105927	0.784015	0.206525	6.58598e-08	0.113103	0.00332559	0.355452	1.91564e-21
RP5-1107A17.4	pink	-0.351599	5.49355e-21	0.0916208	0.0175176	0.106328	0.00579733	0.62219	2.91403e-73
RP5-1116H23.3	pink	-0.123331	0.00135819	0.1767	4.05853e-06	0.24534	1.14175e-10	0.573628	4.68036e-60
RP5-1121E10.2	pink	-0.0829768	0.0314992	0.109354	0.00453962	0.0448187	0.245946	0.438769	5.41154e-33
RP5-1142A6.10	pink	0.0209284	0.588111	0.477405	1.49777e-39	0.209151	4.44123e-08	0.581736	4.15589e-62
RP5-1142A6.9	pink	-0.170034	9.34074e-06	0.333026	7.2212e-19	0.0728721	0.0590185	0.640775	5.89106e-79
RP5-1184F4.5	pink	-0.250788	4.25967e-11	0.318089	2.8903e-17	0.203161	1.08297e-07	0.731978	9.38856e-114
RP5-855D21.1	pink	-0.0281069	0.46698	0.402695	1.37707e-27	0.329589	1.71864e-18	0.797902	1.97747e-149
RP5-872K7.7	pink	-0.0798272	0.0385642	0.1859	1.21935e-06	0.336511	2.96419e-19	0.462147	7.34502e-37
RP5-875H18.4	pink	-0.210759	3.48007e-08	0.123659	0.00131823	0.295129	5.67277e-15	0.438384	6.22975e-33
RP5-892K4.1	pink	-0.128367	0.000852145	0.0830393	0.031371	-0.0349369	0.365859	0.454217	1.62767e-35
RP5-894A10.6	pink	-0.104406	0.0067509	0.304751	6.56827e-16	0.288167	2.56784e-14	0.562587	2.36426e-57
RP5-940J5.3	pink	-0.0731531	0.0580454	0.184351	1.49942e-06	0.210758	3.48051e-08	0.580743	7.46266e-62
RP5-940J5.6	pink	0.166027	1.51871e-05	0.466984	1.06567e-37	0.189002	8.01875e-07	0.347274	1.76247e-20
RP5-940J5.8	pink	-0.104477	0.00671362	0.306445	4.45626e-16	0.0764665	0.0475409	0.555482	1.14892e-55
RP5-956O18.2	pink	-0.205885	7.24455e-08	0.330267	1.44988e-18	0.184442	1.48138e-06	0.619515	1.78936e-72
RP5-965G21.6	pink	-0.0689154	0.0742147	0.217547	1.21686e-08	0.103584	0.00720026	0.602169	1.52811e-67
RP5-971N18.3	pink	-0.0883273	0.022026	0.116896	0.00240479	0.0853021	0.0270221	0.460785	1.25784e-36
RP5-981O7.2	pink	-0.0476724	0.217125	0.242701	1.82528e-10	0.0672626	0.0814431	0.552001	7.44505e-55
RP5-984P4.4	pink	-0.0332055	0.39011	0.263207	4.11945e-12	0.250181	4.76016e-11	0.56128	4.86487e-57
RP5-991G20.2	pink	0.0551419	0.15333	0.463242	4.75693e-37	0.28776	2.80135e-14	0.495919	5.28775e-43
RP5-994D16.9	pink	-0.168131	1.1783e-05	0.140205	0.000266578	0.369918	3.21613e-23	0.338915	1.59316e-19
RPL34-DT	pink	-0.17806	3.41039e-06	0.0514858	0.182511	0.297099	3.67236e-15	0.38642	2.34257e-25
RSL1D1-DT	pink	0.0539307	0.162577	0.363596	1.96874e-22	0.221488	6.50752e-09	0.567047	1.96722e-58
RUFY1-AS1	pink	-0.0503142	0.192681	0.452776	2.83346e-35	0.131634	0.000624146	0.720557	1.22408e-108
SAP30L-AS1	pink	-0.0839773	0.0295004	0.386902	2.02017e-25	0.211717	3.00669e-08	0.541575	1.76467e-52
SCN1A-AS1	pink	-0.211532	3.09304e-08	0.154732	5.62711e-05	0.281707	1.00467e-13	0.43084	9.51009e-32
SEC62-AS1	pink	-0.162612	2.2779e-05	0.320525	1.60568e-17	0.264163	3.42415e-12	0.680347	1.7039e-92
SEMA6A-AS1	pink	-0.188796	8.24722e-07	0.400857	2.49469e-27	0.356931	1.27327e-21	0.841827	1.35283e-181
SERTAD3-AS1	pink	-0.143485	0.000189992	0.236889	5.03011e-10	0.0642658	0.0959965	0.300149	1.86067e-15
SGSM3-AS1	pink	-0.107034	0.00547865	0.284935	5.10359e-14	0.16445	1.83329e-05	0.479602	5.98062e-40
SLC7A11-AS1	pink	-0.333576	6.27949e-19	0.123562	0.00132995	0.15686	4.42624e-05	0.514802	9.49408e-47
SLFNL1-AS1	pink	0.0132109	0.732468	0.528715	1.1568e-49	0.178404	3.26284e-06	0.510268	7.91303e-46
SLX1A-SULT1A3	pink	0.00963877	0.803047	0.375677	5.96017e-24	0.00226597	0.953246	0.558383	2.37962e-56
SMAD1-AS2	pink	-0.148215	0.000115103	0.216902	1.34666e-08	0.189674	7.31572e-07	0.449922	8.42772e-35
SMAD9-IT1	pink	-0.241287	2.34125e-10	0.161835	2.4951e-05	0.312276	1.14985e-16	0.683222	1.45792e-93
SMG7-AS1	pink	-0.237332	4.66097e-10	0.310203	1.86751e-16	0.361027	4.06416e-22	0.644928	2.77774e-80
SNHG14	pink	-0.290908	1.42425e-14	0.0507785	0.188602	0.324666	5.83946e-18	0.509726	1.01735e-45
SNHG4	pink	0.0270304	0.48422	0.380425	1.44712e-24	0.0954522	0.0133067	0.286238	3.87373e-14
SNRK-AS1	pink	-0.143436	0.000190973	0.30161	1.33978e-15	0.19498	3.50571e-07	0.613052	1.33658e-70
SPAG5-AS1	pink	-0.0750585	0.0517917	0.237322	4.669e-10	0.0452144	0.241797	0.550347	1.79549e-54
SPIN4-AS1	pink	-0.154027	6.08822e-05	0.254218	2.26232e-11	0.256271	1.54225e-11	0.523268	1.66104e-48
STARD4-AS1	pink	0.0642322	0.0961709	0.562687	2.23688e-57	0.312419	1.11165e-16	0.742713	8.2792e-119
STK32A-AS1	pink	0.00822947	0.831375	0.152218	7.44204e-05	0.192843	4.72604e-07	0.291116	1.36135e-14
SUGT1P4-STRA6LP-CCDC180	pink	-0.224195	4.20457e-09	0.252049	3.37936e-11	0.310642	1.68595e-16	0.675107	1.39921e-90
SYNPO2L-AS1	pink	-0.0892352	0.0206924	0.149848	9.64689e-05	0.0344452	0.372648	0.371765	1.88018e-23
TAPT1-AS1	pink	0.0555219	0.150513	0.445638	4.24511e-34	0.280495	1.29257e-13	0.48158	2.60194e-40
TCEAL3-AS1	pink	-0.178134	3.37803e-06	0.159567	3.24719e-05	0.183469	1.68523e-06	0.510326	7.7012e-46
TGFB3-AS1	pink	-0.0642579	0.0960376	0.217278	1.26948e-08	0.0795218	0.0393158	0.435356	1.87558e-32
TH2LCRR	pink	-0.0865522	0.0248501	0.166607	1.41652e-05	0.0622967	0.106641	0.551072	1.22198e-54
TMEM18-DT	pink	-0.0525702	0.173457	0.213364	2.33468e-08	-0.0021524	0.955587	0.363676	1.92472e-22
TMEM51-AS1	pink	-0.174806	5.15983e-06	0.19596	3.05335e-07	0.0396901	0.304244	0.376839	4.22338e-24
TMEM9B-AS1	pink	0.0235264	0.542643	0.254877	2.00123e-11	0.229264	1.82798e-09	0.387935	1.46959e-25
TP53TG1	pink	0.219959	8.30863e-09	-0.0643137	0.095749	-0.15188	7.72418e-05	-0.467854	7.50598e-38
TRAPPC12-AS1	pink	-0.269339	1.24122e-12	0.17556	4.69057e-06	0.305814	5.15147e-16	0.641282	4.0688e-79
TTC21B-AS1	pink	-0.155457	5.18734e-05	0.314379	7.0012e-17	0.236192	5.67127e-10	0.524849	7.70242e-49
TUBA3FP	pink	0.0518219	0.179668	0.181024	2.32363e-06	0.102605	0.00776984	0.367625	6.23353e-23
U52111.14	pink	-0.102256	0.00798286	0.272802	6.21923e-13	0.117708	0.00224092	0.663181	2.28562e-86
UBE2Q1-AS1	pink	0.0619007	0.10889	0.445811	3.97973e-34	0.220131	8.08342e-09	0.614191	6.29578e-71
UCKL1-AS1	pink	-0.0644178	0.0952117	0.469351	4.09771e-38	0.269983	1.09243e-12	0.779125	5.07262e-138
USP46-DT	pink	-0.138843	0.000306185	0.0951725	0.0135808	0.164015	1.93033e-05	0.494354	1.05495e-42
VCAN-AS1	pink	-0.21936	9.13728e-09	0.228473	2.08454e-09	0.441159	2.24697e-33	0.571268	1.80619e-59
VPS39-DT	pink	-0.0167337	0.665007	0.363332	2.12151e-22	0.258361	1.04036e-11	0.573527	4.95973e-60
WASHC5-AS1	pink	-0.0554923	0.150731	0.234576	7.47555e-10	0.158437	3.69772e-05	0.602536	1.21059e-67
XPC-AS1	pink	-0.11399	0.00308531	0.475995	2.69015e-39	0.288379	2.45384e-14	0.792201	7.67245e-146
XX-C00717C00720L.1	pink	-0.0983741	0.0107232	0.354124	2.75922e-21	0.0611688	0.113146	0.585813	3.67339e-63
XX-C283C717.1	pink	-0.0724242	0.0605977	0.15683	4.44155e-05	-0.00427541	0.911913	0.34793	1.47847e-20
XXbac-B461K10.4	pink	-0.209186	4.41749e-08	0.269778	1.13786e-12	0.188731	8.32005e-07	0.651691	1.73087e-82
XXbac-BPG181M17.4	pink	-0.164238	1.87993e-05	0.22001	8.2406e-09	0.311626	1.33904e-16	0.625728	2.57096e-74
XXcos-LUCA16.1	pink	-0.215542	1.66574e-08	0.166869	1.37247e-05	0.116936	0.00239665	0.531069	3.60369e-50
YEATS2-AS1	pink	-0.0878461	0.0227627	0.320655	1.55595e-17	0.020047	0.603927	0.625645	2.72302e-74
ZBTB20-AS1	pink	-0.027401	0.478246	0.318219	2.80117e-17	0.232852	1.00159e-09	0.5118	3.87875e-46
ZBTB20-AS4	pink	-0.130221	0.000714741	0.088364	0.0219706	0.363887	1.81313e-22	0.477913	1.21193e-39
ZBTB40-IT1	pink	-0.118921	0.00201499	0.318803	2.43386e-17	0.273525	5.37716e-13	0.540091	3.78363e-52
ZDHHC20-IT1	pink	-0.125606	0.0011026	0.304981	6.23258e-16	0.18899	8.03167e-07	0.520979	5.01471e-48
ZFPM1-AS1	pink	-0.233664	8.73022e-10	0.309975	1.96935e-16	0.287886	2.72689e-14	0.747554	3.59297e-121
ZNF30-AS1	pink	-0.0542299	0.160255	0.253591	2.54163e-11	0.332152	9.01189e-19	0.584563	7.75459e-63
ZNF32-AS2	pink	-0.0514595	0.182734	0.435224	1.96785e-32	0.349808	8.92142e-21	0.829382	1.47849e-171
ZNF346-IT1	pink	-0.0830759	0.031296	0.143914	0.000181668	0.0954564	0.0133027	0.605945	1.36941e-68
ZNF8-ERVK3-1	pink	0.103028	0.00751889	0.418653	6.73514e-30	0.221268	6.74062e-09	0.428237	2.39682e-31
ZRANB2-AS1	pink	-0.0158774	0.681184	0.320378	1.66399e-17	0.142293	0.000215053	0.473507	7.51123e-39
