# Supplementary material for: Using integrated analysis from multicentre studies to identify RNA methylation-related lncRNA risk stratification systems for glioma
Source: Cancer Cell Int. 2023 Aug 5;23:156. doi: 10.1186/s12935-023-03001-w (PMC10403900; doi:10.1186/s12935-023-03001-w)
Supplement: Supplementary file 4 — Additional file 4: Table S3. Differential expression analysis of common lncRNAs between glioma and normal tissues. [file 12935_2023_3001_MOESM4_ESM.xlsx]

## Sheet: lncRNA.diffSig
Symbol	logFC	AveExpr	t	P.Value	adj.P.Val	B
KBTBD11-OT1	2.78023	0.50211	-6.5774	9.43e-11	3.11e-07	13.8675
RP1-266L20.2	2.58076	0.369974	-6.26211	6.66e-10	1.1e-06	12.0502
RP11-1148L6.5	3.60413	0.761022	-6.14788	1.32e-09	1.46e-06	11.4113
RP11-109D9.4	1.74451	0.346962	-5.70304	1.74e-08	1.36e-05	9.0241
RP11-667K14.3	1.83981	0.341592	-5.67353	2.05e-08	1.36e-05	8.87147
RP6-109B7.4	1.80313	0.492119	-5.59823	3.12e-08	1.72e-05	8.48525
RP11-307C12.13	0.902426	0.131194	-5.24051	2.13e-07	0.000100249	6.71479
CTD-2639E6.9	1.20345	0.297383	-5.06921	5.13e-07	0.000211544	5.90509
RP11-11N7.4	1.54225	0.335054	-4.96687	8.58e-07	0.000314357	5.43321
RP11-536C5.2	0.973717	0.172663	-4.71119	2.98e-06	0.000981751	4.29346
RP11-283G6.3	1.52093	0.262695	-4.60203	4.97e-06	0.00136872	3.82399
RP11-65J3.2	0.905409	0.119549	-4.58996	5.26e-06	0.00136872	3.7727
RP11-347C18.3	1.57102	0.43467	-4.58466	5.39e-06	0.00136872	3.75026
ARHGAP31-AS1	1.4537	0.317344	-4.51511	7.43e-06	0.0017519	3.45756
RP11-692D12.1	0.699143	0.141586	-4.43478	1.07e-05	0.00235624	3.12477
LINC00629	0.915113	0.173045	-4.38324	1.35e-05	0.00278435	2.91417
LINC00404	2.30457	0.432629	-4.35482	1.53e-05	0.00297427	2.79907
AC009227.2	0.808131	0.107044	-4.25271	2.4e-05	0.00440136	2.39132
RP5-940J5.3	1.87752	0.42903	-4.19122	3.13e-05	0.00544055	2.15016
PCBP1-AS1	-2.83627	3.74235	4.17921	3.3e-05	0.00544205	2.10345
RP11-65J3.14	0.852604	0.116277	-4.07685	5.09e-05	0.00768969	1.71054
AC012442.5	1.21956	0.25094	-4.06612	5.33e-05	0.00768969	1.6699
MID1IP1-AS1	2.36632	0.592002	-4.05647	5.55e-05	0.00768969	1.63341
RP11-138H8.6	0.854165	0.186085	-4.05447	5.59e-05	0.00768969	1.62586
RP11-85G18.6	0.537343	0.0862385	-3.98811	7.37e-05	0.00972144	1.37742
RP11-303E16.7	0.77578	0.128446	-3.95483	8.45e-05	0.010716	1.25427
RP11-1081L13.4	2.08714	0.78907	-3.92384	9.58e-05	0.0114657	1.14049
RP11-452L6.1	2.06624	0.542436	-3.92004	9.73e-05	0.0114657	1.12661
RP4-683L5.1	1.64885	0.479502	-3.88138	0.000113774	0.0129428	0.985992
RP11-1070N10.3	1.24513	0.362089	-3.86164	0.000123159	0.0135434	0.914725
AC004471.9	1.30303	0.314957	-3.84852	0.000129799	0.0138132	0.867528
RP11-977G19.5	3.35576	0.922947	-3.79173	0.000162628	0.0164842	0.665064
TRAPPC12-AS1	1.63482	0.508011	-3.78822	0.000164892	0.0164842	0.652659
AC012360.4	1.25132	0.250334	-3.69347	0.000238606	0.0231518	0.321573
RP11-258F22.1	0.724961	0.191708	-3.66845	0.000262721	0.0247633	0.23546
RP11-57G10.8	1.13122	0.40331	-3.6049	0.000334629	0.030133	0.0193608
AC105053.3	0.910112	0.160059	-3.60228	0.000337957	0.030133	0.0105297
RP11-507K2.3	1.4498	0.54208	-3.58986	0.000354172	0.0307478	-0.0312787
RP11-47I22.1	3.3898	0.737762	-3.50301	0.00048954	0.04141	-0.319577
RP11-344B5.4	0.576596	0.0822735	-3.47461	0.000543408	0.0448176	-0.412382
CTC-239J10.1	1.37759	0.41969	-3.44717	0.000600661	0.0483312	-0.501345
RP5-994D16.9	1.44627	0.571075	-3.43707	0.000623127	0.0489451	-0.533935
RP5-1157M23.2	0.570903	0.192093	-3.39612	0.000722438	0.0554261	-0.665065
RP11-108M9.6	1.89038	0.674494	-3.38021	0.000764866	0.0573476	-0.715619
RP11-85A1.3	1.89648	1.01734	-3.34881	0.000855474	0.0627157	-0.814703
AP001437.1	2.65673	1.35243	-3.33022	0.000913716	0.0655293	-0.872941
RP11-326C3.7	2.37929	0.873557	-3.2646	0.00115002	0.0807213	-1.07599
RP11-379L18.1	1.07725	0.252869	-3.22213	0.00133188	0.091539	-1.20531
SNHG16	-2.58592	4.18366	3.21043	0.00138645	0.0933451	-1.24064
RP11-314N13.3	0.907123	0.245322	-3.19538	0.00145972	0.0957521	-1.28593
RP11-116N8.1	1.79834	0.588638	-3.18619	0.00150622	0.0957521	-1.31349
KCNH1-IT1	1.51167	0.446731	-3.18559	0.00150928	0.0957521	-1.31527
GUSBP11	-4.07045	4.37862	3.13362	0.00179936	0.112002	-1.46958
ZBTB20-AS4	1.50076	0.395105	-3.10995	0.00194781	0.118997	-1.53904
RP13-216E22.4	1.2535	0.4703	-3.06717	0.00224495	0.134656	-1.66326
RP13-43E11.1	0.702765	0.148594	-3.04472	0.00241709	0.142392	-1.7278
RP11-977G19.12	1.30075	0.440193	-3.02239	0.0026002	0.150492	-1.79153
CTD-2231E14.8	-3.52259	3.54486	2.99908	0.00280487	0.159539	-1.85757
RP11-473I1.9	-2.04375	2.04081	2.98437	0.00294145	0.164472	-1.89898
RP11-413M3.4	1.15156	0.459956	-2.96246	0.00315623	0.171849	-1.9603
RP11-109N23.4	0.93201	0.275533	-2.96014	0.00317988	0.171849	-1.96679
RP11-1C8.4	1.74774	0.532942	-2.95065	0.0032779	0.171849	-1.99318
RP1-232L24.3	2.05318	0.653764	-2.93264	0.00347161	0.178951	-2.04305
SLX1A-SULT1A3	-3.6728	3.68619	2.92372	0.00357139	0.181262	-2.06765
AC005330.2	2.10202	1.2703	-2.90967	0.00373391	0.186639	-2.10625
SNHG12	-3.30235	4.32702	2.87805	0.00412451	0.203086	-2.19245
TTC28-AS1	-2.3744	3.96999	2.84914	0.00451371	0.21745	-2.27045
RP11-588G21.2	0.831868	0.209431	-2.83408	0.00472935	0.220619	-2.31077
RP11-557L19.1	1.25299	0.501596	-2.8328	0.00474808	0.220619	-2.31418
AC079305.10	1.67513	0.47552	-2.81181	0.00506547	0.232097	-2.37002
RP11-379F4.7	1.04519	0.444803	-2.80717	0.00513821	0.232205	-2.38231
AC006129.1	0.73413	0.215846	-2.78577	0.00548579	0.243758	-2.43871
TPT1-AS1	-3.59992	4.33607	2.77889	0.00560208	0.243758	-2.45677
ZNF197-AS1	0.769044	0.258603	-2.7781	0.00561551	0.243758	-2.45884
RP11-316M21.7	1.15449	0.382128	-2.76755	0.00579848	0.245246	-2.48642
RP11-814P5.1	0.638305	0.131716	-2.74795	0.00615278	0.256937	-2.53741
SNHG7	-3.3553	5.78037	2.73061	0.00648219	0.267309	-2.58219
LINC00106	1.32254	0.5829	-2.72518	0.00658855	0.268341	-2.59616
RP11-439C15.5	0.890415	0.312543	-2.68193	0.00749392	0.297908	-2.70647
RP11-618K13.2	-7.12618	7.11591	2.68188	0.00749511	0.297908	-2.70661
KMT2E-AS1	2.18852	1.77977	-2.67259	0.00770359	0.302549	-2.73007
ACVR2B-AS1	0.746715	0.445631	-2.66117	0.00796717	0.305734	-2.75883
AC142528.1	0.858492	0.389484	-2.6585	0.00802992	0.305734	-2.76553
AC159540.1	-4.16144	4.29248	2.65711	0.0080627	0.305734	-2.76901
LINC00623	-2.88837	4.14146	2.6519	0.00818697	0.306918	-2.78207
RP4-575N6.4	1.29097	0.422147	-2.64102	0.00845173	0.31297	-2.80924
RP11-156P1.3	-1.706	3.58829	2.62958	0.00873844	0.31297	-2.83769
RP11-517B11.7	0.659566	0.547176	-2.62449	0.00886876	0.31297	-2.85031
C17orf102	0.744434	0.275499	-2.62428	0.00887426	0.31297	-2.85084
RP11-242D8.1	1.67268	0.943809	-2.61462	0.0091267	0.31297	-2.87474
AC000068.5	0.907964	0.490471	-2.61446	0.0091309	0.31297	-2.87513
RP11-196G18.23	-2.04844	2.04549	2.61192	0.0091982	0.31297	-2.88138
RP11-348F1.2	0.900274	0.271401	-2.61055	0.00923489	0.31297	-2.88477
CTC-428G20.6	0.735729	0.460261	-2.60839	0.00929284	0.31297	-2.8901
LINC00507	1.76587	0.343554	-2.59884	0.00955277	0.31297	-2.91358
RP11-116O18.1	1.53968	0.418226	-2.59809	0.00957332	0.31297	-2.9154
CTD-2339F6.1	5.55033	1.54596	-2.59705	0.00960201	0.31297	-2.91795
RP11-574O7.1	0.947047	0.207643	-2.59698	0.00960412	0.31297	-2.91814
RP11-415F23.3	0.756898	0.272094	-2.5782	0.0101366	0.324666	-2.96401
RP6-65G23.3	1.61865	0.720084	-2.55731	0.0107601	0.341324	-3.01468
RP11-950C14.7	1.13653	0.351318	-2.54995	0.0109877	0.342282	-3.03243
RP11-497H16.9	-3.09131	3.08686	2.54962	0.0109979	0.342282	-3.03321
AP000708.1	0.605028	0.354732	-2.54481	0.0111491	0.343748	-3.04479
RP11-760H22.2	1.51737	0.672828	-2.53411	0.0114921	0.347367	-3.07046
RP11-195C7.1	0.826287	0.407267	-2.53311	0.0115246	0.347367	-3.07285
SNHG17	-3.56949	4.6822	2.53134	0.0115824	0.347367	-3.07709
CTC-510F12.2	0.792483	0.355824	-2.52391	0.0118277	0.351528	-3.09482
RP11-467P9.1	1.07147	0.564284	-2.51539	0.0121149	0.35685	-3.11512
RP11-386G11.10	-6.82993	6.88502	2.50387	0.0125128	0.365306	-3.14243
ZBED3-AS1	-1.64597	2.36933	2.47932	0.0133997	0.384397	-3.20024
RP1-269M15.3	1.25438	0.338599	-2.45871	0.0141868	0.40309	-3.24833
RP11-267M23.4	0.581588	0.363301	-2.45594	0.0142957	0.40309	-3.25477
RP1-140A9.1	1.03778	0.681266	-2.44015	0.0149303	0.413548	-3.2913
TMEM161B-AS1	-2.30815	4.45183	2.43742	0.0150427	0.413548	-3.2976
RP4-565E6.1	-1.91623	2.28131	2.43031	0.0153385	0.418197	-3.31397
GAS5	-3.82398	7.63291	2.42645	0.0155013	0.41917	-3.32283
RP11-311C24.1	-3.43461	3.42966	2.40607	0.0163858	0.438556	-3.36939
STAG3L5P-PVRIG2P-PILRB	-2.3347	2.93868	2.40386	0.0164841	0.438556	-3.3744
NUTM2A-AS1	-2.17895	3.45679	2.399	0.0167029	0.440823	-3.38545
ERVK13-1	-2.09374	3.2282	2.39187	0.0170279	0.442322	-3.40159
RP11-264B17.4	0.793762	0.262346	-2.38887	0.0171667	0.442444	-3.40839
CTC-429P9.5	1.78455	1.01389	-2.38558	0.0173198	0.442929	-3.41582
RP11-351I21.11	-2.49564	2.49204	2.3796	0.0176006	0.444244	-3.42927
RP11-16N11.2	1.40292	1.28639	-2.37683	0.0177324	0.444244	-3.43551
XXbac-B461K10.4	-3.15188	3.17217	2.37593	0.0177752	0.444244	-3.43753
DLEU1	-2.03438	2.38508	2.34042	0.0195446	0.476332	-3.51675
RP11-498P14.5	1.05314	0.548698	-2.33435	0.0198619	0.476332	-3.53017
RP11-359E3.4	0.797114	0.580112	-2.33146	0.0200146	0.476332	-3.53655
CTD-2523D13.2	0.824366	0.337378	-2.3312	0.0200284	0.476332	-3.53712
RP1-223E5.4	-1.75272	1.75019	2.33042	0.0200698	0.476332	-3.53884
LINC00476	-1.45759	2.73057	2.32367	0.0204314	0.481451	-3.55371
AC010504.2	0.671893	0.330341	-2.31178	0.021082	0.493259	-3.57978
RP1-257A7.5	-4.5018	4.58418	2.30244	0.0216057	0.501952	-3.60017
LINC00519	1.14845	0.451096	-2.29711	0.0219095	0.505293	-3.61177
RP11-799B12.4	0.716532	0.285767	-2.29456	0.0220558	0.505293	-3.61729
RP11-275H4.1	1.93944	0.682058	-2.28862	0.0224012	0.506174	-3.63018
RP11-293M10.6	0.842057	0.579772	-2.28304	0.0227296	0.510101	-3.64225
HIF1A-AS1	0.80194	0.365618	-2.27463	0.0232326	0.516691	-3.6604
ZNF674-AS1	1.36373	1.59719	-2.26961	0.023537	0.517658	-3.67118
CD27-AS1	-2.03809	5.36973	2.26259	0.0239692	0.520597	-3.68624
RP11-810M2.2	-4.52209	4.51557	2.26232	0.0239863	0.520597	-3.68683
CTD-2555O16.2	1.58292	0.943874	-2.25403	0.0245055	0.52839	-3.70454
RP11-1006G14.4	-1.14354	1.14189	2.24413	0.0251388	0.535052	-3.72563
JPX	-1.94323	3.99821	2.23659	0.0256302	0.542012	-3.74161
AF196972.9	0.565317	0.250558	-2.22359	0.026497	0.556774	-3.76905
RP11-533E19.7	1.04635	0.733765	-2.21402	0.0271517	0.564233	-3.78916
RP11-541N10.3	0.746397	0.666757	-2.21175	0.0273087	0.564233	-3.79391
TAPT1-AS1	-1.79582	2.12161	2.21094	0.027365	0.564233	-3.79561
RP11-122C5.3	1.00492	0.312288	-2.20835	0.0275462	0.564441	-3.80104
HTR5A-AS1	1.34183	0.402014	-2.19899	0.0282079	0.570906	-3.82056
RP11-188D8.1	1.09592	0.727316	-2.1889	0.0289364	0.576469	-3.84152
RP11-488C13.7	-3.59165	3.58647	2.18565	0.0291749	0.576469	-3.84826
RP11-881M11.4	0.630278	0.286702	-2.18191	0.0294512	0.576469	-3.856
FAM222A-AS1	1.17099	0.359433	-2.17857	0.0296994	0.576469	-3.86289
RP11-438B23.2	0.631824	0.162972	-2.17848	0.0297059	0.576469	-3.86307
CTB-113P19.4	0.66476	0.263252	-2.17398	0.030044	0.577851	-3.87235
RP11-141O15.1	-2.00572	2.03287	2.17056	0.0303026	0.577851	-3.87938
CTD-2083E4.6	1.48221	0.922951	-2.16454	0.0307631	0.581625	-3.89174
SNHG14	-2.3228	4.43724	2.16337	0.0308531	0.581625	-3.89414
RP11-10N23.2	0.92359	0.559184	-2.15639	0.0313962	0.585176	-3.90843
LINC00963	-1.76657	4.05362	2.14596	0.0322224	0.5972	-3.92968
RP11-982M15.2	-3.47538	3.47037	2.13771	0.0328894	0.601678	-3.94642
RP6-109B7.2	0.60921	0.36765	-2.13622	0.0330111	0.601678	-3.94944
RP11-546J1.1	1.02648	0.775962	-2.12775	0.0337094	0.611029	-3.96653
RP11-574K11.5	1.20624	0.486418	-2.12469	0.0339652	0.612302	-3.9727
RP11-731C17.2	1.00281	0.965399	-2.12121	0.0342584	0.613389	-3.97971
HAR1B	1.31923	0.589695	-2.11798	0.0345315	0.613389	-3.98618
RAP2C-AS1	0.771885	0.57552	-2.11712	0.0346052	0.613389	-3.98792
RP11-20I23.13	-2.01854	2.41113	2.11519	0.0347693	0.613389	-3.99178
RP11-452L6.7	1.31679	1.19099	-2.11151	0.0350855	0.615677	-3.99915
AC138035.2	-2.32976	2.49329	2.10561	0.035597	0.621346	-4.01094
RP11-594N15.3	0.711806	0.416731	-2.10313	0.0358137	0.621839	-4.01588
RP11-603J24.17	-3.5436	3.5385	2.0993	0.0361513	0.623869	-4.02351
RP5-1021I20.1	1.72136	1.65237	-2.09671	0.0363805	0.623869	-4.02865
RP11-98I9.4	1.24341	0.98446	-2.08892	0.0370789	0.623869	-4.04411
RP11-600F24.7	1.04704	1.06833	-2.08664	0.0372852	0.623869	-4.04862
RP11-230C9.2	1.37844	1.2777	-2.08397	0.0375282	0.623869	-4.05389
RP11-139I14.2	0.513463	0.179713	-2.08148	0.037756	0.623869	-4.05881
INTS6-AS1	-1.70745	2.13501	2.08022	0.0378721	0.623869	-4.0613
RP11-752G15.8	0.626122	0.307611	-2.07882	0.0380012	0.623869	-4.06406
AC137723.5	0.509248	0.177544	-2.07801	0.0380757	0.623869	-4.06565
RP5-940J5.9	-4.66083	4.65412	2.07677	0.0381905	0.623869	-4.06809
RP3-466P17.1	1.39571	1.06135	-2.0748	0.0383731	0.623869	-4.07196
RP11-131L12.2	0.761238	0.380676	-2.07463	0.038389	0.623869	-4.0723
LINC00665	-1.8143	3.6597	2.06565	0.0392325	0.634451	-4.08992
RP11-560I19.1	0.741995	0.272526	-2.05662	0.040096	0.645252	-4.10755
NOP14-AS1	-1.15182	2.94188	2.0501	0.04073	0.648605	-4.12025
NR2F1-AS1	-2.27773	4.9267	2.04843	0.0408941	0.648605	-4.1235
KB-1517D11.4	1.32792	0.456973	-2.04408	0.0413223	0.650918	-4.13192
AC068057.1	2.14683	1.41026	-2.04295	0.0414346	0.650918	-4.13411
RP11-373L24.1	-0.762915	0.761816	2.03955	0.0417734	0.651528	-4.14069
RP11-197N18.2	-1.37387	1.46165	2.03827	0.041902	0.651528	-4.14317
AC002398.11	-1.35196	1.42255	2.03663	0.0420659	0.651528	-4.14633
LIPE-AS1	-3.73757	4.33075	2.03169	0.0425653	0.654012	-4.15585
FAM226B	-1.42037	1.41832	2.03113	0.0426228	0.654012	-4.15694
RP11-819C21.1	0.752241	0.6477	-2.02589	0.0431587	0.65917	-4.16702
RP11-106M7.1	0.632691	0.306499	-2.00826	0.0450026	0.681871	-4.20072
AC068831.15	-3.90151	3.89588	2.00621	0.0452217	0.681871	-4.20463
NEAT1	-3.64365	5.2621	2.00387	0.0454719	0.681871	-4.20907
CTC-329D1.2	1.21216	0.753528	-2.00054	0.0458315	0.684155	-4.21541
RP11-134N1.2	0.772057	0.252709	-1.99623	0.0462994	0.687583	-4.22357
RP4-548D19.3	-2.79916	2.79513	1.99411	0.0465312	0.687583	-4.22758
AC135048.13	-1.43395	1.86517	1.99218	0.0467432	0.687583	-4.23123
KB-1410C5.5	1.18898	0.876494	-1.98533	0.0475015	0.687583	-4.24415
RP11-388C12.1	0.604613	0.423025	-1.9836	0.0476938	0.687583	-4.24739
RBMS3-AS3	1.02206	0.557403	-1.98337	0.0477197	0.687583	-4.24782
RP5-855D21.1	1.46365	0.968337	-1.98297	0.0477648	0.687583	-4.24858
RP11-138I1.4	-5.15596	5.14853	1.9826	0.0478065	0.687583	-4.24928
RP11-805J14.5	-2.88649	2.88233	1.97879	0.0482342	0.687583	-4.25642
RP11-30K9.6	0.687326	0.639592	-1.97519	0.0486425	0.687583	-4.26318
RP5-1165K10.2	-0.898138	1.04555	1.97465	0.0487037	0.687583	-4.26419
SNHG5	-3.55666	7.39273	1.97406	0.0487707	0.687583	-4.26529
AC074212.5	-2.72747	2.8046	1.97153	0.0490602	0.688722	-4.27003
RP11-820I16.4	-2.40319	3.0713	6.21072	8.95e-10	3.71e-08	11.7309
RFPL1S	1.47283	1.51829	-5.73056	1.48e-08	4.97e-07	9.02663
RP11-307C12.12	-1.58896	3.30094	5.2346	2.18e-07	5.79e-06	6.44221
FAM27E3	-0.858445	2.00258	5.21532	2.41e-07	6.3e-06	6.3461
RP11-690D19.3	0.808768	1.44	-5.17302	3e-07	7.71e-06	6.13636
RP11-731J8.2	1.13678	1.47239	-4.94566	9.47e-07	2.04e-05	5.03633
XXbac-B135H6.18	-0.787347	1.18626	4.80888	1.85e-06	3.72e-05	4.39681
RP11-13K12.5	0.617122	0.657491	-3.99178	7.24e-05	0.000747664	0.92954
RP11-1134I14.8	0.544149	1.4692	-3.30597	0.000993825	0.00594492	-1.50407
RP11-165A20.3	-0.903141	1.35801	3.22099	0.00133542	0.00737458	-1.77482
MIR497HG	-0.943501	4.58513	3.19061	0.00148186	0.00796373	-1.86995
RP11-727F15.11	-0.658077	2.95951	2.37128	0.0179912	0.0522918	-4.10296
SNHG1	-0.504649	5.582	1.97191	0.049006	0.11155	-4.95667
