# Supplementary material for: Using integrated analysis from multicentre studies to identify RNA methylation-related lncRNA risk stratification systems for glioma
Source: Cancer Cell Int. 2023 Aug 5;23:156. doi: 10.1186/s12935-023-03001-w (PMC10403900; doi:10.1186/s12935-023-03001-w)
Supplement: Supplementary file 5 — Additional file 5: Table S4. Twenty-six lncRNAs involved in m6A/m5C/m1A score-related lncRNAs and DE-lncRNAs. [file 12935_2023_3001_MOESM5_ESM.xlsx]

## Sheet: Sheet1
lncRNAs	Changes
RP11-156P1.3	down
TAPT1-AS1	down
ERVK13-1	down
SNHG14	down
AC138035.2	down
XXbac-B461K10.4	down
CTD-2231E14.8	down
SLX1A-SULT1A3	down
RP11-1148L6.5	up
MID1IP1-AS1	up
RP5-940J5.3	up
CTC-429P9.5	up
RP11-242D8.1	up
TRAPPC12-AS1	up
ZBTB20-AS4	up
RP5-855D21.1	up
RP5-994D16.9	up
RP11-977G19.12	up
RP13-216E22.4	up
RP11-98I9.4	up
RP11-316M21.7	up
RP11-379L18.1	up
RP11-10N23.2	up
RAP2C-AS1	up
RP11-415F23.3	up
RP11-752G15.8	up
