# Supplementary material for: Using integrated analysis from multicentre studies to identify RNA methylation-related lncRNA risk stratification systems for glioma
Source: Cancer Cell Int. 2023 Aug 5;23:156. doi: 10.1186/s12935-023-03001-w (PMC10403900; doi:10.1186/s12935-023-03001-w)
Supplement: Supplementary file 6 — Additional file 6: Table S5. The total enriched terms of GSEA GO analysis between the low- and high-risk groups. [file 12935_2023_3001_MOESM6_ESM.xlsx]

## Sheet: gsea.go
ID	Description	setSize	enrichmentScore	NES	pvalue	p.adjust	qvalue	rank	leading_edge	core_enrichment
GOBP_COMPLEMENT_ACTIVATION	GOBP_COMPLEMENT_ACTIVATION	87	0.685485	2.00084	1e-10	2.02091e-08	1.65423e-08	8198	tags=56%, list=16%, signal=48%	TRDC/IGKC/IGLC3/IGHA1/IGHG1/IGLC7/IGLL5/IGLC2/IGHG2/IGHG3/SERPING1/IGHA2/C1R/COLEC11/CFH/TRBC1/FCN3/CFI/C1RL/C4BPA/C1S/IGHM/C6/MFAP4/CR1/IGHG4/CFB/CFHR5/CFD/IGHD/CFHR1/CFHR4/C5AR1/C2/FCN1/TRBC2/CPN2/PROS1/C3/C7/C4BPB/C1QB/VSIG4/C1QA/C5AR2/COLEC10/CR1L/CFP/C1QC
GOBP_EMBRYONIC_SKELETAL_SYSTEM_MORPHOGENESIS	GOBP_EMBRYONIC_SKELETAL_SYSTEM_MORPHOGENESIS	90	0.682075	1.99795	1e-10	2.02091e-08	1.65423e-08	4273	tags=36%, list=8%, signal=33%	HOXB5/HOXB3/HOXB8/HOXB4/HOXB9/HOXA3/HOXA2/HOXA9/HOXA4/HOXA5/HOXC9/HOXB2/HOXA6/HOXB6/HOXA7/HOXB7/SHOX2/HOXD10/HOXA1/ALX1/TBX1/TWIST1/OSR2/HOXD9/RDH10/NODAL/MMP14/HOXC4/DLX2/IRX5/HOXA11/FOXC2
GOCC_COLLAGEN_TRIMER	GOCC_COLLAGEN_TRIMER	86	0.680813	1.98435	1e-10	2.02091e-08	1.65423e-08	8520	tags=53%, list=16%, signal=45%	COL6A2/COL1A1/COL6A3/CTHRC1/COL3A1/COL6A5/MARCO/COL5A1/LOX/COL8A1/LUM/COL1A2/COL5A2/EMILIN2/COL4A1/COLEC11/COL15A1/FCN3/COL4A2/COL13A1/DCN/MSR1/EMILIN1/COL6A1/COL9A3/COL21A1/COL22A1/FCN1/COL12A1/COL14A1/C1QTNF2/COL8A2/COLEC12/COL18A1/C1QB/COL19A1/C1QA/COL25A1/C1QTNF6/COL23A1/COLEC10/C1QTNF9B/COL5A3/C1QC/COL10A1/C1QTNF1
GOMF_EXTRACELLULAR_MATRIX_STRUCTURAL_CONSTITUENT	GOMF_EXTRACELLULAR_MATRIX_STRUCTURAL_CONSTITUENT	170	0.647374	1.96038	1e-10	2.02091e-08	1.65423e-08	9179	tags=53%, list=17%, signal=44%	POSTN/CHI3L1/FMOD/COL6A2/COL1A1/COL6A3/CTHRC1/COL3A1/COL6A5/PCOLCE/COL5A1/COL8A1/MFAP2/LUM/TFPI2/COL1A2/THBS1/SRPX2/COL5A2/TGFBI/FGG/EMILIN2/MXRA5/COL4A1/AEBP1/MGP/LAMB1/COL15A1/EFEMP2/MFAP5/COL4A2/COL13A1/DCN/NPNT/FBLN1/DPT/FN1/EMILIN1/MUC3A/PRG4/BGN/MFAP4/ASPN/EMILIN3/PRG2/FBLN5/COL6A1/IGFBP7/LAMC1/HSPG2/COL9A3/TNC/COL21A1/COL22A1/LAMC2/COL12A1/LAMA2/VWA1/ECM1/COL14A1/NID2/COL8A2/LAMB4/AMELX/OG…
GOBP_NEUTROPHIL_MIGRATION	GOBP_NEUTROPHIL_MIGRATION	119	0.651005	1.94239	1e-10	2.02091e-08	1.65423e-08	9903	tags=55%, list=19%, signal=44%	SAA1/CCL7/CXCL6/CCL20/CXCL8/CXCL10/EDN2/CXCL11/LGALS3/CCL23/S100A9/S100A8/DPP4/DPEP1/CCL11/VAV3/XG/XCL2/CXCL9/XCL1/MDK/CCL13/CCL5/IL1R1/CCL26/CCL2/PPBP/LBP/PF4V1/CCL18/SLAMF8/THBS4/S100A12/BST1/C5AR1/RAC2/PRTN3/CD74/CXCL3/FCER1G/TGFB2/CXCL13/CXCL1/PPIA/CXCR2/CCR7/JAML/CD177/RHOH/MCOLN2/CCL15/C5AR2/UMODL1/ITGA1/MYD88/CCL14/CCL16/ADAM8/CKLF/ITGB2/CXCR1/SLIT2/CCL24/PECAM1/CD99
GOBP_B_CELL_MEDIATED_IMMUNITY	GOBP_B_CELL_MEDIATED_IMMUNITY	131	0.647671	1.93814	1e-10	2.02091e-08	1.65423e-08	12376	tags=59%, list=23%, signal=45%	TRDC/CD70/FCGR2B/IGKC/IL13RA2/IGLC3/IGHA1/CLCF1/IGHG1/IGLC7/IGLL5/IGLC2/IGHG2/IGHG3/SERPING1/IGHA2/C1R/FOXJ1/TRBC1/CFI/C1RL/C4BPA/C1S/IGHM/XCL1/C6/IL10/CD40LG/CR1/BCL3/IGHG4/CD28/IGHD/EXO1/C2/FCER2/BATF/GAPT/TLR8/TRBC2/CD74/TCIRG1/FCER1G/CD40/C3/C7/C4BPB/CCR6/C1QB/TFRC/TBX21/C1QA/IL2/SLA2/SWAP70/MYD88/NECTIN2/C1QC/ZP3/IRF7/HPX/CD226/CRP/TGFB1/CR2/IGHE/C8B/IL4R/PTPRC/MAD2L2/CD19/CD55/TNFSF4/CD27/A…
GOBP_GRANULOCYTE_CHEMOTAXIS	GOBP_GRANULOCYTE_CHEMOTAXIS	120	0.639333	1.90952	1e-10	2.02091e-08	1.65423e-08	7354	tags=43%, list=14%, signal=37%	SAA1/CCL7/CXCL6/CCL20/CXCL8/RARRES2/CXCL10/EDN2/CXCL11/LGALS3/THBS1/CCL23/S100A9/ANXA1/S100A8/DPP4/DPEP1/CCL11/VAV3/XCL2/CXCL9/XCL1/MDK/CCL13/CCL5/CCL26/CCL2/PPBP/LBP/PF4V1/CCL18/THBS4/S100A12/BST1/C5AR1/ADGRE2/HRH1/RAC2/CD74/CXCL3/FCER1G/TGFB2/CXCL13/CXCL1/PPIA/CXCR2/CCR7/JAML/CCL15/C5AR2/IL17RC/ITGA1
GOBP_GRANULOCYTE_MIGRATION	GOBP_GRANULOCYTE_MIGRATION	144	0.630111	1.89432	1e-10	2.02091e-08	1.65423e-08	9903	tags=51%, list=19%, signal=41%	SAA1/CCL7/CXCL6/CCL20/CXCL8/RARRES2/CXCL10/EDN2/CXCL11/LGALS3/THBS1/CCL23/S100A9/ANXA1/S100A8/DPP4/DPEP1/CCL11/VAV3/XG/XCL2/CXCL9/XCL1/MDK/CCL13/CCL5/IL1R1/CCL26/CCL2/PPBP/LBP/PF4V1/CCL18/SLAMF8/THBS4/S100A12/BST1/C5AR1/ADGRE2/HRH1/RAC2/PRTN3/PTGER4/CD74/CXCL3/FCER1G/TGFB2/CXCL13/CXCL1/PPIA/CXCR2/CCR7/JAML/CD177/RHOH/MCOLN2/CCL15/C5AR2/UMODL1/IL17RC/ITGA1/CD300A/MYD88/CCL14/CCL16/ADAM8/CKLF/ITGB2…
GOBP_HUMORAL_IMMUNE_RESPONSE	GOBP_HUMORAL_IMMUNE_RESPONSE	282	0.602727	1.83925	1e-10	2.02091e-08	1.65423e-08	10279	tags=49%, list=19%, signal=39%	PLA2G2A/LTF/PI3/TRDC/CXCL6/TREM1/REG1A/FCGR2B/JCHAIN/CXCL8/H2BS1/OCIAD2/RARRES2/CXCL10/IGKC/REG1B/IGLC3/CXCL11/IGHA1/IGHG1/S100A9/IL6/S100A8/CAMP/IGLC7/IGLL5/SLPI/IGLC2/IGHG2/IGHG3/DEFA3/SERPING1/IGHA2/C1R/FOXJ1/H2BC10/COLEC11/CFH/CXCL14/TRBC1/FCN3/CFI/C1RL/C4BPA/C1S/LYZ/IGHM/CXCL9/C6/EPPIN/CCL13/IFNB1/GATA3/MFAP4/GATA6/CR1/BCL3/IGHG4/WFDC2/CCL2/CFB/PPBP/CD28/SLC11A1/CFHR5/ANG/CFD/IGHD/DEFA4/PF4V…
GOBP_LYMPHOCYTE_MEDIATED_IMMUNITY	GOBP_LYMPHOCYTE_MEDIATED_IMMUNITY	256	0.601199	1.83203	1e-10	2.02091e-08	1.65423e-08	13484	tags=57%, list=26%, signal=42%	TRDC/CD70/FCGR2B/IGKC/IL13RA2/IGLC3/CD1A/IGHA1/CLCF1/IGHG1/IL6/ULBP3/IGLC7/IGLL5/IGLC2/IGHG2/ULBP1/IGHG3/SERPING1/IGHA2/C1R/FOXJ1/MYO1G/TRBC1/CCR2/CFI/C1RL/C4BPA/C1S/IGHM/XCL1/C6/IL10/CRTAM/HFE/IFNB1/GATA3/LEP/CD40LG/CD96/IL1R1/CR1/BCL3/CLC/IGHG4/SLAMF6/CD28/PRF1/IL7R/ULBP2/IGHD/CD8A/CEACAM1/SH2D1A/EXO1/KLRF2/C2/FCER2/BATF/GAPT/ICAM1/IL23R/CTSC/TLR8/TRBC2/CD74/TCIRG1/FCER1G/RAB27A/IL18RAP/SLAMF7/…
GOBP_ADAPTIVE_IMMUNE_RESPONSE_BASED_ON_SOMATIC_RECOMBINATION_OF_IMMUNE_RECEPTORS_BUILT_FROM_IMMUNOGLOBULIN_SUPERFAMILY_DOMAINS	GOBP_ADAPTIVE_IMMUNE_RESPONSE_BASED_ON_SOMATIC_RECOMBINATION_OF_IMMUNE_RECEPTORS_BUILT_FROM_IMMUNOGLOBULIN_SUPERFAMILY_DOMAINS	263	0.599883	1.83054	1e-10	2.02091e-08	1.65423e-08	13661	tags=57%, list=26%, signal=42%	TRDC/CD70/FCGR2B/IGKC/IL13RA2/IGLC3/CD1A/IGHA1/CLCF1/IGHG1/IL6/ANXA1/IGLC7/IGLL5/IGLC2/IGHG2/IGHG3/SERPING1/IGHA2/C1R/FOXJ1/MYO1G/TRBC1/CCR2/CFI/C1RL/C4BPA/C1S/IGHM/XCL1/C6/IL10/HFE/IFNB1/GATA3/CD40LG/IL1R1/CR1/BCL3/CLC/IGHG4/SLAMF6/NFKBIZ/CD28/PRF1/SLC11A1/IL7R/IGHD/CD8A/CEACAM1/EXO1/CD274/C2/FCER2/BATF/GAPT/ICAM1/IL23R/CTSC/LY9/TLR8/TRBC2/CD74/CD80/TCIRG1/FCER1G/RAB27A/JAK3/CXCL13/CD40/RORC/C3/…
GOCC_COLLAGEN_CONTAINING_EXTRACELLULAR_MATRIX	GOCC_COLLAGEN_CONTAINING_EXTRACELLULAR_MATRIX	421	0.579498	1.78141	1e-10	2.02091e-08	1.65423e-08	9267	tags=46%, list=18%, signal=38%	POSTN/TIMP1/LRRC15/FMOD/COL6A2/COL1A1/COL6A3/MMP9/CTHRC1/GDF15/COL3A1/COL6A5/ANXA2P2/PCOLCE/SERPINA5/RARRES2/COL5A1/F13A1/ITIH1/SERPINE1/COL8A1/S100A4/MFAP2/LUM/MMP8/SOST/LGALS3/COL1A2/THBS1/ANXA2/LOXL1/S100A9/ANXA1/ORM1/SRPX2/S100A8/ADAMTS3/SLPI/COL5A2/TGFBI/FGG/EMILIN2/SERPINA3/SOD3/SERPING1/LGALS1/MXRA5/COL4A1/AEBP1/SERPINH1/MGP/LAMB1/COL15A1/EFEMP2/MFAP5/FCN3/COL4A2/COL13A1/TPSAB1/DCN/NPNT/FB…
GOBP_MYELOID_LEUKOCYTE_MIGRATION	GOBP_MYELOID_LEUKOCYTE_MIGRATION	211	0.585783	1.77769	1e-10	2.02091e-08	1.65423e-08	9903	tags=44%, list=19%, signal=36%	SAA1/CCL7/CXCL6/CCL20/CXCL8/RARRES2/CXCL10/SERPINE1/EDN2/CXCL11/LGALS3/THBS1/CCL23/S100A9/IL6/ANXA1/S100A8/VEGFA/DPP4/FPR2/DPEP1/CCL11/VAV3/ROR2/XG/CCR2/TNFSF11/XCL2/CXCL9/XCL1/EMILIN1/MDK/CCL13/CCL5/MMP14/PDGFD/IL1R1/CCL26/CCL2/PPBP/LBP/PF4V1/CCL18/SLAMF8/CD200R1/THBS4/S100A12/BST1/C5AR1/ADGRE2/HRH1/RAC2/PRTN3/CALCA/STAP1/PTGER4/CD74/CXCL3/FCER1G/TGFB2/CXCL13/CXCL1/PPIA/CXCR2/CCR7/JAML/CD177/RHO…
GOBP_ADAPTIVE_IMMUNE_RESPONSE	GOBP_ADAPTIVE_IMMUNE_RESPONSE	467	0.576935	1.77505	1e-10	2.02091e-08	1.65423e-08	13254	tags=55%, list=25%, signal=42%	TRDC/CD70/FCGR2B/JCHAIN/IGKC/IL13RA2/IGLC3/CD1A/IGHA1/CLCF1/IGHG1/IL6/ANXA1/IGLC7/IGLL5/IGLC2/IGHG2/IGHG3/SERPING1/SIT1/IGHA2/CD3D/C1R/FOXJ1/CD8B/MYO1G/TRBC1/TRAC/CCR2/CFI/C1RL/C4BPA/C1S/TRAT1/TRAV3/TRBV28/IGHM/XCL1/CD48/ITK/SLAMF1/HMHB1/TRBV2/TRAV4/CD79B/TRAV21/C6/ZNF683/TRBV19/CD3G/IL10/TRAV36DV7/SKAP1/TRBV9/HFE/IFNB1/CD3E/GATA3/PDCD1LG2/TRBV18/CD40LG/LILRA6/IL1R1/CR1/TRAV14DV4/TRAV23DV6/BCL3/C…
GOBP_LEUKOCYTE_MIGRATION	GOBP_LEUKOCYTE_MIGRATION	445	0.571962	1.75852	1e-10	2.02091e-08	1.65423e-08	11378	tags=48%, list=22%, signal=38%	SAA1/CCL7/COL1A1/CXCL6/TREM1/MMP9/CCL20/JCHAIN/CXCL8/MMP1/RARRES2/CXCL10/SERPINE1/IGKC/HOXA7/EDN2/IGLC3/CXCL11/LGALS3/COL1A2/THBS1/IGHA1/CCL23/S100A9/IL6/ANXA1/S100A8/VEGFA/IGLC7/DPP4/IGLC2/FPR2/DPEP1/SDC1/BDKRB1/IGHA2/CCL11/FOXJ1/VAV3/ROR2/CD2/CXCR3/CXCL14/MYO1G/XG/CCR2/ITGB3/GRB14/TNFSF11/CD58/XCL2/CEACAM3/IGHM/BMP5/CXCL9/XCL1/FN1/CD48/ITGA5/SIRPG/EMILIN1/MDK/IL10/TNFRSF18/CCL13/CRTAM/GATA3/CCL…
GOBP_POSITIVE_REGULATION_OF_CELL_ACTIVATION	GOBP_POSITIVE_REGULATION_OF_CELL_ACTIVATION	340	0.56322	1.72669	1e-10	2.02091e-08	1.65423e-08	12628	tags=48%, list=24%, signal=37%	IL2RA/TRDC/CD70/IGFBP2/IL36B/IGKC/TNFSF14/MMP8/IGLC3/TAFA3/THBS1/LILRA5/IGHA1/CLCF1/IGHG1/IL6/ANXA1/IGLC7/IGLL5/DPP4/IGLC2/IGHG2/IGHG3/LGALS1/PTPN22/IGHA2/VAV3/SOCS1/CD2/PLA2G3/TRBC1/CCR2/TNFSF11/IGHM/XCL1/EPO/SIRPG/MDK/IL10/HAMP/CD3E/GATA3/CCL5/PDCD1LG2/MMP14/LEP/CD40LG/IL15/CR1/IGHG4/ICOS/CCL2/NFKBIZ/LCK/CD28/RUNX1/IL7R/IGHD/LBP/TNFRSF4/IFNG/CLEC4D/SELP/IL7/TNFRSF14/CD274/FGF10/CD5/CD6/BST1/IL2…
GOBP_RESPONSE_TO_MOLECULE_OF_BACTERIAL_ORIGIN	GOBP_RESPONSE_TO_MOLECULE_OF_BACTERIAL_ORIGIN	334	0.562169	1.72297	1e-10	2.02091e-08	1.65423e-08	12716	tags=48%, list=24%, signal=37%	LTF/CXCL6/FCGR2B/IL36B/CXCL8/CXCL10/SERPINE1/CSF2/CXCL11/IDO1/NOS2/LOXL1/S100A9/IL6/S100A8/SLPI/CSF3/CYP27B1/ADM/DEFA3/KMO/BDKRB1/PTPN22/CARD16/SOD2/DCN/CXCL9/GJB2/EPO/IL10/FASLG/HAMP/CCL5/PDCD1LG2/MAOB/IL36G/CD96/VIM/CCL2/FMO1/PPBP/SLC11A1/LY96/PTGIR/CITED1/THBD/LBP/DEFA4/PF4V1/ACOD1/GNG12/CARD17/SELP/SSC5D/GPR31/CD274/ASS1/FGF10/CD6/C5AR1/ANKRD1/ELANE/TRIM6/ICAM1/IL23R/LILRB2/STAP1/CASP1/PTGER4…
GOCC_EXTERNAL_SIDE_OF_PLASMA_MEMBRANE	GOCC_EXTERNAL_SIDE_OF_PLASMA_MEMBRANE	340	0.554779	1.70082	1e-10	2.02091e-08	1.65423e-08	12338	tags=52%, list=23%, signal=40%	TRPM8/IL2RA/TRDC/FCGR2B/SERPINA5/SCNN1G/SCNN1B/CXCL10/IGKC/IL13RA2/IL31RA/IGLC3/THBS1/CD1A/IGHA1/IGHG1/ANXA1/ULBP3/CD248/IGLC7/IGLL5/IGLC2/IGHG2/FGG/IL5RA/ULBP1/IGHG3/SDC1/IGHA2/CD3D/CD163/CD2/CXCR3/TRBC1/CCR2/MSR1/PRND/RAET1L/OSMR/IGHM/CXCL9/CCR4/KRT18/CD79B/ITGA5/CD3G/TNFRSF18/FASLG/HFE/CD3E/PDCD1LG2/CXCR6/CD40LG/ITGA3/LY6G6D/IL1R1/IGHG4/FOLR1/F3/CD28/IL7R/ULBP2/THBD/IGHD/CD8A/TNFRSF4/CD200R1/F…
GOCC_VESICLE_LUMEN	GOCC_VESICLE_LUMEN	326	0.554964	1.70061	1e-10	2.02091e-08	1.65423e-08	12417	tags=47%, list=24%, signal=36%	LTF/HP/CHI3L1/TIMP1/PTX3/FABP5/TTR/RETN/RARRES2/F13A1/SERPINE1/MMP8/THBS1/ANXA2/S100A9/ORM1/S100A8/VEGFA/CAMP/SLPI/FGG/SERPINA3/DEFA3/SERPING1/S100A11/HK3/LYZ/FN1/FASLG/RNASE2/ACTN1/SERPINA1/HSPA6/HGF/ISLR/EGFR/PPBP/PDGFA/PYGL/CFD/GSDMD/DEFA4/TMSB4X/S100A12/FCN1/GCG/ELANE/PRTN3/CTSC/GGH/SPP2/SERPINA4/ECM1/CTSW/PLAC8/LCN2/SERPINB1/TGFB2/IGF2/FTL/RAB27A/QPCT/PRDX4/CXCL1/PPIA/PCSK1/FUCA2/PROS1/C3/NP…
GOBP_EXTERNAL_ENCAPSULATING_STRUCTURE_ORGANIZATION	GOBP_EXTERNAL_ENCAPSULATING_STRUCTURE_ORGANIZATION	394	0.545458	1.67632	1e-10	2.02091e-08	1.65423e-08	10393	tags=44%, list=20%, signal=36%	POSTN/C6orf15/IBSP/MMP13/TIMP1/FMOD/COL6A2/COL1A1/PTX3/TTR/COL6A3/MMP9/MMP7/COL3A1/WT1/MMP1/COL5A1/ADAM12/SERPINE1/LOX/PDPN/COL8A1/MFAP2/LUM/MMP8/COL1A2/THBS1/TNFRSF11B/MIA/MMP19/LOXL1/IL6/ADAMTS3/DPP4/COL5A2/TGFBI/FGG/MMP12/COL4A1/AEBP1/SERPINH1/LAMB1/LOXL4/COL15A1/EFEMP2/SPP1/MMP11/MFAP5/ITGB3/MMP10/COL4A2/COL13A1/TPSAB1/DCN/NPNT/FBLN1/DPT/FN1/LOXL2/ANGPTL7/ITGA5/EMILIN1/MMP3/FAP/MMP14/DMP1/BGN…
GOCC_ENDOPLASMIC_RETICULUM_LUMEN	GOCC_ENDOPLASMIC_RETICULUM_LUMEN	305	0.547473	1.67199	1e-10	2.02091e-08	1.65423e-08	11736	tags=47%, list=22%, signal=37%	TIMP1/COL6A2/COL1A1/COL6A3/COL3A1/GPX8/COL5A1/COL8A1/COL1A2/THBS1/AFP/IL6/COL5A2/FGG/IGFBP3/LGALS1/COL4A1/PLAUR/SERPINH1/LAMB1/COL15A1/SPP1/ARSJ/COL4A2/COL13A1/ARSI/FN1/FSTL1/APOL1/FAM20C/SERPINA1/DMP1/PDGFD/FMO1/PDGFA/CES1/ADAMTSL4/IGFBP4/ERP27/P4HA3/COL6A1/PTGS2/IGFBP7/PRSS23/LAMC1/WNT4/COL9A3/TNC/COL21A1/CP/P4HA2/COL22A1/RCN3/GCG/ADAMTS7/RDH5/P3H2/ARSF/GPX7/CTSC/MZB1/IGFBP5/COL12A1/SELENOM/VGF…
GOBP_CELL_CHEMOTAXIS	GOBP_CELL_CHEMOTAXIS	290	0.547172	1.66871	1e-10	2.02091e-08	1.65423e-08	14245	tags=53%, list=27%, signal=39%	SAA1/CCL7/HOXB9/CXCL6/CCL20/CXCL8/RARRES2/CXCL10/SERPINE1/LOX/EDN2/CXCL11/LGALS3/THBS1/CCL23/S100A9/IL6/ANXA1/S100A8/VEGFA/DPP4/FPR2/DPEP1/MET/CCL11/AGTR1/VAV3/CXCR3/CXCL14/CCR2/TNFSF11/XCL2/CXCL9/XCL1/CCR4/MDK/IL10/CCL13/MIR149/CCL5/CXCR6/PDGFD/CCL26/TPBG/HGF/CCL2/PPBP/LBP/PF4V1/CCL18/TMSB4X/SLAMF8/THBS4/S100A12/BST1/HSPB1/C5AR1/ADGRE2/HRH1/EPHA2/RAC2/HSD3B7/CALCA/STAP1/CD74/CXCL3/FCER1G/CCR8/TG…
GOBP_REGULATION_OF_IMMUNE_EFFECTOR_PROCESS	GOBP_REGULATION_OF_IMMUNE_EFFECTOR_PROCESS	398	0.540507	1.66115	1e-10	2.02091e-08	1.65423e-08	11171	tags=42%, list=21%, signal=33%	IL2RA/CXCL6/FCGR2B/IGKC/IL13RA2/IGLC3/PLA2G5/LGALS3/CD1A/NOS2/CLCF1/IGHG1/IL6/ANXA1/IGLC7/IGLC2/IGHG2/IGHG3/SERPING1/PTPN22/MMP12/C1R/FOXJ1/CFH/PLA2G3/CCR2/CFI/C4BPA/C1S/XCL1/C6/ZNF683/APOBEC3F/IL10/CRTAM/HFE/IFNB1/APOBEC3G/GATA3/LEP/CD40LG/IL15/CD96/IL1R1/CR1/CLC/IGHG4/SLAMF6/CFB/NFKBIZ/CD28/CFHR5/IL7R/LBP/CFHR1/CFHR4/SLAMF8/TNFRSF4/CEACAM1/IFNG/BST2/SH2D1A/TNFRSF14/C5AR1/C2/FCER2/ADGRE2/HMOX1/T…
GOBP_REGULATION_OF_LYMPHOCYTE_ACTIVATION	GOBP_REGULATION_OF_LYMPHOCYTE_ACTIVATION	438	0.537717	1.65302	1e-10	2.02091e-08	1.65423e-08	12376	tags=45%, list=23%, signal=35%	IL2RA/TRDC/CD70/IGFBP2/FCGR2B/IL36B/IGKC/GAL/TNFSF14/IGLC3/IDO1/LGALS3/IGHA1/CLCF1/IGHG1/IL6/ANXA1/IGLC7/IGLL5/DPP4/IGLC2/IGHG2/IGHG3/SIT1/LGALS1/PTPN22/IGHA2/FOXJ1/VAV3/SOCS1/LGALS9B/CD2/TRBC1/CCR2/TNFSF11/IGHM/XCL1/EPO/ZNF683/SIRPG/MDK/LGALS7B/IL10/TNFRSF18/GPNMB/CRTAM/HFE/IFNB1/CD3E/GATA3/CCL5/PDCD1LG2/MMP14/LEP/CD40LG/IL15/BANK1/LGALS9C/CR1/CLC/IGHG4/ICOS/CCL2/NFKBIZ/LCK/CD28/MIR27A/RUNX1/IL7…
GOBP_REGULATION_OF_T_CELL_ACTIVATION	GOBP_REGULATION_OF_T_CELL_ACTIVATION	313	0.53995	1.65112	1e-10	2.02091e-08	1.65423e-08	14556	tags=54%, list=28%, signal=39%	IL2RA/CD70/IGFBP2/FCGR2B/IL36B/TNFSF14/IDO1/LGALS3/IL6/ANXA1/DPP4/SIT1/LGALS1/PTPN22/FOXJ1/SOCS1/LGALS9B/CD2/CCR2/TNFSF11/XCL1/EPO/ZNF683/SIRPG/MDK/LGALS7B/IL10/TNFRSF18/GPNMB/CRTAM/HFE/IFNB1/CD3E/GATA3/CCL5/PDCD1LG2/LEP/CD40LG/IL15/LGALS9C/CR1/CLC/ICOS/CCL2/NFKBIZ/LCK/CD28/MIR27A/RUNX1/IL7R/CEACAM1/IFNG/IL7/TNFRSF14/CD274/CD5/CD6/RAC2/IL23R/LILRB2/ZAP70/SLC46A2/CD74/CD80/IRF1/FGL1/CAV1/IGF2/JAK3…
GOBP_LEUKOCYTE_CELL_CELL_ADHESION	GOBP_LEUKOCYTE_CELL_CELL_ADHESION	349	0.535407	1.64112	1e-10	2.02091e-08	1.65423e-08	13848	tags=51%, list=26%, signal=38%	IL2RA/CD70/IGFBP2/FCGR2B/IL36B/TNFSF14/IDO1/LGALS3/S100A9/IL6/ANXA1/S100A8/DPP4/LGALS1/PTPN22/FOXJ1/SOCS1/LGALS9B/CCR2/TNFSF11/XCL1/EPO/ITGA5/SIRPG/MDK/LGALS7B/IL10/GPNMB/CRTAM/SKAP1/HFE/IFNB1/CD3E/GATA3/CCL5/PDCD1LG2/LEP/CD40LG/IL15/LGALS9C/CR1/ICOS/CCL2/MSN/NFKBIZ/LCK/CD28/MIR27A/RUNX1/IL7R/GCNT1/ITGA4/CEACAM1/IFNG/SELP/IL7/TNFRSF14/CD274/ASS1/CD5/CD6/ELANE/RAC2/ICAM1/IL23R/MIR222/LILRB2/CD44/Z…
GOBP_T_CELL_ACTIVATION	GOBP_T_CELL_ACTIVATION	459	0.532638	1.63873	1e-10	2.02091e-08	1.65423e-08	14593	tags=53%, list=28%, signal=38%	IL2RA/CD70/IGFBP2/FCGR2B/IL36B/TNFSF14/IDO1/LGALS3/IL6/ANXA1/DPP4/SIT1/LGALS1/PTPN22/CD3D/FOXJ1/SOCS1/LGALS9B/CD2/CD8B/CCR2/TNFSF11/XCL1/ITK/EPO/ZNF683/TREML2/SIRPG/MDK/CD3G/LGALS7B/IL10/TNFRSF18/GPNMB/CRTAM/HFE/IFNB1/CD3E/GATA3/CCL5/PDCD1LG2/LEP/CD40LG/IL15/LGALS9C/CR1/BCL3/CLC/ICOS/SLAMF6/CCL2/MSN/NFKBIZ/LCK/CD28/SLC11A1/MIR27A/RUNX1/IL7R/CD8A/TNFRSF4/CEACAM1/IFNG/WNT4/IL7/TNFRSF14/CD274/CD5/CD…
GOBP_LEUKOCYTE_PROLIFERATION	GOBP_LEUKOCYTE_PROLIFERATION	304	0.535364	1.63528	1e-10	2.02091e-08	1.65423e-08	13937	tags=51%, list=26%, signal=37%	IL2RA/CD70/IGFBP2/FCGR2B/GAL/TNFSF14/IDO1/LGALS3/CLCF1/IL6/ANXA1/IL5RA/PTPN22/FOXJ1/VAV3/LGALS9B/OCSTAMP/CCR2/TNFSF11/XCL1/EPO/LGALS7B/IL10/GPNMB/CRTAM/IFNB1/CD3E/CCL5/PDCD1LG2/LEP/CD40LG/IL15/LGALS9C/CR1/CLC/MSN/CD28/SLC11A1/IL7R/TNFRSF4/BST2/WNT4/IL7/TNFRSF14/CD274/FGF10/CD6/AHR/CD151/BST1/IKZF3/GAPT/RAC2/IL23R/MZB1/LILRB2/ZAP70/CD74/CD80/TCIRG1/IRF1/IGF2/JAK3/CD276/LRRC32/ACE/CD40/ELF4/SPTA1/P…
GOBP_NEGATIVE_REGULATION_OF_IMMUNE_SYSTEM_PROCESS	GOBP_NEGATIVE_REGULATION_OF_IMMUNE_SYSTEM_PROCESS	383	0.522701	1.6058	1e-10	2.02091e-08	1.65423e-08	14175	tags=48%, list=27%, signal=35%	LTF/IL2RA/FCGR2B/COL3A1/HOXA7/IL13RA2/GAL/IL31RA/TAFA3/IDO1/LGALS3/THBS1/ANXA1/DPP4/SERPING1/PTPN22/MMP12/FOXJ1/SOCS1/LGALS9B/GBP1/CCR2/C4BPA/BMP5/UBASH3A/XCL1/EMILIN1/MDK/LGALS7B/IL10/GPNMB/CRTAM/HFE/IFNB1/PDCD1LG2/TMEM176A/BANK1/CD96/LGALS9C/CR1/LILRB3/TMEM176B/CCL2/MIR27A/RUNX1/IL7R/CST7/ACOD1/SLAMF8/CD200R1/CEACAM1/BST2/SH2D1A/TNFRSF14/CD274/HMOX1/GPR55/CARTPT/ANGPT1/MIR222/LILRB2/STAP1/PTGER…
GOBP_POSITIVE_REGULATION_OF_CYTOKINE_PRODUCTION	GOBP_POSITIVE_REGULATION_OF_CYTOKINE_PRODUCTION	423	0.517573	1.59121	1e-10	2.02091e-08	1.65423e-08	14477	tags=47%, list=27%, signal=34%	SAA1/POSTN/H19/SERPINE1/LUM/CSF2/MMP8/GATA4/IDO1/THBS1/LILRA5/IL6/ANXA1/ORM1/EREG/ISL1/TWIST1/SERPINB7/PAEP/PTPN22/MMP12/GBP5/CD2/PLA2G3/CCR2/CD58/XCL1/HMHB1/HILPDA/NODAL/MDK/IL10/MIR149/CRTAM/CD3E/GATA3/IL1RAP/LEP/CD40LG/IL15/GATA6/IL1R1/HGF/BCL3/SLAMF6/F3/CD28/SLC11A1/LY96/RUNX1/IGHD/LBP/GSDMD/IL17B/IFNG/PTGS2/NLRP12/IL7/TNFRSF14/CD274/CD6/HSPB1/C5AR1/FCN1/ELANE/CLEC6A/CYP1B1/HMOX1/TRIM6/MIR27B…
GOBP_SKELETAL_SYSTEM_DEVELOPMENT	GOBP_SKELETAL_SYSTEM_DEVELOPMENT	483	0.516837	1.58995	1e-10	2.02091e-08	1.65423e-08	7939	tags=28%, list=15%, signal=24%	LTF/HOXB5/HOXB3/HOXB8/CHI3L1/HOXB4/HMGA2/MMP13/HOXB9/HOXD13/HOXC10/HOXC6/TIMP1/HOXA3/PITX2/HOXA2/CCN4/HOXA9/HOXA4/COL1A1/HOXA5/HOXC9/EPYC/HOXB2/MMP9/EN1/COL3A1/GDF3/HOXA6/HOXB6/HOXA7/LOX/LUM/OTOR/UNCX/HOXB7/STC1/SHOX2/COL1A2/HOXD10/TNFRSF11B/HOXA1/ALX1/ANXA2/HOXA10/PITX1/COL5A2/TGFBI/TBX1/HOXD12/TWIST1/HAPLN4/SERPINH1/ROR2/MGP/OSR2/SFRP4/TNFSF11/HOXD9/TP63/SNAI1/COL13A1/CER1/BMP5/RDH10/LOXL2/SNAI…
GOBP_EMBRYONIC_ORGAN_DEVELOPMENT	GOBP_EMBRYONIC_ORGAN_DEVELOPMENT	409	0.51377	1.57957	1e-10	2.02091e-08	1.65423e-08	12596	tags=40%, list=24%, signal=30%	HOXB5/HOXB3/HOXB8/HOXB4/HOXB9/HOXA3/PITX2/HOXA2/HOXA9/HOXA4/HOXA5/HOXC9/LIF/HOXB2/PHLDA2/EN1/CHRNA9/CTHRC1/CXCL8/HOXA6/WNT16/RARRES2/HOXB6/ALDH1A3/HOXA7/MFAP2/CSF2/HMX3/HOXB7/GATA4/SHOX2/HOXD10/TBX20/HOXA1/ALX1/LBX1/VEGFA/TBX1/SOCS3/APELA/TWIST1/ADM/SIX3/ROR2/OSR2/TEAD3/MFAP5/HOXD9/SNAI1/COL13A1/E2F7/BMP5/RDH10/STRA6/NODAL/TEAD2/IL10/CLRN1/GATA3/MMP14/OTX1/HOXC4/GLI1/FOLR1/EN2/PDGFA/PIFO/HAND2/CI…
GOBP_POSITIVE_REGULATION_OF_RESPONSE_TO_EXTERNAL_STIMULUS	GOBP_POSITIVE_REGULATION_OF_RESPONSE_TO_EXTERNAL_STIMULUS	493	0.495569	1.52498	1e-10	2.02091e-08	1.65423e-08	14556	tags=46%, list=28%, signal=33%	PLA2G2A/CCL7/CCN4/CXCL8/RARRES2/CXCL10/SERPINE1/MMP8/EDN2/TAFA3/IDO1/PLA2G5/THBS1/LILRA5/S100A9/IL6/S100A8/EREG/VEGFA/FPR2/MET/MMP12/AGTR1/GBP5/PLA2G3/CXCL14/CCR2/TNFSF11/XCL2/OSMR/XCL1/CCR4/MDK/MUC3A/CRTAM/IFNB1/CCL5/IL15/PDGFD/MUC12/CCL26/TPBG/SLAMF6/F3/EGFR/NFKBIZ/CD28/LY96/THBD/C2CD4A/MUCL1/LBP/ACOD1/PLSCR1/TMSB4X/IFNG/PTGS2/NLRP12/SH2D1A/THBS4/S100A12/CLEC4D/FGF10/CLEC10A/HSPB1/C5AR1/FCN1/CL…
GOBP_REGULATION_OF_INFLAMMATORY_RESPONSE	GOBP_REGULATION_OF_INFLAMMATORY_RESPONSE	341	0.52351	1.60563	1.16583e-10	2.28674e-08	1.87183e-08	13532	tags=45%, list=26%, signal=34%	SAA1/PLA2G2A/CCN4/IL2RA/TNFAIP6/MMP9/FCGR2B/SERPINE1/MMP8/TAFA3/IDO1/LILRA5/S100A9/IL6/ANXA1/S100A8/SOCS3/FPR2/ISL1/AGTR1/PLA2G3/CCR2/TNFSF11/OSMR/XCL1/CASP4/BIRC3/MDK/IL10/MMP3/MIR149/HAMP/GATA3/CCL5/IL15/IL1R1/HGF/EGFR/NFKBIZ/CD28/PBK/C2CD4A/LBP/IL22RA2/CST7/ACOD1/TMSB4X/SLAMF8/CD200R1/IFNG/PTGS2/NLRP12/S100A12/SERPINF1/GPR31/BST1/ELANE/ZYX/TNFRSF1A/CTSC/MIR222/STAP1/CASP1/PTGER4/PTGES/VAMP8/PR…
GOBP_COLLAGEN_METABOLIC_PROCESS	GOBP_COLLAGEN_METABOLIC_PROCESS	103	0.660476	1.95002	1.48825e-10	2.83575e-08	2.32122e-08	10784	tags=60%, list=20%, signal=48%	MMP13/COL1A1/MMP9/MMP7/MMP1/COL5A1/MMP8/COL1A2/MMP19/IL6/ADAMTS3/SERPINB7/MMP12/SERPINH1/COL15A1/MMP11/MMP10/COL13A1/EMILIN1/MMP3/MIR149/FAP/MMP14/MFAP4/VIM/MRC2/RUNX1/ADAMTS14/NPPC/WNT4/CTSK/RCN3/P3H2/PRTN3/ADAMTS2/CIITA/P3H1/MMP2/AMELX/COL19A1/CTSS/CST3/ERRFI1/SCX/MMP25/ENG/PLOD3/CTSB/ITGA2/PPARG/SERPINF2/CTSL/MYB/MMP20/MMP23B/MMP27/ITGB1/P3H4/TGFB1/ARG1/CTSD/TGFB3
GOBP_DEFENSE_RESPONSE_TO_BACTERIUM	GOBP_DEFENSE_RESPONSE_TO_BACTERIUM	276	0.540273	1.64772	1.77323e-10	3.2849e-08	2.68888e-08	10418	tags=41%, list=20%, signal=33%	PLA2G2A/LTF/HP/PI3/TRDC/CXCL6/CCL20/JCHAIN/H2BS1/OCIAD2/RARRES2/SERPINE1/IGKC/IGLC3/NOS2/IGHA1/IGHG1/S100A9/IL6/S100A8/CAMP/IGLC7/IGLL5/SLPI/IGLC2/FPR2/IGHG2/IGHG3/DEFA3/IGHA2/H2BC10/TRBC1/LYZ/IGHM/EPPIN/IL10/HAMP/IL22RA1/PRG2/BCL3/IGHG4/WFDC2/PPBP/SLC11A1/AQP1/IL7R/ANG/IGHD/LBP/GSDMD/DEFA4/GSDMA/SLAMF8/S100A12/SELP/SSC5D/TNFRSF14/H2BC11/C5AR1/ELANE/EPHA2/TNFRSF1A/H2BC12/COCH/IL23R/TRBC2/VGF/CD36…
GOBP_NEUTROPHIL_CHEMOTAXIS	GOBP_NEUTROPHIL_CHEMOTAXIS	99	0.656284	1.93584	3.30813e-10	5.84009e-08	4.78044e-08	9799	tags=54%, list=19%, signal=44%	SAA1/CCL7/CXCL6/CCL20/CXCL8/CXCL10/EDN2/CXCL11/LGALS3/CCL23/S100A9/S100A8/DPP4/DPEP1/CCL11/VAV3/XCL2/CXCL9/XCL1/MDK/CCL13/CCL5/CCL26/CCL2/PPBP/LBP/PF4V1/CCL18/THBS4/S100A12/BST1/C5AR1/RAC2/CD74/CXCL3/FCER1G/TGFB2/CXCL13/CXCL1/PPIA/CXCR2/CCR7/JAML/CCL15/C5AR2/ITGA1/CCL14/CCL16/CKLF/ITGB2/CXCR1/SLIT2/CCL24
GOBP_LEUKOCYTE_CHEMOTAXIS	GOBP_LEUKOCYTE_CHEMOTAXIS	217	0.564015	1.71351	3.32769e-10	5.84009e-08	4.78044e-08	11369	tags=46%, list=22%, signal=36%	SAA1/CCL7/CXCL6/CCL20/CXCL8/RARRES2/CXCL10/SERPINE1/EDN2/CXCL11/LGALS3/THBS1/CCL23/S100A9/IL6/ANXA1/S100A8/VEGFA/DPP4/FPR2/DPEP1/CCL11/VAV3/CXCR3/CXCL14/CCR2/TNFSF11/XCL2/CXCL9/XCL1/MDK/IL10/CCL13/CCL5/CCL26/CCL2/PPBP/LBP/PF4V1/CCL18/SLAMF8/THBS4/S100A12/BST1/C5AR1/ADGRE2/HRH1/RAC2/HSD3B7/CALCA/STAP1/CD74/CXCL3/FCER1G/TGFB2/CCR5/CXCL13/CXCL1/PPIA/CXCR2/CCR7/CCR6/JAML/CCL15/PTN/C5AR2/IL17RC/ITGA1/…
GOBP_CELLULAR_RESPONSE_TO_MOLECULE_OF_BACTERIAL_ORIGIN	GOBP_CELLULAR_RESPONSE_TO_MOLECULE_OF_BACTERIAL_ORIGIN	198	0.572565	1.73545	4.47652e-10	7.46348e-08	6.10927e-08	11704	tags=47%, list=22%, signal=37%	LTF/CXCL6/FCGR2B/IL36B/CXCL8/CXCL10/SERPINE1/CSF2/CXCL11/NOS2/IL6/CSF3/DEFA3/KMO/PTPN22/CARD16/CXCL9/IL10/HAMP/CCL5/PDCD1LG2/IL36G/VIM/CCL2/PPBP/LY96/LBP/DEFA4/PF4V1/ACOD1/CARD17/CD274/ASS1/CD6/ANKRD1/ICAM1/LILRB2/STAP1/CASP1/CD36/CXCL3/CD80/IL36RN/NUGGC/CDK4/CCR5/CXCL13/CXCL1/CD40/CD14/CD68/TSPO/IL24/CEBPB/IRAK2/TICAM2/ZC3H12A/MYD88/IL37/TREM2/IL1A/PYCARD/TFPI/GFI1/TNFAIP3/FZD5/SBNO2/ZFP36/SCIMP…
GOBP_POSITIVE_REGULATION_OF_CELL_ADHESION	GOBP_POSITIVE_REGULATION_OF_CELL_ADHESION	412	0.503931	1.5492	4.3929e-10	7.46348e-08	6.10927e-08	13484	tags=46%, list=26%, signal=34%	SAA1/IBSP/IL2RA/LIF/CD70/IGFBP2/IL36B/FOXA2/PDPN/COL8A1/TNFSF14/RHOD/IL6/ANXA1/VEGFA/DPP4/FGG/LGALS1/PTPN22/VAV3/SOCS1/PLAUR/EFEMP2/CCR2/TNFSF11/NPNT/XCL1/FN1/EPO/ITGA5/NODAL/SIRPG/EMILIN1/MDK/IL10/TNFRSF18/S100A10/SKAP1/CD3E/GATA3/CCL5/PDCD1LG2/DMP1/LEP/CD40LG/IL15/ITGA3/EGFL6/CR1/ICOS/CCL2/NFKBIZ/LCK/CD28/RUNX1/IL7R/ITGA4/IFNG/SELP/WNT4/IL7/TNFRSF14/CD274/CD5/CD6/FOXC2/ADAM19/EGFLAM/ELANE/EPHA1…
GOBP_EMBRYONIC_SKELETAL_SYSTEM_DEVELOPMENT	GOBP_EMBRYONIC_SKELETAL_SYSTEM_DEVELOPMENT	116	0.631909	1.8795	4.65827e-10	7.47801e-08	6.12117e-08	4273	tags=30%, list=8%, signal=28%	HOXB5/HOXB3/HOXB8/HOXB4/HOXB9/HOXC6/HOXA3/HOXA2/HOXA9/HOXA4/COL1A1/HOXA5/HOXC9/HOXB2/HOXA6/HOXB6/HOXA7/HOXB7/SHOX2/HOXD10/HOXA1/ALX1/TBX1/TWIST1/OSR2/HOXD9/RDH10/NODAL/MMP14/HOXC4/SLC2A10/DLX2/IRX5/HOXA11/FOXC2
GOMF_CYTOKINE_RECEPTOR_BINDING	GOMF_CYTOKINE_RECEPTOR_BINDING	263	0.545007	1.66309	4.7095e-10	7.47801e-08	6.12117e-08	13484	tags=51%, list=26%, signal=38%	CCL7/CXCL6/LIF/CD70/CCL20/IL36B/CXCL8/CXCL10/CSF2/TNFSF14/CXCL11/CLCF1/CCL23/IL6/VEGFA/CSF3/SOCS2/CCL11/NTF4/CXCL14/CCR2/ITGB3/TNFSF11/XCL2/OSMR/CXCL9/XCL1/EPO/ITGA5/PRL/IL10/FASLG/CCL13/IFNB1/GATA3/CCL5/IL1RAP/IL36G/CD40LG/IL15/CCL26/CCL2/PPBP/PF4V1/CCL18/IFNG/IL11/IL7/TMBIM1/TRIP6/IL23R/GH1/STAP1/CTF1/IL1RN/CXCL3/ECM1/IL36RN/SHC1/TGFB2/CD300LF/CXCL13/NTF3/CXCL1/CASP8/OSM/DEFB1/CCL28/TNFSF15/LRG…
GOBP_POSITIVE_REGULATION_OF_LEUKOCYTE_CELL_CELL_ADHESION	GOBP_POSITIVE_REGULATION_OF_LEUKOCYTE_CELL_CELL_ADHESION	221	0.563712	1.71449	5.58014e-10	8.65441e-08	7.08412e-08	14429	tags=56%, list=27%, signal=41%	IL2RA/CD70/IGFBP2/IL36B/TNFSF14/IL6/ANXA1/DPP4/LGALS1/PTPN22/SOCS1/CCR2/TNFSF11/XCL1/EPO/SIRPG/MDK/SKAP1/CD3E/GATA3/CCL5/PDCD1LG2/LEP/CD40LG/IL15/CR1/ICOS/CCL2/NFKBIZ/LCK/CD28/RUNX1/IL7R/ITGA4/IFNG/SELP/IL7/TNFRSF14/CD274/CD5/CD6/ELANE/ICAM1/IL23R/LILRB2/CD44/ZAP70/CD74/CD80/CAV1/IGF2/JAK3/CD276/SPTA1/CCR7/RHOH/PDCD1/TFRC/DUSP10/SELE/IL2/CTLA4/CLECL1/RUNX3/ALOX5/SIRPB1/VNN1/HAS2/IL1A/PYCARD/GRAP2…
GOMF_CYTOKINE_ACTIVITY	GOMF_CYTOKINE_ACTIVITY	231	0.55281	1.68262	6.05504e-10	9.17751e-08	7.5123e-08	10393	tags=44%, list=20%, signal=35%	CCL7/TIMP1/CXCL6/LIF/CD70/CCL20/VSTM1/IL36B/GDF15/GDF3/CXCL8/WNT16/CXCL10/CSF2/TNFSF14/CXCL11/TNFRSF11B/CLCF1/CCL23/IL6/VEGFA/NAMPT/CSF3/AREG/CCL11/SPP1/CXCL14/TNFSF11/XCL2/CER1/SECTM1/BMP5/CXCL9/XCL1/EPO/NODAL/IL10/FASLG/CCL13/GDF5/WNT10A/IFNB1/CCL5/IL36G/CD40LG/IL15/CCL26/CCL2/PPBP/IL17B/PF4V1/CCL18/IFNG/IL11/WNT4/IL7/IL32/FAM3D/CTF1/IL1RN/WNT2/CXCL3/IL36RN/TGFB2/THNSL2/FAM3B/CXCL13/CXCL1/OSM/C…
GOBP_CELLULAR_RESPONSE_TO_BIOTIC_STIMULUS	GOBP_CELLULAR_RESPONSE_TO_BIOTIC_STIMULUS	222	0.552192	1.68059	6.68824e-10	9.91197e-08	8.1135e-08	11704	tags=45%, list=22%, signal=35%	LTF/CXCL6/FCGR2B/IL36B/CXCL8/CXCL10/SERPINE1/CSF2/CXCL11/NOS2/IL6/CSF3/DEFA3/KMO/PTPN22/CARD16/CXCL9/IL10/HAMP/CCL5/PDCD1LG2/IL36G/VIM/CCL2/PPBP/LY96/LBP/DEFA4/PF4V1/ACOD1/CARD17/CD274/ASS1/CD6/ANKRD1/ICAM1/LILRB2/STAP1/CASP1/CD36/CXCL3/CD80/IL36RN/NUGGC/CDK4/CCR5/CXCL13/CXCL1/CD40/CD14/CD68/TSPO/IL24/CLEC7A/CEBPB/IRAK2/TICAM2/ZC3H12A/MYD88/IL37/TREM2/IL1A/PYCARD/TFPI/GFI1/TNFAIP3/FZD5/SBNO2/DDIT…
GOBP_REGULATION_OF_LEUKOCYTE_PROLIFERATION	GOBP_REGULATION_OF_LEUKOCYTE_PROLIFERATION	233	0.548314	1.66949	9.14735e-10	1.32052e-07	1.08092e-07	13840	tags=52%, list=26%, signal=39%	IL2RA/CD70/IGFBP2/FCGR2B/GAL/IDO1/LGALS3/CLCF1/IL6/ANXA1/IL5RA/PTPN22/FOXJ1/VAV3/LGALS9B/OCSTAMP/CCR2/XCL1/EPO/LGALS7B/IL10/GPNMB/CRTAM/CD3E/CCL5/PDCD1LG2/LEP/CD40LG/IL15/LGALS9C/CR1/CLC/CD28/TNFRSF4/BST2/IL7/TNFRSF14/CD274/FGF10/CD6/AHR/BST1/IKZF3/RAC2/IL23R/MZB1/LILRB2/ZAP70/CD74/CD80/IRF1/IGF2/JAK3/CD276/LRRC32/CD40/SPTA1/PLA2G2F/TYROBP/TFRC/VSIG4/CEBPB/IL2/CTLA4/CLECL1/CD300A/MYD88/IL1A/PYCAR…
GOBP_REGULATION_OF_HEMOPOIESIS	GOBP_REGULATION_OF_HEMOPOIESIS	401	0.503291	1.54618	9.30643e-10	1.32052e-07	1.08092e-07	12696	tags=43%, list=24%, signal=33%	LTF/HOXB8/IL2RA/HOXA9/HOXA5/LIF/FCGR2B/IL36B/H3C8/HOXA7/LOX/H4C15/CSF2/H3C7/LGALS3/THBS1/ANXA1/CSF3/H3C14/FOXJ1/SOCS1/ROR2/OCSTAMP/CD2/PLA2G3/CCR2/TNFSF11/DCSTAMP/H3C11/ZNF683/MDK/IL10/TNFRSF18/MYL9/CRTAM/IFNB1/GATA3/MMP14/IL15/TMEM176A/CR1/LILRB3/TMEM176B/NFKBIZ/CD28/CD101/RUNX1/IL7R/H4C14/SLAMF8/CEACAM1/IFNG/IL7/IKZF3/GPR55/CARTPT/IL23R/MIR222/H4C11/RAB7B/LILRB2/TCIM/ZAP70/CA2/SLC46A2/CD74/CD80…
GOCC_POSTSYNAPTIC_DENSITY_MEMBRANE	GOCC_POSTSYNAPTIC_DENSITY_MEMBRANE	86	-0.518178	-2.54805	9.56997e-10	1.32963e-07	1.08837e-07	7652	tags=40%, list=15%, signal=34%	NECTIN3/GRIN2B/GRIN2D/TIAM1/RGS7BP/PTPRS/GRM1/SHISA9/DLG2/GRIN2C/LRFN5/NETO1/GRIA1/ERBB4/SHISA6/LRRTM2/LRRC4/LRRC4C/GRM5/KCNH1/CLSTN2/GRID1/DCC/CACNG4/SORCS3/SLITRK1/RGS9/LRRTM3/SHISA7/ADAM22/GRID2/GRIA2/PTPRT/CACNG2
GOCC_BLOOD_MICROPARTICLE	GOCC_BLOOD_MICROPARTICLE	125	0.616406	1.84051	1.03228e-09	1.40495e-07	1.15003e-07	10133	tags=50%, list=19%, signal=40%	HP/POTEE/JCHAIN/F13A1/ITIH1/IGKC/IGLC3/POTEF/IGHA1/IGHG1/ORM1/IGLC2/HBA1/IGHG2/FGG/SERPINA3/CLIC1/IGHG3/HSPA7/SERPING1/IGHA2/ACTG2/C1R/CFH/FCN3/C1RL/C4BPA/C1S/IGHM/HBE1/FN1/APOL1/HSPA6/IGHG4/CFB/MSN/IGHD/ANGPTL4/CFHR1/CP/CPN2/PROS1/C3/APOA2/C1QB/TFRC/HBG2/CFHR3/ENG/KNG1/LGALS3BP/SERPINC1/AMBP/C1QC/SERPINF2/HBD/HPX/APOA4/PFN1/CIB2/TGFB1/ACTA1
GOBP_MONONUCLEAR_CELL_MIGRATION	GOBP_MONONUCLEAR_CELL_MIGRATION	183	0.574134	1.7407	1.13858e-09	1.51864e-07	1.2431e-07	13189	tags=53%, list=25%, signal=40%	SAA1/CCL7/CCL20/RARRES2/CXCL10/SERPINE1/CXCL11/LGALS3/THBS1/CCL23/IL6/ANXA1/FPR2/CCL11/CXCR3/CXCL14/MYO1G/XG/CCR2/TNFSF11/XCL2/BMP5/XCL1/MDK/CCL13/CRTAM/GATA3/CCL5/PDGFD/CCL26/CCL2/MSN/CCL18/ITGA4/SLAMF8/CD200R1/S100A12/TNFRSF14/C5AR1/ICAM1/HSD3B7/CALCA/ZAP70/ECM1/CCR5/CXCL13/CXCR2/CCR7/F11R/CCR6/JAML/GPR15/GCSAM/GCSAML/TBX21/CCL15/ADTRP/CXCR4/ALOX5/CCN3/CCL14/PYCARD/CCL16/ADAM8/TRPM4/GPR183/CKLF…
GOBP_RESPONSE_TO_INTERFERON_GAMMA	GOBP_RESPONSE_TO_INTERFERON_GAMMA	177	0.57155	1.73004	1.64996e-09	2.15757e-07	1.76609e-07	11407	tags=49%, list=22%, signal=38%	CCL7/CCL20/NOS2/CCL23/SOCS3/CYP27B1/CCL11/GBP5/SOCS1/GBP1/CD58/XCL2/IFI30/XCL1/FASLG/CCL13/CCL5/VIM/CCL26/CCL2/IFITM3/SLC11A1/CITED1/CCL18/ACOD1/IFNG/BST2/ASS1/ZYX/ICAM1/IL23R/RAB7B/CASP1/CD44/SP100/OASL/KYNU/CD74/IRF1/UBD/IFITM2/CIITA/OAS1/TXK/GBP6/NMI/GBP3/CLDN1/CD40/IFNGR2/GBP2/OAS2/GCH1/CCL15/B2M/CCL14/CCL16/PARP9/PPARG/TRIM38/FCGR1A/GBP4/TLR2/IRF7/MT2A/OAS3/MEFV/TRIM21/HPX/CDC42/TRIM22/GAPDH…
GOCC_IMMUNOGLOBULIN_COMPLEX	GOCC_IMMUNOGLOBULIN_COMPLEX	27	0.826315	2.14194	1.9317e-09	2.47741e-07	2.0279e-07	4811	tags=67%, list=9%, signal=61%	TRDC/JCHAIN/IGKC/IGLC3/IGHA1/IGHG1/IGLC7/IGLL5/IGLC2/IGHG2/IGHG3/IGHA2/TRBC1/IGHM/CD79B/IGHG4/IGHD/TRBC2
GOBP_REGULATION_OF_CELL_CELL_ADHESION	GOBP_REGULATION_OF_CELL_CELL_ADHESION	420	0.493415	1.51664	2.09429e-09	2.63525e-07	2.1571e-07	13880	tags=47%, list=26%, signal=35%	IL2RA/CD70/IGFBP2/FCGR2B/IL36B/FOXA2/PDPN/TNFSF14/IDO1/LGALS3/IL6/ANXA1/VEGFA/DPP4/FGG/LGALS1/PTPN22/FOXJ1/SOCS1/LGALS9B/PLAUR/CCR2/TNFSF11/XCL1/EPO/NODAL/SIRPG/MDK/LGALS7B/IL10/GPNMB/CRTAM/SKAP1/HFE/IFNB1/CD3E/GATA3/CCL5/PDCD1LG2/LEP/CD40LG/IL15/LGALS9C/CR1/ICOS/CCL2/NFKBIZ/LCK/CD28/MIR27A/RUNX1/IL7R/ITGA4/CEACAM1/IFNG/ADAMTS18/SELP/WNT4/IL7/TNFRSF14/CD274/ASS1/CD5/CD6/ADAM19/ELANE/CDSN/ICAM1/IL…
GOBP_HUMORAL_IMMUNE_RESPONSE_MEDIATED_BY_CIRCULATING_IMMUNOGLOBULIN	GOBP_HUMORAL_IMMUNE_RESPONSE_MEDIATED_BY_CIRCULATING_IMMUNOGLOBULIN	64	0.703536	2.01267	2.21579e-09	2.63877e-07	2.15998e-07	10148	tags=66%, list=19%, signal=53%	TRDC/FCGR2B/IGKC/IGLC3/IGHA1/IGHG1/IGLC7/IGLL5/IGLC2/IGHG2/IGHG3/SERPING1/IGHA2/C1R/FOXJ1/TRBC1/CFI/C1RL/C4BPA/C1S/IGHM/C6/CR1/BCL3/IGHG4/IGHD/EXO1/C2/FCER2/TRBC2/C3/C7/C4BPB/C1QB/C1QA/C1QC/ZP3/HPX/CRP/CR2/IGHE/C8B
GOMF_PEPTIDASE_REGULATOR_ACTIVITY	GOMF_PEPTIDASE_REGULATOR_ACTIVITY	227	0.552702	1.68241	2.15824e-09	2.63877e-07	2.15998e-07	9267	tags=37%, list=18%, signal=31%	LTF/PI3/TIMP1/COL6A3/PCOLCE/SERPINA5/ITIH1/SERPINE1/TFPI2/TNFSF14/RARRES1/ANXA2/CST6/SLPI/DPEP1/SERPINA3/SERPINB7/SERPING1/CARD16/BIRC5/SERPINH1/TNFAIP8/FBLN1/CSTA/FN1/SERPINB2/SPINK8/BIRC3/PTTG1/EPPIN/SERPINA1/SERPINA6/SPINK1/ITIH6/SERPINA12/WFDC2/CST7/BST2/NLRP12/CARD17/SERPINF1/CST2/LXN/WFIKKN2/CTSC/CASP1/CD109/SPP2/SERPINA4/SPINT1/CRB2/SERPINB1/CAV1/LCN1/CST1/SPINK2/ST20/SERPIND1/WFDC8/SERPIN…
GOBP_POSITIVE_REGULATION_OF_CELL_CELL_ADHESION	GOBP_POSITIVE_REGULATION_OF_CELL_CELL_ADHESION	263	0.537458	1.64006	2.19021e-09	2.63877e-07	2.15998e-07	14882	tags=55%, list=28%, signal=39%	IL2RA/CD70/IGFBP2/IL36B/FOXA2/PDPN/TNFSF14/IL6/ANXA1/DPP4/FGG/LGALS1/PTPN22/SOCS1/PLAUR/CCR2/TNFSF11/XCL1/EPO/NODAL/SIRPG/MDK/IL10/SKAP1/CD3E/GATA3/CCL5/PDCD1LG2/LEP/CD40LG/IL15/CR1/ICOS/CCL2/NFKBIZ/LCK/CD28/RUNX1/IL7R/ITGA4/IFNG/SELP/IL7/TNFRSF14/CD274/CD5/CD6/ADAM19/ELANE/ICAM1/IL23R/LILRB2/CD44/ZAP70/CD74/CD80/CAV1/IGF2/JAK3/CD276/CXCL13/RNASE10/SPTA1/CCR7/F11R/RHOH/PDCD1/TFRC/DUSP10/SELE/IL2/…
GOBP_T_CELL_PROLIFERATION	GOBP_T_CELL_PROLIFERATION	187	0.566239	1.71649	2.28841e-09	2.67745e-07	2.19164e-07	14523	tags=56%, list=28%, signal=41%	IL2RA/CD70/IGFBP2/TNFSF14/IDO1/LGALS3/IL6/ANXA1/PTPN22/FOXJ1/LGALS9B/CCR2/XCL1/EPO/LGALS7B/IL10/GPNMB/CRTAM/CD3E/CCL5/PDCD1LG2/LEP/CD40LG/IL15/LGALS9C/CR1/CLC/MSN/CD28/SLC11A1/TNFRSF4/WNT4/TNFRSF14/CD274/CD6/CD151/RAC2/IL23R/LILRB2/ZAP70/CD80/IRF1/IGF2/JAK3/CD276/LRRC32/ELF4/SPTA1/PLA2G2F/TFRC/VSIG4/CEBPB/FKBP1B/IL2/CTLA4/CLECL1/IL1A/PYCARD/TWSG1/CLEC4G/SDC4/ZP3/ICOSLG/CASP3/SASH3/LMO1/ERBB2/RIPK…
GOBP_ACUTE_INFLAMMATORY_RESPONSE	GOBP_ACUTE_INFLAMMATORY_RESPONSE	104	0.637715	1.88423	2.43102e-09	2.79526e-07	2.28807e-07	12297	tags=58%, list=23%, signal=44%	SAA1/SAA2/HP/TREM1/FCGR2B/IL31RA/IL6/ORM1/S100A8/SAA4/SERPINA3/CD163/TNFSF11/OSMR/FN1/EPO/HAMP/HFE/GATA3/SERPINA1/F3/C2CD4A/LBP/PLSCR1/PTGS2/ASS1/CD6/ELANE/ICAM1/PTGES/NPY5R/CCR7/OSM/FFAR3/C3/CNR1/TFR2/F12/CEBPB/ADORA1/VNN1/IL1A/SERPINC1/PPARG/ADAM8/SERPINF2/ZP3/TNFRSF11A/C2CD4B/CRP/SIGIRR/FFAR2/APOL2/B4GALT1/PIK3CG/ADCYAP1/TNFSF4/FUT7/IL22/APCS
GOCC_IMMUNOGLOBULIN_COMPLEX_CIRCULATING	GOCC_IMMUNOGLOBULIN_COMPLEX_CIRCULATING	21	0.867785	2.16064	2.50335e-09	2.82964e-07	2.31622e-07	4811	tags=81%, list=9%, signal=74%	TRDC/JCHAIN/IGKC/IGLC3/IGHA1/IGHG1/IGLC7/IGLL5/IGLC2/IGHG2/IGHG3/IGHA2/TRBC1/IGHM/IGHG4/IGHD/TRBC2
GOBP_EMBRYONIC_ORGAN_MORPHOGENESIS	GOBP_EMBRYONIC_ORGAN_MORPHOGENESIS	275	0.529582	1.61492	2.98954e-09	3.32288e-07	2.71996e-07	12131	tags=40%, list=23%, signal=31%	HOXB5/HOXB3/HOXB8/HOXB4/HOXB9/HOXA3/HOXA2/HOXA9/HOXA4/HOXA5/HOXC9/HOXB2/CHRNA9/CTHRC1/HOXA6/WNT16/HOXB6/ALDH1A3/HOXA7/MFAP2/HMX3/HOXB7/GATA4/SHOX2/HOXD10/TBX20/HOXA1/ALX1/LBX1/TBX1/TWIST1/SIX3/ROR2/OSR2/MFAP5/HOXD9/RDH10/STRA6/NODAL/TEAD2/CLRN1/GATA3/MMP14/OTX1/HOXC4/GLI1/FOLR1/HAND2/DLX2/FRZB/IRX5/HOXA11/FGF10/FOXC2/EPHA2/EOMES/DLX5/FZD6/HOXB1/CRB2/STIL/TCF21/SIX2/FOXI1/SPRY2/FZD2/EFEMP1/ALX3/TB…
GOBP_PHAGOCYTOSIS	GOBP_PHAGOCYTOSIS	288	0.523811	1.59792	3.37385e-09	3.68856e-07	3.01929e-07	10113	tags=36%, list=19%, signal=30%	TRDC/PTX3/FCGR2B/MARCO/IGKC/IGLC3/PLA2G5/THBS1/TULP1/IGHA1/IGHG1/ANXA1/RAB34/IGLC7/IGLL5/IGLC2/FPR2/IGHG2/IGHG3/MET/IGHA2/VAV3/MYO1G/TRBC1/FCN3/ITGB3/C4BPA/MSR1/IGHM/XKR8/SLAMF1/SIRPG/CD3G/LEP/IL15/IGHG4/CCL2/SLC11A1/IGHD/LBP/PLSCR1/IFNG/FCGR3A/FCGR2A/P2RY6/C2/IL2RB/FCN1/ELANE/RAC2/PRTN3/WIPF3/RAB7B/STAP1/TRBC2/IL2RG/CD36/MYH2/CEACAM4/CD93/FCER1G/CD247/CD300LF/RAB27A/ICAM3/COLEC12/XKR9/SPHK1/CYBA…
GOBP_ACTIVATION_OF_IMMUNE_RESPONSE	GOBP_ACTIVATION_OF_IMMUNE_RESPONSE	459	0.488474	1.50285	3.50238e-09	3.76732e-07	3.08376e-07	14600	tags=45%, list=28%, signal=33%	TRDC/FCGR2B/IGKC/IGLC3/LGALS3/IGHA1/IGHG1/IGLC7/IGLL5/IGLC2/FPR2/IGHG2/IGHG3/SERPING1/PTPN22/IGHA2/CD3D/C1R/VAV3/COLEC11/GBP1/CFH/MYO1G/TRBC1/FCN3/TRAC/CFI/C1RL/C4BPA/C1S/TRAT1/IGHM/UBASH3A/ITK/CD79B/C6/CD3G/MUC3A/SKAP1/CD3E/GATA3/MFAP4/MUC12/CR1/IGHG4/CFB/NFKBIZ/LCK/CD28/CFHR5/RUNX1/MUCL1/CFD/IGHD/CFHR1/CFHR4/PLSCR1/KCNN4/CEACAM1/SH2D1A/CLEC4D/FCGR3A/FCGR2A/TRAV29DV5/CLEC10A/C5AR1/C2/FCN1/CLEC6A…
GOCC_SPECIFIC_GRANULE	GOCC_SPECIFIC_GRANULE	159	0.582105	1.75964	4.02049e-09	4.25598e-07	3.48375e-07	11764	tags=43%, list=22%, signal=34%	LTF/HP/CHI3L1/PTX3/MCEMP1/RETN/CLEC5A/MMP8/PLAU/ORM1/CAMP/SLPI/FPR2/PLAUR/CLEC12A/LYZ/CEACAM3/CHRNB4/GSDMD/DEFA4/CEACAM1/CLEC4D/BST1/GPR84/TMBIM1/ELANE/MS4A3/GGH/CD36/VAMP8/CD93/LCN2/RAB27A/QPCT/CXCL1/CYBA/SLC2A3/CTSZ/TCN1/CD177/OSCAR/LRG1/RAB44/MMP25/B2M/LAIR1/CFP/ADAM8/P2RX1/AOC1/AGPAT2/ITGB2/CD53/CEACAM8/SLC27A2/ALDH3B1/FOLR3/CD33/LAMTOR2/STX3/ARG1/CNN2/CTSD/STXBP2/ITGAL/CMTM6/PGLYRP1/CANT1/RA…
GOBP_NEGATIVE_REGULATION_OF_PEPTIDASE_ACTIVITY	GOBP_NEGATIVE_REGULATION_OF_PEPTIDASE_ACTIVITY	248	0.538964	1.64218	5.04467e-09	5.25671e-07	4.30291e-07	9483	tags=37%, list=18%, signal=30%	LTF/PI3/TIMP1/COL6A3/MMP9/SERPINA5/ITIH1/SERPINE1/TFPI2/TNFSF14/THBS1/RARRES1/ANXA2/CST6/VEGFA/SLPI/DPEP1/SERPINA3/SERPINB7/SERPING1/CARD16/PLAUR/SERPINH1/TNFAIP8/CSTA/SERPINB2/SPINK8/PTTG1/EPPIN/SERPINA1/SERPINA6/SPINK1/ITIH6/SERPINA12/CR1/HGF/WFDC2/AQP1/CST7/NGFR/BST2/BCL2L12/CARD17/SERPINF1/SFN/LAMP3/CST2/LXN/WFIKKN2/CD44/CD109/SPP2/SERPINA4/IFI6/ECM1/SPINT1/CRB2/SERPINB1/LCN1/CST1/SPINK2/SERP…
GOBP_REGULATION_OF_PEPTIDASE_ACTIVITY	GOBP_REGULATION_OF_PEPTIDASE_ACTIVITY	441	0.482927	1.48457	8.4601e-09	8.68006e-07	7.10511e-07	13989	tags=42%, list=27%, signal=31%	LTF/PI3/TIMP1/COL6A3/MMP9/PCOLCE/SERPINA5/ITIH1/SERPINE1/TFPI2/TNFSF14/THBS1/RARRES1/ANXA2/CST6/S100A9/S100A8/VEGFA/SLPI/DPEP1/SERPINA3/SERPINB7/SERPING1/CARD16/PLAUR/SERPINH1/TP63/TNFAIP8/FBLN1/CSTA/FN1/SERPINB2/SPINK8/BIRC3/PTTG1/NODAL/EPPIN/FASLG/SERPINA1/SERPINA6/SPINK1/ITIH6/SERPINA12/CR1/HGF/WFDC2/F3/LCK/AQP1/CST7/NGFR/BST2/NLRP12/BCL2L12/CARD17/SERPINF1/SFN/FAS/LAMP3/RCN3/CST2/LXN/MIR27B/W…
GOBP_PHAGOCYTOSIS_RECOGNITION	GOBP_PHAGOCYTOSIS_RECOGNITION	43	0.746615	2.04631	8.71703e-09	8.80817e-07	7.20997e-07	6815	tags=63%, list=13%, signal=55%	TRDC/PTX3/IGKC/IGLC3/PLA2G5/TULP1/IGHA1/IGHG1/IGLC7/IGLL5/IGLC2/IGHG2/IGHG3/IGHA2/TRBC1/FCN3/C4BPA/IGHM/IGHG4/IGHD/LBP/FCN1/TRBC2/CD36/COLEC12/C4BPB/CLEC7A
GOBP_REGULATION_OF_LEUKOCYTE_MIGRATION	GOBP_REGULATION_OF_LEUKOCYTE_MIGRATION	201	0.550624	1.67052	9.115e-09	8.9394e-07	7.3174e-07	10735	tags=43%, list=20%, signal=34%	CCL7/CCL20/CXCL8/RARRES2/CXCL10/SERPINE1/HOXA7/EDN2/LGALS3/THBS1/IL6/ANXA1/VEGFA/DPP4/FPR2/BDKRB1/CXCR3/CXCL14/XG/CCR2/XCL2/BMP5/XCL1/EMILIN1/MDK/TNFRSF18/CCL5/MMP14/PDGFD/IL1R1/CCL2/MSN/LBP/ITGA4/SLAMF8/CD200R1/THBS4/SELP/TNFRSF14/BST1/C5AR1/ELANE/HMOX1/RAC2/ICAM1/STAP1/PTGER4/CD74/PLVAP/ECM1/CXCL13/CCR7/CCR6/CCL28/RHOH/GCSAM/GCSAML/ADORA1/SELE/PTN/ADTRP/C5AR2/CD300A/SWAP70/MYD88/PRSS56/CCN3/TRE…
GOBP_SKELETAL_SYSTEM_MORPHOGENESIS	GOBP_SKELETAL_SYSTEM_MORPHOGENESIS	211	0.550382	1.67026	9.10589e-09	8.9394e-07	7.3174e-07	4931	tags=24%, list=9%, signal=22%	LTF/HOXB5/HOXB3/HOXB8/HOXB4/MMP13/HOXB9/HOXA3/HOXA2/HOXA9/HOXA4/COL1A1/HOXA5/HOXC9/HOXB2/HOXA6/HOXB6/HOXA7/OTOR/UNCX/HOXB7/STC1/SHOX2/HOXD10/HOXA1/ALX1/TBX1/TWIST1/SERPINH1/ROR2/MGP/OSR2/SFRP4/HOXD9/COL13A1/CER1/RDH10/CHAD/NODAL/MMP14/HOXC4/DLX2/NPPC/IRX5/HOXA11/FOXC2/SP5/DLX5/HOXB1/PAPPA2
GOMF_GLYCOSAMINOGLYCAN_BINDING	GOMF_GLYCOSAMINOGLYCAN_BINDING	226	0.544282	1.65646	9.36421e-09	9.05071e-07	7.40851e-07	8780	tags=37%, list=17%, signal=31%	SAA1/LTF/POSTN/CCL7/CCN4/CXCL6/EPYC/REG1A/TNFAIP6/MMP7/JCHAIN/PCOLCE/SERPINA5/COL5A1/CXCL10/LGR6/REG1B/CXCL11/SOST/THBS1/CCL23/VEGFA/ADAMTS3/SOD3/HAPLN4/CFH/EFEMP2/FBLN7/COL13A1/DCN/IGHM/FN1/FSTL1/MDK/HABP2/GPNMB/BGN/PRG2/EVA1C/ANG/PF4V1/THBS4/SELP/FGF10/FGFRL1/EGFLAM/ELANE/ADGRE2/LXN/LAMC2/CD44/TMEM184A/HMMR/CXCL13/PPIA/SERPIND1/LRTM1/LTBP2/F11/CCN1/COL25A1/CCL15/PCOLCE2/NRP1/PTN/ECM2/ENG/CCN3/T…
GOBP_POSITIVE_REGULATION_OF_INFLAMMATORY_RESPONSE	GOBP_POSITIVE_REGULATION_OF_INFLAMMATORY_RESPONSE	125	0.601593	1.79628	1.05901e-08	1.00894e-06	8.2587e-07	9799	tags=47%, list=19%, signal=39%	PLA2G2A/CCN4/SERPINE1/MMP8/TAFA3/IDO1/LILRA5/S100A9/IL6/S100A8/AGTR1/PLA2G3/CCR2/TNFSF11/OSMR/MDK/IL15/EGFR/NFKBIZ/CD28/C2CD4A/LBP/IFNG/PTGS2/NLRP12/S100A12/TNFRSF1A/CTSC/STAP1/PTGER4/VAMP8/NMI/NPY5R/CCR7/OSM/FFAR3/C3/CNR1/CEBPB/IL2/MAPK13/TRADD/ZBP1/NEAT1/TSLP/TREM2/ITGA2/MGST2/ADAM8/SUCNR1/ZP3/TLR2/IFI35/GRN/TNFRSF11A/IL18/HYAL2/C2CD4B/CCL24
GOMF_COLLAGEN_BINDING	GOMF_COLLAGEN_BINDING	68	0.681592	1.95287	1.14352e-08	1.0741e-06	8.79213e-07	10064	tags=60%, list=19%, signal=49%	MMP13/LRRC15/COL6A2/MMP9/PCOLCE/LOX/LUM/THBS1/TGFBI/MMP12/AEBP1/SERPINH1/DCN/FN1/ITGA3/ASPN/MRC2/PDGFA/COL6A1/CTSK/COCH/CD44/COL14A1/NID2/P3H1/PCOLCE2/CTSS/ECM2/ITGA1/CTSB/ITGA2/MUSK/COL5A3/ITGA11/CTSL/C1QTNF1/VWF/ITGA10/ITGB1/P3H4/NID1
GOBP_ANTIMICROBIAL_HUMORAL_RESPONSE	GOBP_ANTIMICROBIAL_HUMORAL_RESPONSE	136	0.59558	1.78651	1.31361e-08	1.21673e-06	9.95961e-07	7155	tags=38%, list=14%, signal=33%	PLA2G2A/LTF/PI3/CXCL6/REG1A/JCHAIN/CXCL8/H2BS1/OCIAD2/RARRES2/CXCL10/REG1B/CXCL11/IGHA1/S100A9/S100A8/CAMP/SLPI/DEFA3/IGHA2/H2BC10/COLEC11/CXCL14/LYZ/IGHM/CXCL9/EPPIN/CCL13/GATA6/BCL3/WFDC2/PPBP/SLC11A1/ANG/DEFA4/PF4V1/ACOD1/S100A12/H2BC11/ELANE/PRTN3/H2BC12/CXCL3/IL36RN/LCN2/GNLY/CXCL13/CXCL1/DEFB1/RNASE3/ROMO1/ITLN1
GOCC_T_CELL_RECEPTOR_COMPLEX	GOCC_T_CELL_RECEPTOR_COMPLEX	74	0.662718	1.91128	1.73504e-08	1.58507e-06	1.29747e-06	7338	tags=55%, list=14%, signal=48%	TRDC/CD3D/CD8B/TRBC1/TRAC/TRAT1/TRAV3/TRBV28/TRBV2/TRAV4/TRAV21/TRBV19/CD3G/TRAV36DV7/SKAP1/TRBV9/CD3E/TRBV18/TRAV14DV4/TRAV23DV6/TRAV2/CD8A/TRBV27/CEACAM1/TRBV30/TRAV29DV5/CD6/TRGV10/TRBC2/ZAP70/CD247/TRAV20/TRAV6/TRGV5/TRAV25/TRDV1/TRAV22/TRGV2/TRAV17/TRAV35/TRAV10
GOBP_TISSUE_REMODELING	GOBP_TISSUE_REMODELING	166	0.567589	1.71792	2.03989e-08	1.83838e-06	1.50481e-06	12535	tags=50%, list=24%, signal=38%	TIMP1/HOXA3/LIF/CTHRC1/WNT16/TNFRSF11B/IL6/SPP1/CCR2/ITGB3/TNFSF11/DCSTAMP/MDK/GPNMB/HAMP/GDF5/MMP14/BGN/LEP/IL15/EGFR/CELA1/RUNX1/HAND2/CEACAM1/THBS4/IL7/FGF10/ELF3/FOXC2/TMBIM1/EPHA2/MIR27B/RAC2/GPR55/MIR34C/CARTPT/SNX10/CALCA/IGFBP5/CA2/ACP5/SPP2/TCIRG1/CAV1/ACE/IL20RA/BSX/MMP2/FLNA/TFRC/IL2/PTN/CST3/JAG1/UBASH3B/IL1A/TNFAIP3/ADAM8/RAB3D/MIR34B/PTH/DLL4/TNFRSF11A/IL18/SIGLEC15/AGTR2/P3H4/TGFB1…
GOMF_CYTOKINE_BINDING	GOMF_CYTOKINE_BINDING	136	0.593058	1.77895	2.22401e-08	1.97759e-06	1.61877e-06	12416	tags=53%, list=24%, signal=41%	IL2RA/PDPN/IL13RA2/IL31RA/SOST/THBS1/VASN/PLP2/IL1R2/IL5RA/GBP1/CXCR3/CCR2/ITGB3/CER1/OSMR/CCR4/GDF5/CXCR6/IL22RA1/IL1R1/IL22RA2/ITGA4/TNFRSF14/IL2RB/ELANE/TNFRSF1A/IL23R/WFIKKN2/TNFRSF9/IL2RG/CD109/CD36/IL1RN/CD74/IL36RN/CCR8/CCR5/LRRC32/IL20RA/CXCR2/CCR7/CCR6/NRP1/CXCR4/ENG/CCR3/LTBP1/TWSG1/TGFBR3L/ZFP36/CXCR1/ITGB1/CRLF2/CCRL2/TNFRSF11A/CXCR5/HYAL2/ACKR1/CCR10/TGFB3/A2M/XCR1/CSF3R/CCR1/IL10RA/…
GOCC_TERTIARY_GRANULE	GOCC_TERTIARY_GRANULE	163	0.573364	1.73317	2.48412e-08	2.17982e-06	1.7843e-06	13593	tags=50%, list=26%, signal=37%	LTF/HP/PTX3/MCEMP1/TNFAIP6/MMP9/CLEC5A/MMP8/LGALS3/PLAU/ORM1/CAMP/FPR2/CLEC12A/CD58/LYZ/CHRNB4/ADGRE3/CR1/PPBP/SLC11A1/GSDMD/CEACAM1/CLEC4D/GPR84/LILRB2/GGH/STBD1/VAMP8/CD93/TCIRG1/FPR1/FCER1G/QPCT/CLEC4C/CXCL1/CYBA/SLC2A3/TCN1/CD177/OSCAR/LRG1/CTSS/CST3/DOK3/CD300A/B2M/CYSTM1/LAIR1/CFP/ADAM8/SIGLEC5/ITGB2/SERPINB6/CD53/SIGLEC14/CEACAM8/FOLR3/CD33/TBC1D10C/LAMTOR2/CNN2/CTSD/NBEAL2/STXBP2/PGLYRP1/…
GOBP_NEGATIVE_REGULATION_OF_CELL_ACTIVATION	GOBP_NEGATIVE_REGULATION_OF_CELL_ACTIVATION	195	0.553363	1.67558	2.53361e-08	2.19437e-06	1.79621e-06	14174	tags=52%, list=27%, signal=38%	IL2RA/FCGR2B/IL13RA2/GAL/IL31RA/TAFA3/IDO1/LGALS3/ANXA1/PTPN22/FOXJ1/SOCS1/LGALS9B/CCR2/XCL1/EMILIN1/MDK/LGALS7B/IL10/GPNMB/CRTAM/HFE/IFNB1/PDCD1LG2/BANK1/LGALS9C/CR1/PDGFA/MIR27A/RUNX1/THBD/CST7/CEACAM1/ADAMTS18/TNFRSF14/CD274/HMOX1/LILRB2/CD74/CD80/IRF1/FGL1/CD300LF/JAK3/LRRC32/PLA2G2F/CNR1/MICA/TYROBP/TBX21/VSIG4/CEBPB/INHBA/IL2/CTLA4/ZC3H12A/RUNX3/CD300A/UBASH3B/TWSG1/TNFAIP3/CLEC4G/SDC4/C1QT…
GOCC_INTRINSIC_COMPONENT_OF_POSTSYNAPTIC_DENSITY_MEMBRANE	GOCC_INTRINSIC_COMPONENT_OF_POSTSYNAPTIC_DENSITY_MEMBRANE	50	-0.604587	-2.59524	3.16715e-08	2.67364e-06	2.18852e-06	3851	tags=50%, list=7%, signal=46%	CACNG7/SLITRK3/NECTIN3/RGS7BP/PTPRS/SHISA9/LRFN5/NETO1/GRIA1/ERBB4/SHISA6/LRRTM2/LRRC4/LRRC4C/CLSTN2/GRID1/DCC/CACNG4/SORCS3/SLITRK1/LRRTM3/ADAM22/GRID2/PTPRT/CACNG2
GOCC_DNA_PACKAGING_COMPLEX	GOCC_DNA_PACKAGING_COMPLEX	97	0.620584	1.82352	3.1295e-08	2.67364e-06	2.18852e-06	11251	tags=55%, list=21%, signal=43%	H2AC19/H2AC18/H2BC9/H2BS1/H3C8/H4C15/H3C7/H3C14/H2BC10/H2AC16/CENPA/H2AC12/H2BC14/H3C11/H2AC20/H4C14/H2AC13/H2BC3/NCAPG/H2BC11/H2AC17/H2BC12/H4C11/H2BC17/H2AC4/H4C2/NCAPH/H4C6/H2AC21/H3C12/H4C13/H3C10/H3C15/H4C8/H2AJ/SMC4/TNP1/H3C4/H3C1/H2AC8/H2AC11/H2AC7/H2AC6/H4C4/H2AX/H4C9/H2BC8/H4C3/H2BC13/H2AZ1/H3C6/H2BC4/H4C12
GOBP_GLUTAMATE_RECEPTOR_SIGNALING_PATHWAY	GOBP_GLUTAMATE_RECEPTOR_SIGNALING_PATHWAY	53	-0.583674	-2.54507	3.8089e-08	3.1752e-06	2.59907e-06	9912	tags=57%, list=19%, signal=46%	GNAQ/GRIK3/CX3CL1/DAGLA/NECAB2/FMR1/FYN/GRIN2B/GRIN2D/TIAM1/GRM1/PLP1/CPEB4/GRM4/GRIN2C/FRRS1L/GRIA1/CDK5R1/GRIA3/GRIK4/GRM5/GRID1/PLCB1/GRIK2/KCNB1/GRID2/GRIA2/SSTR1/GRIA4/GRIN3A
GOMF_ENDOPEPTIDASE_REGULATOR_ACTIVITY	GOMF_ENDOPEPTIDASE_REGULATOR_ACTIVITY	190	0.546101	1.65437	4.77888e-08	3.93461e-06	3.2207e-06	9483	tags=37%, list=18%, signal=30%	LTF/PI3/TIMP1/COL6A3/SERPINA5/ITIH1/SERPINE1/TFPI2/TNFSF14/RARRES1/ANXA2/CST6/SLPI/DPEP1/SERPINA3/SERPINB7/SERPING1/CARD16/BIRC5/SERPINH1/TNFAIP8/CSTA/SERPINB2/SPINK8/BIRC3/PTTG1/EPPIN/SERPINA1/SERPINA6/SPINK1/ITIH6/SERPINA12/WFDC2/CST7/BST2/CARD17/SERPINF1/CST2/LXN/WFIKKN2/CD109/SPP2/SERPINA4/SPINT1/CRB2/SERPINB1/LCN1/CST1/SPINK2/SERPIND1/WFDC8/SERPINB8/PROS1/C3/AVP/MT3/SPINK6/CST3/KNG1/WFDC10B/…
GOBP_PATTERN_SPECIFICATION_PROCESS	GOBP_PATTERN_SPECIFICATION_PROCESS	418	0.485884	1.49369	5.50559e-08	4.47765e-06	3.66521e-06	12156	tags=37%, list=23%, signal=29%	HOXB5/OTX2/HOXB3/HOXB8/HOXC13/HOXB4/HOXB9/HOXD13/HOXC10/HOXC6/HOXA3/PITX2/HOXA2/HOXA9/HOXA4/FEZF1/HOXA5/HOXC9/DMRTA2/MEOX2/HOXB2/EN1/FOXB1/WT1/HOXA6/HOXB6/FOXA2/HOXA7/HOXD11/SP8/DRC1/UNCX/HOXB7/GATA4/STC1/HOXC5/HOXD10/TBX20/RIPPLY3/BARX1/HOXA10/LBX1/DKK1/TBX1/HOXD12/ISL1/SIX3/DNAH11/FOXJ1/GSX2/ROR2/NTF4/HOXD9/TP63/SHROOM3/SNAI1/CER1/NODAL/SPRY1/DMRT3/SEMA3F/OTX1/HOXC4/GLI1/MEOX1/FOLR1/PIFO/HAND2/…
GOMF_ENZYME_INHIBITOR_ACTIVITY	GOMF_ENZYME_INHIBITOR_ACTIVITY	382	0.486759	1.49526	5.92505e-08	4.76074e-06	3.89693e-06	13195	tags=39%, list=25%, signal=29%	LTF/PI3/TIMP1/COL6A3/ANXA2P2/SERPINA5/ITIH1/SERPINE1/TFPI2/TNFSF14/LGALS3/RARRES1/ANXA2/CST6/ANXA1/PKIB/PINLYP/SLPI/SOCS3/DPEP1/SERPINA3/SERPINB7/SERPING1/CARD16/SOCS1/BIRC5/SERPINH1/TNFAIP8/CSTA/SERPINB2/SPINK8/BIRC3/PTTG1/SPRY4/EPPIN/SERPINA1/SLN/SERPINA6/SPINK1/ITIH6/SERPINA12/PPP1R36/WFDC2/CDKN2C/ANGPTL4/CST7/BST2/CARD17/SERPINF1/SFN/APOC2/HSPB1/CST2/LXN/WFIKKN2/CD109/SPP2/SERPINA4/BOD1L2/SPI…
GOBP_REGIONALIZATION	GOBP_REGIONALIZATION	323	0.498512	1.52714	6.65911e-08	5.28685e-06	4.32758e-06	8579	tags=28%, list=16%, signal=24%	HOXB5/OTX2/HOXB3/HOXB8/HOXC13/HOXB4/HOXB9/HOXD13/HOXC10/HOXC6/HOXA3/PITX2/HOXA2/HOXA9/HOXA4/FEZF1/HOXA5/HOXC9/DMRTA2/MEOX2/HOXB2/EN1/FOXB1/WT1/HOXA6/HOXB6/FOXA2/HOXA7/HOXD11/SP8/HOXB7/GATA4/HOXC5/HOXD10/TBX20/BARX1/HOXA10/DKK1/TBX1/ISL1/SIX3/FOXJ1/GSX2/ROR2/NTF4/HOXD9/TP63/SNAI1/CER1/NODAL/SPRY1/DMRT3/SEMA3F/OTX1/HOXC4/GLI1/MEOX1/PIFO/DLX2/SEMA3A/HOXA11/FGF10/FOXC2/ARC/AURKA/HOXB1/WNT2/CRB2/DLX1/…
GOBP_POSITIVE_REGULATION_OF_DEFENSE_RESPONSE	GOBP_POSITIVE_REGULATION_OF_DEFENSE_RESPONSE	346	0.499418	1.53113	6.9737e-08	5.47149e-06	4.47872e-06	14556	tags=46%, list=28%, signal=33%	PLA2G2A/CCN4/SERPINE1/MMP8/TAFA3/IDO1/PLA2G5/LILRA5/S100A9/IL6/S100A8/EREG/FPR2/MMP12/AGTR1/GBP5/PLA2G3/CCR2/TNFSF11/OSMR/MDK/MUC3A/CRTAM/IFNB1/CCL5/IL15/MUC12/SLAMF6/EGFR/NFKBIZ/CD28/C2CD4A/MUCL1/LBP/PLSCR1/IFNG/PTGS2/NLRP12/SH2D1A/S100A12/CLEC4D/CLEC10A/FCN1/CLEC6A/TRIM6/TNFRSF1A/PYHIN1/COCH/CTSC/STAP1/TLR8/PTGER4/VAMP8/FCER1G/PSMB9/IL18RAP/TXK/CLEC4C/CGAS/ICAM3/MUC1/NMI/CYBA/NPY5R/CCR7/OSM/FFA…
GOBP_REGULATION_OF_ADAPTIVE_IMMUNE_RESPONSE	GOBP_REGULATION_OF_ADAPTIVE_IMMUNE_RESPONSE	160	0.564362	1.70512	7.08565e-08	5.49467e-06	4.49769e-06	13661	tags=52%, list=26%, signal=39%	FCGR2B/CD1A/CLCF1/IL6/ANXA1/FOXJ1/CCR2/C4BPA/XCL1/CD48/IL10/SKAP1/HFE/IFNB1/GATA3/IL1R1/CR1/CLC/NFKBIZ/CD28/SLC11A1/IL7R/CEACAM1/TNFRSF14/CD274/FCER2/IL23R/CD80/IRF1/JAK3/CD40/C3/C4BPB/TFRC/DUSP10/TBX21/IL2/ZC3H12A/RSAD2/B2M/CD1C/PYCARD/TNFAIP3/FZD5/CLEC4G/NECTIN2/PLA2G4A/MR1/ZP3/TRPM4/IRF7/HLX/SASH3/HPX/LOXL3/RIPK3/CD226/KLRD1/IL18/TGFB1/IL27/HAVCR2/LILRB1/ARG1/CD1D/IL4R/PTPRC/MAD2L2/FADD/TNFSF4…
GOBP_REGULATION_OF_B_CELL_ACTIVATION	GOBP_REGULATION_OF_B_CELL_ACTIVATION	137	0.578117	1.73572	8.24857e-08	6.32296e-06	5.17569e-06	13013	tags=50%, list=25%, signal=38%	TRDC/FCGR2B/IGKC/IGLC3/IGHA1/CLCF1/IGHG1/IL6/IGLC7/IGLL5/IGLC2/IGHG2/IGHG3/IGHA2/FOXJ1/VAV3/TRBC1/IGHM/IL10/MMP14/BANK1/CR1/IGHG4/CD28/IGHD/SLAMF8/TNFRSF4/IL7/AHR/BST1/IKZF3/MZB1/TRBC2/CD74/CD40/TYROBP/TFRC/TBX21/INHBA/IL2/CTLA4/CD300A/TNFAIP3/MIF/LAPTM5/NFAM1/GPR183/CASP3/SASH3/FCRL3/LYN/TGFB1/TBC1D10C/IGHE/WNT3A/PAWR/ZFP36L2/PTPRC/MAD2L2/CD19/CD320/TNFSF4/CD27/IL27RA/NFATC2/TNFSF13/SAMSN1/TNFSF…
GOMF_IMMUNOGLOBULIN_RECEPTOR_BINDING	GOMF_IMMUNOGLOBULIN_RECEPTOR_BINDING	24	0.81927	2.09433	8.47125e-08	6.41986e-06	5.25501e-06	6650	tags=79%, list=13%, signal=69%	TRDC/JCHAIN/IGKC/IGLC3/IGHA1/IGHG1/IGLC7/IGLL5/IGLC2/IGHG2/IGHG3/IGHA2/TRBC1/IGHM/IGHG4/IGHD/TRBC2/FLNA/FES
GOMF_CARBOHYDRATE_BINDING	GOMF_CARBOHYDRATE_BINDING	264	0.516487	1.57524	8.96616e-08	6.71857e-06	5.49953e-06	12714	tags=47%, list=24%, signal=36%	CHI3L1/GALNT5/PTX3/REG1A/CHI3L2/CHODL/CLEC5A/REG1B/LGALS3/CD248/CLEC18C/LGALS1/LGALS9B/CLEC18B/COLEC11/HK3/FCN3/GALNT3/CLEC12A/ITLN2/LOXL2/NPTX2/LGALS7B/PRG4/CLEC18A/LGALS12/GCK/CRYBG1/LGALS9C/MRC2/PRG2/CLC/EVA1C/CLEC1B/PYGL/LGALS14/P4HA3/CLEC4D/SELP/KLRF2/PRPS2/CLEC2B/CLEC10A/FBP1/FCER2/P4HA2/FCN1/CLEC6A/P3H2/CD72/SIGLEC7/STBD1/CD93/PLA2R1/CLEC17A/CLEC4C/P3H1/COLEC12/ENPP1/ADGRL2/SIGLEC9/SLC2A3/…
GOBP_REGULATION_OF_COMPLEMENT_ACTIVATION	GOBP_REGULATION_OF_COMPLEMENT_ACTIVATION	62	0.679541	1.93911	9.36092e-08	6.93644e-06	5.67786e-06	8198	tags=55%, list=16%, signal=46%	IGKC/IGLC3/IGHG1/IGLC7/IGLC2/IGHG2/IGHG3/SERPING1/C1R/CFH/CFI/C4BPA/C1S/C6/CR1/IGHG4/CFB/CFHR5/CFHR1/CFHR4/C5AR1/C2/CPN2/PROS1/C3/C7/C4BPB/C1QB/VSIG4/C1QA/C5AR2/CR1L/CFP/C1QC
GOBP_RESPONSE_TO_CHEMOKINE	GOBP_RESPONSE_TO_CHEMOKINE	95	0.620891	1.82353	9.77837e-08	7.10762e-06	5.81798e-06	11369	tags=55%, list=22%, signal=43%	CCL7/CXCL6/REG1A/CCL20/CXCL8/CXCL10/LOX/CXCL11/CCL23/CCL11/CXCR3/CCR2/XCL2/CXCL9/XCL1/CCR4/CCL13/CCL5/CXCR6/CCL26/CCL2/PPBP/PF4V1/CCL18/CXCL3/CCR8/CCR5/CXCL13/CXCL1/CXCR2/CCR7/CCR6/CCL15/ZC3H12A/CXCR4/TREM2/CCL14/CCR3/CCL16/CXCR1/CCRL2/CXCR5/SLIT2/CCL24/ACKR1/CCR10/CCL25/DUSP1/FOXC1/XCR1/PF4/CCR1
GOBP_ERK1_AND_ERK2_CASCADE	GOBP_ERK1_AND_ERK2_CASCADE	311	0.499277	1.52583	9.80509e-08	7.10762e-06	5.81798e-06	13532	tags=45%, list=26%, signal=34%	PLA2G2A/CHI3L1/CCL7/LIF/CCL20/CHRNA9/MARCO/GATA4/PLA2G5/CCL23/FGF19/FPR2/FGG/APELA/PTPN22/CCL11/GBP1/TNFSF11/XCL2/NPNT/FBLN1/FGF21/XCL1/FN1/SLAMF1/EPO/NODAL/EMILIN1/SPRY4/CCL13/SPRY1/GPNMB/CCL5/PDGFD/CCL26/TPBG/CCL2/EGFR/PDGFA/MIR27A/HAND2/FAM83D/CCL18/CEACAM1/P2RY6/FGF10/C5AR1/GCG/EPHA2/MIR27B/GPR55/ICAM1/IQGAP3/ANGPT1/MIR222/CD44/PTGER4/CD36/RAMP3/CD74/SPRED3/SHC1/RGS14/MIR221/DUSP6/NPY5R/CCR7/…
GOBP_COLLAGEN_CATABOLIC_PROCESS	GOBP_COLLAGEN_CATABOLIC_PROCESS	47	0.715801	1.99175	1.02642e-07	7.36041e-06	6.02491e-06	9339	tags=66%, list=18%, signal=54%	MMP13/MMP9/MMP7/MMP1/MMP8/MMP19/ADAMTS3/MMP12/COL15A1/MMP11/MMP10/COL13A1/MMP3/FAP/MMP14/MRC2/ADAMTS14/CTSK/PRTN3/ADAMTS2/MMP2/COL19A1/CTSS/CST3/MMP25/CTSB/CTSL/MMP20/MMP23B/MMP27/ITGB1
GOBP_REGULATION_OF_HUMORAL_IMMUNE_RESPONSE	GOBP_REGULATION_OF_HUMORAL_IMMUNE_RESPONSE	85	0.631827	1.83945	1.18518e-07	8.40845e-06	6.88278e-06	9022	tags=51%, list=17%, signal=42%	FCGR2B/IGKC/IGLC3/IGHG1/IGLC7/IGLC2/IGHG2/IGHG3/SERPING1/C1R/FOXJ1/CFH/CFI/C4BPA/C1S/C6/GATA6/CR1/IGHG4/CFB/CFHR5/CFHR1/ACOD1/CFHR4/C5AR1/C2/FCER2/CXCL13/CPN2/CCR7/PROS1/C3/C7/C4BPB/C1QB/VSIG4/C1QA/C5AR2/CR1L/CFP/C1QC/ZP3/HPX
GOBP_REGULATION_OF_VASCULATURE_DEVELOPMENT	GOBP_REGULATION_OF_VASCULATURE_DEVELOPMENT	307	0.502245	1.53465	1.35947e-07	9.54351e-06	7.8119e-06	11252	tags=39%, list=21%, signal=31%	CHI3L1/HMGA2/HOXA5/CXCL8/ADAM12/CXCL10/SERPINE1/GATA4/THBS1/IL6/VEGFA/ISL1/APELA/TWIST1/ADM/CCL11/CCR2/COL4A2/DCN/ADM2/ANGPTL7/ITGA5/PRL/NODAL/CNMD/EMILIN1/MDK/IL10/FASLG/GPNMB/NPPB/LEP/GATA6/HGF/HSPB6/F3/AQP1/CELA1/RUNX1/ANGPTL4/PROK2/CEACAM1/GADD45A/THBS4/HSPG2/WNT4/SERPINF1/HSPB1/C5AR1/FOXC2/ANGPT2/CYP1B1/HMOX1/EPHA1/EPHA2/MIR27B/MIR34C/ECSCR/MIR222/TERT/SP100/TNMD/RHOJ/ECM1/TGFB2/MIR210/MIR22…
GOCC_NEUROTRANSMITTER_RECEPTOR_COMPLEX	GOCC_NEUROTRANSMITTER_RECEPTOR_COMPLEX	50	-0.587436	-2.52161	1.40806e-07	9.68075e-06	7.92423e-06	5042	tags=40%, list=10%, signal=36%	SHISA9/DLG2/GRIN2C/ABHD6/GRIA1/NLGN1/SHISA6/GRIA3/GRIK4/VWC2/CACNG4/GRIK2/SHISA7/GRID2/GRIA2/SHANK2/VWC2L/GRIA4/GRIN3A/CACNG2
GOBP_REGULATION_OF_BODY_FLUID_LEVELS	GOBP_REGULATION_OF_BODY_FLUID_LEVELS	496	0.463461	1.42619	1.40163e-07	9.68075e-06	7.92423e-06	11215	tags=35%, list=21%, signal=28%	SAA1/COL1A1/COL3A1/FOXB1/SERPINA5/SCNN1G/SCNN1B/F13A1/FOXA2/SERPINE1/H3C8/PDPN/TFPI2/AQP5/GATA4/H3C7/COL1A2/THBS1/PLAU/IL6/VEGFA/F2RL2/H3C14/FGG/PLAT/ADM/CLIC1/SOCS2/MET/SERPING1/VAV3/PLAUR/ITGB3/TP63/H3C11/FBLN1/HBE1/FN1/SERPINB2/PRL/MYL9/TFAP2B/IFNB1/FAP/GATA3/SERPINA1/NPPB/CD40LG/GATA6/F3/LCK/PDGFA/AQP1/CLEC1B/THBD/PF4V1/MYL12A/PLSCR1/KCNN4/P2RY2/CEACAM1/ADAMTS18/SELP/SFN/FGF10/HSPB1/PRTN3/EHD…
GOMF_BETA_CATENIN_BINDING	GOMF_BETA_CATENIN_BINDING	85	-0.461561	-2.20308	1.52028e-07	1.03456e-05	8.46848e-06	7741	tags=44%, list=15%, signal=37%	DVL3/SMAD3/HDAC6/SETD1A/PTPRK/AMER1/PRKN/MED12/RORA/CTNND2/CALCOCO1/TCF7L2/TCF7L1/GSK3B/MED12L/KDM6B/AXIN2/APC/CHD8/BTRC/FOXO3/BCL9L/SUFU/TCF4/APC2/EP300/KANK1/SMAD7/FOXO4/AJAP1/GRIP1/DLG5/CDHR5/CTNNA3/AMER2/PTPRT/AMER3
GOBP_REGULATION_OF_LEUKOCYTE_DIFFERENTIATION	GOBP_REGULATION_OF_LEUKOCYTE_DIFFERENTIATION	270	0.508976	1.55219	1.63347e-07	1.10037e-05	9.00711e-06	12696	tags=44%, list=24%, signal=34%	LTF/IL2RA/LIF/FCGR2B/IL36B/HOXA7/ANXA1/FOXJ1/SOCS1/ROR2/OCSTAMP/CD2/PLA2G3/CCR2/TNFSF11/DCSTAMP/ZNF683/MDK/IL10/TNFRSF18/CRTAM/IFNB1/GATA3/MMP14/IL15/TMEM176A/CR1/LILRB3/TMEM176B/NFKBIZ/CD28/CD101/RUNX1/IL7R/SLAMF8/CEACAM1/IFNG/IL7/IKZF3/GPR55/CARTPT/IL23R/LILRB2/ZAP70/CA2/SLC46A2/CD74/CD80/IRF1/JAK3/CASP8/TYROBP/RHOH/FES/DUSP10/TBX21/CEBPB/INHBA/IL2/CTLA4/ZC3H12A/RUNX3/FSTL3/VNN1/UBASH3B/CDK6/IL…
GOMF_HEPARIN_BINDING	GOMF_HEPARIN_BINDING	163	0.559454	1.69112	1.7001e-07	1.1338e-05	9.28075e-06	8780	tags=38%, list=17%, signal=32%	SAA1/LTF/POSTN/CCL7/CCN4/CXCL6/MMP7/PCOLCE/SERPINA5/COL5A1/CXCL10/LGR6/CXCL11/SOST/THBS1/CCL23/VEGFA/ADAMTS3/SOD3/CFH/EFEMP2/FBLN7/COL13A1/FN1/FSTL1/MDK/GPNMB/PRG2/EVA1C/ANG/PF4V1/THBS4/SELP/FGF10/FGFRL1/ELANE/LXN/LAMC2/TMEM184A/CXCL13/SERPIND1/LRTM1/LTBP2/F11/CCN1/COL25A1/CCL15/PCOLCE2/NRP1/PTN/ECM2/CCN3/KNG1/LIPC/ADAMTS1/MPO/SERPINC1/COL5A3/APOH/ADA2/APOB/AOC1
GOBP_NEGATIVE_REGULATION_OF_CYTOKINE_PRODUCTION	GOBP_NEGATIVE_REGULATION_OF_CYTOKINE_PRODUCTION	329	0.49542	1.51835	1.78101e-07	1.176e-05	9.62618e-06	12417	tags=36%, list=24%, signal=28%	LTF/FCGR2B/MMP8/IDO1/THBS1/LILRA5/IL6/ANXA1/ORM1/IL1R2/TWIST1/PTPN22/CARD16/FOXJ1/LGALS9B/GBP1/XCL1/FN1/SLAMF1/LGALS7B/IL10/MIR149/GPNMB/HFE/IFNB1/GATA3/PDCD1LG2/BANK1/GATA6/CD96/LGALS9C/CR1/HGF/BCL3/SLC11A1/SLC2A10/LBP/ACOD1/TMSB4X/CD200R1/CEACAM1/IFNG/BST2/NLRP12/CARD17/SSC5D/CD274/ELANE/HMOX1/EPHA2/MIR27B/IL23R/ANGPT1/MIR222/TLR8/PTGER4/RNF128/IL36RN/SERPINB1/RNF135/TGFB2/JAK3/LRRC32/MIR221/NM…
GOCC_INTRINSIC_COMPONENT_OF_POSTSYNAPTIC_SPECIALIZATION_MEMBRANE	GOCC_INTRINSIC_COMPONENT_OF_POSTSYNAPTIC_SPECIALIZATION_MEMBRANE	69	-0.506312	-2.23137	1.84943e-07	1.2092e-05	9.89798e-06	3851	tags=38%, list=7%, signal=35%	LRFN5/P2RX6/NETO1/NLGN2/GRIA1/ERBB4/NLGN1/SHISA6/LRRTM2/LRRC4/LRRC4C/CLSTN2/GRID1/DCC/CACNG4/CDH10/SORCS3/SLITRK1/KCND2/GABRA3/LRRTM3/ADAM22/GRID2/PTPRT/CACNG2/GLRA1
GOBP_B_CELL_ACTIVATION	GOBP_B_CELL_ACTIVATION	268	0.506198	1.54425	1.90747e-07	1.23504e-05	1.01095e-05	13302	tags=44%, list=25%, signal=33%	TRDC/CD70/FCGR2B/IGKC/IGLC3/IGHA1/CLCF1/IGHG1/IL6/IGLC7/IGLL5/IGLC2/IGHG2/IGHG3/LGALS1/IGHA2/FOXJ1/VAV3/TRBC1/IGHM/CD79B/IL10/IFNB1/MMP14/CD40LG/BANK1/CR1/BCL3/IGHG4/CD28/IL7R/IGHD/ITGA4/SLAMF8/TNFRSF4/BST2/IL11/EXO1/IL7/AHR/BST1/IKZF3/BATF/GAPT/MZB1/TRBC2/ZAP70/CD74/TCIRG1/SKAP2/JAK3/CASP8/CD40/CCR6/TYROBP/TFRC/TBX21/INHBA/IL2/CTLA4/CD300A/SWAP70/MS4A1/TNFAIP3/MIF/NTRK1/EZH2/CMTM7/LAPTM5/ICOSLG/…
GOBP_RESPONSE_TO_TUMOR_NECROSIS_FACTOR	GOBP_RESPONSE_TO_TUMOR_NECROSIS_FACTOR	312	0.495993	1.51619	1.9707e-07	1.26371e-05	1.03442e-05	13365	tags=43%, list=25%, signal=32%	POSTN/CHI3L1/CCL7/COL1A1/CD70/CCL20/CXCL8/TNFRSF12A/TNFSF14/THBS1/TNFRSF11B/CCL23/CCL11/CARD16/GBP1/OCSTAMP/TNFSF11/DCSTAMP/CD58/XCL2/NPNT/XCL1/CASP4/HMHB1/KRT18/BIRC3/TNFRSF18/CCL13/HAMP/GATA3/CCL5/CD40LG/CCL26/CCL2/CCL18/ACOD1/TMSB4X/TNFRSF4/TNFRSF14/ASS1/FAS/H2BC11/ANKRD1/ADAMTS7/MIR27B/ICAM1/TNFRSF1A/CALCA/TNFRSF9/CASP1/KRT8/PLVAP/UBD/PSMB9/LTBR/GBP3/CLDN1/CASP8/CD40/SPHK1/YBX3/CD14/PSMB8/TNF…
GOBP_LYMPHOCYTE_MIGRATION	GOBP_LYMPHOCYTE_MIGRATION	112	0.595401	1.77047	2.04825e-07	1.30093e-05	1.06489e-05	13189	tags=56%, list=25%, signal=42%	SAA1/CCL7/CCL20/CXCL10/CXCL11/CCL23/CCL11/CXCR3/CXCL14/MYO1G/XG/CCR2/XCL2/XCL1/CCL13/CRTAM/GATA3/CCL5/CCL26/CCL2/MSN/CCL18/ITGA4/CD200R1/TNFRSF14/ICAM1/HSD3B7/ZAP70/ECM1/CXCL13/CCR7/F11R/CCR6/GPR15/GCSAM/GCSAML/TBX21/CCL15/ADTRP/CCL14/PYCARD/CCL16/ADAM8/GPR183/CKLF/RIPK3/ITGB7/CCL24/CD99/CCL25/APOD/AIF1/ARTN/ITGAL/FADD/PIK3CG/FUT7/IL27RA/PTK2B/AIRE/GAS6/PIK3CD/CXCL16
GOBP_CEREBELLAR_CORTEX_FORMATION	GOBP_CEREBELLAR_CORTEX_FORMATION	23	-0.742216	-2.57091	2.342e-07	1.47347e-05	1.20612e-05	4858	tags=52%, list=9%, signal=47%	RORA/LDB1/FAIM2/PTPN11/PROX1/LHX1/HERC1/GRID2/DLL1/CBLN1/OPHN1/LHX5
GOBP_T_CELL_MEDIATED_IMMUNITY	GOBP_T_CELL_MEDIATED_IMMUNITY	92	0.618025	1.81274	2.37245e-07	1.47798e-05	1.20981e-05	13661	tags=61%, list=26%, signal=45%	CD70/FCGR2B/CD1A/IL6/MYO1G/CCR2/XCL1/HFE/IFNB1/GATA3/IL1R1/CLC/PRF1/IL7R/CD8A/CEACAM1/ICAM1/IL23R/CTSC/RAB27A/MICA/TBX21/EMP2/RSAD2/JAG1/B2M/CD1C/FZD5/CLEC4G/NECTIN2/MR1/ZP3/TRPM4/SASH3/RIPK3/RFTN1/KLRD1/IL18/LILRB1/ARG1/CD1D/HPRT1/PTPRC/BTN3A2/FADD/CD55/TNFSF4/FUT7/PVR/CD1E/AIRE/GZMM/TNFRSF1B/NOD2/IL23A/IL18R1
GOBP_MONONUCLEAR_CELL_DIFFERENTIATION	GOBP_MONONUCLEAR_CELL_DIFFERENTIATION	402	0.48094	1.47787	2.39348e-07	1.47798e-05	1.20981e-05	14593	tags=47%, list=28%, signal=34%	IL2RA/FCGR2B/IL36B/HOXA7/CSF2/IL31RA/CLCF1/IL6/ANXA1/VEGFA/LGALS1/PTPN22/CD3D/FOXJ1/SOCS1/CD2/CCR2/DCSTAMP/ITK/CD79B/ZNF683/MDK/CD3G/IL10/TNFRSF18/CRTAM/IFNB1/CD3E/GATA3/MMP14/LEP/CD40LG/IL15/TMEM176A/CR1/BCL3/TMEM176B/BATF3/SLAMF6/NFKBIZ/LCK/CD28/RUNX1/IL7R/CD8A/ITGA4/SLAMF8/IFNG/IL11/WNT4/IL7/IKZF3/BATF/EOMES/PRTN3/IL23R/LILRB2/LY9/PTGER4/ZAP70/SLC46A2/CD74/CD80/TCIRG1/IRF1/UBD/FCER1G/JAK3/LTBR…
GOBP_ANTERIOR_POSTERIOR_PATTERN_SPECIFICATION	GOBP_ANTERIOR_POSTERIOR_PATTERN_SPECIFICATION	202	0.529938	1.60803	2.90472e-07	1.76105e-05	1.44152e-05	8579	tags=31%, list=16%, signal=26%	HOXB5/OTX2/HOXB3/HOXB8/HOXC13/HOXB4/HOXB9/HOXD13/HOXC10/HOXC6/HOXA3/HOXA2/HOXA9/HOXA4/FEZF1/HOXA5/HOXC9/MEOX2/HOXB2/EN1/FOXB1/WT1/HOXA6/HOXB6/FOXA2/HOXA7/HOXB7/GATA4/HOXC5/HOXD10/BARX1/HOXA10/TBX1/ROR2/HOXD9/CER1/NODAL/OTX1/HOXC4/MEOX1/HOXA11/FOXC2/ARC/AURKA/HOXB1/WNT2/CRB2/SIX2/HES2/NR2F2/DMRT2/MYF6/HES3/NEUROG1/BHLHE40/CDX1/ALX4/FZD5/SMO/DDIT3/XRCC2/TBX18/GPC3
GOBP_NEGATIVE_REGULATION_OF_PROTEOLYSIS	GOBP_NEGATIVE_REGULATION_OF_PROTEOLYSIS	335	0.490743	1.50385	2.90182e-07	1.76105e-05	1.44152e-05	9483	tags=30%, list=18%, signal=25%	LTF/PI3/TIMP1/COL6A3/MMP9/SERPINA5/ITIH1/SERPINE1/TFPI2/TNFSF14/THBS1/F8A3/RARRES1/ANXA2/CST6/VEGFA/SLPI/IL1R2/PLAT/DPEP1/SERPINA3/SERPINB7/SERPING1/CARD16/PLAUR/SERPINH1/TNFAIP8/CSTA/SERPINB2/SPINK8/PTTG1/EPPIN/IL10/HFE/SERPINA1/SERPINA6/SPINK1/ITIH6/SERPINA12/CR1/HGF/WFDC2/AQP1/PBK/CST7/NGFR/BST2/BCL2L12/CARD17/SERPINF1/SFN/LAMP3/CST2/LXN/WFIKKN2/CD44/CD109/SPP2/SERPINA4/CHAC1/IFI6/ECM1/SPINT1/…
GOBP_MYELOID_LEUKOCYTE_DIFFERENTIATION	GOBP_MYELOID_LEUKOCYTE_DIFFERENTIATION	200	0.52876	1.6033	3.92242e-07	2.35663e-05	1.92904e-05	13607	tags=48%, list=26%, signal=35%	LTF/CCN4/LIF/MMP9/HOXA7/CSF2/IL31RA/ANXA2/VEGFA/CSF3/ROR2/OCSTAMP/PLA2G3/TSPAN2/TNFSF11/DCSTAMP/GATA3/IL15/LILRB3/BATF3/CD101/RUNX1/CEACAM1/IFNG/BATF/EPHA2/GPR55/PRTN3/CARTPT/SNX10/IL23R/CA2/CD109/CD74/TCIRG1/UBD/LTBR/CASP8/CCR7/BATF2/TYROBP/OSCAR/FES/TFRC/RELB/CEBPB/INHBA/FSTL3/UBASH3B/CDK6/IL20/TREM2/F2RL1/SBNO2/PPARG/C1QC/LRRC17/GPC3/TLR2/IRF7/GPR183/JUNB/CDC42/TNFRSF11A/NME1/SPI1/SIGLEC15/LEF…
GOMF_IMMUNE_RECEPTOR_ACTIVITY	GOMF_IMMUNE_RECEPTOR_ACTIVITY	124	0.569579	1.70001	4.32569e-07	2.55292e-05	2.08971e-05	12383	tags=54%, list=23%, signal=41%	IL2RA/FCGR2B/IL13RA2/IL31RA/IL1R2/FPR2/IL5RA/CXCR3/CCR2/OSMR/CCR4/IL1RAP/IL9R/CXCR6/IL22RA1/IL1R1/CR1/F3/IL7R/IL22RA2/CD200R1/C5AR1/IL2RB/IL23R/GFRA3/LILRB2/CD44/IL2RG/CD74/FPR1/FCER1G/CCR8/CCR5/IL18RAP/IL20RA/CXCR2/CCR7/FPR3/IFNGR2/CCR6/C5AR2/IL17RC/CXCR4/CCR3/MR1/CSF2RB/IL1RL2/CXCR1/CRLF2/CCRL2/KLRD1/IL10RB/CXCR5/CR2/CCR10/LILRB1/IL4R/XCR1/CSF3R/CCR1/IL10RA/KIR3DL1/PRLR/CCR9/IL13RA1/IL27RA/IL21R
GOBP_NEGATIVE_REGULATION_OF_CELL_ADHESION	GOBP_NEGATIVE_REGULATION_OF_CELL_ADHESION	281	0.503373	1.5365	4.29976e-07	2.55292e-05	2.08971e-05	12472	tags=43%, list=24%, signal=33%	POSTN/IL2RA/COL1A1/FCGR2B/SERPINE1/HOXA7/IDO1/LGALS3/THBS1/ANXA1/VEGFA/TGFBI/LGALS1/PTPN22/MMP12/FOXJ1/SOCS1/LGALS9B/GBP1/FBLN1/XCL1/SNAI2/MDK/SPRY4/LGALS7B/IL10/GPNMB/CRTAM/HFE/IFNB1/PDCD1LG2/MMP14/LGALS9C/CR1/MIR27A/RUNX1/CEACAM1/ADAMTS18/TNFRSF14/CD274/ASS1/TNC/ADAMDEC1/ANGPT2/CYP1B1/CDSN/ANGPT1/MIR222/LILRB2/IL1RN/CD74/CD80/IRF1/FGL1/JAK3/LRRC32/MIR221/CDKN2A/MUC1/PLA2G2F/CCL28/FXYD5/TBX21/VS…
GOBP_NEGATIVE_REGULATION_OF_LEUKOCYTE_CELL_CELL_ADHESION	GOBP_NEGATIVE_REGULATION_OF_LEUKOCYTE_CELL_CELL_ADHESION	131	0.575586	1.72242	5.00087e-07	2.92551e-05	2.39469e-05	12335	tags=52%, list=23%, signal=40%	IL2RA/FCGR2B/IDO1/LGALS3/ANXA1/PTPN22/FOXJ1/SOCS1/LGALS9B/XCL1/MDK/LGALS7B/IL10/GPNMB/CRTAM/HFE/IFNB1/PDCD1LG2/LGALS9C/CR1/MIR27A/RUNX1/CEACAM1/TNFRSF14/CD274/ASS1/MIR222/LILRB2/CD74/CD80/IRF1/FGL1/JAK3/LRRC32/MIR221/PLA2G2F/CCL28/TBX21/VSIG4/CEBPB/IL2/CTLA4/ADTRP/ZC3H12A/RUNX3/CD300A/TWSG1/CLEC4G/SDC4/LAPTM5/FGL2/HLX/CASP3/ERBB2/LOXL3/BTN2A2/HAVCR2/CCL25/LILRB1/ARG1/PAWR/IL4R/LAX1/GLI3/IHH/TNFSF…
GOBP_ENDODERMAL_CELL_DIFFERENTIATION	GOBP_ENDODERMAL_CELL_DIFFERENTIATION	44	0.717074	1.9753	6.0091e-07	3.48476e-05	2.85247e-05	6903	tags=48%, list=13%, signal=42%	HMGA2/MMP9/COL5A1/COL8A1/MMP8/DKK1/COL5A2/LAMB1/COL4A2/FN1/ITGA5/NODAL/MMP14/GATA6/ITGA4/COL6A1/EOMES/ITGA7/COL12A1/MMP2/INHBA
GOMF_ANTIGEN_BINDING	GOMF_ANTIGEN_BINDING	62	0.661101	1.88649	6.10656e-07	3.51075e-05	2.87374e-05	10656	tags=60%, list=20%, signal=48%	TRDC/JCHAIN/IGKC/IGLC3/CD1A/IGHA1/IGHG1/IGLC7/IGLL5/IGLC2/IGHG2/IGHG3/IGHA2/TRBC1/FCN3/IGHM/CD48/SLAMF1/MFAP4/IGHG4/IL7R/IGHD/ITGA4/TRAV29DV5/FCN1/TRBC2/CD40/TAP1/CD1C/TSPAN4/TRGV3/LILRA2/KLRD1/TGFB1/IGHE/SLC7A9/CD1D
GOBP_CELL_KILLING	GOBP_CELL_KILLING	164	0.541801	1.6383	6.52648e-07	3.72009e-05	3.0451e-05	12306	tags=50%, list=23%, signal=38%	LTF/CXCL6/FCGR2B/CD1A/NOS2/ULBP3/CAMP/ULBP1/DEFA3/CFH/LYZ/XCL1/CCL13/HAMP/APOL1/CRTAM/LEP/SLAMF6/PRF1/CFHR5/IL7R/ULBP2/DEFA4/CFHR1/CEACAM1/IFNG/SH2D1A/S100A12/KLRF2/H2BC11/FCER2/ELANE/ICAM1/H2BC12/IL23R/CTSC/STAP1/GNLY/RAB27A/IL18RAP/SLAMF7/CASP8/C3/MICA/TYROBP/CLEC7A/ROMO1/EMP2/GZMB/B2M/F2RL1/CR1L/CD1C/NECTIN2/MR1/PIK3R6/NCR1/RIPK3/CD226/GAPDH/KLRD1/IL18/HMGN2/CTSG/HAVCR2/LILRB1/ARG1/TUBB4B/CD1D…
GOBP_MULTI_MULTICELLULAR_ORGANISM_PROCESS	GOBP_MULTI_MULTICELLULAR_ORGANISM_PROCESS	198	0.530479	1.60789	7.03131e-07	3.97388e-05	3.25284e-05	12105	tags=42%, list=23%, signal=32%	TIMP1/LIF/EPYC/TCF23/IGFBP2/MMP9/MMP7/DSG2/HMX3/IDO1/STC1/VDR/VEGFA/PSG11/EDDM3A/CYP27B1/APELA/ADM/FOSL1/SPP1/TEAD3/GJB2/EPO/ITGA5/PRL/NODAL/HFE/TPPP3/LEP/ITGA3/THBD/PSG1/ACOD1/IGFBP7/WNT4/ANGPT2/CALCA/IGFBP5/DKKL1/PSG4/SYDE1/AVPR1A/MMP2/NR2F2/CNR1/HEXB/PTN/EMP2/PTHLH/OXTR/VMP1/ITGA2/AMBP/CLDN4/RGS2/PRDM14/P2RX1/ARHGDIB/TEKT3/JUNB/TAC3/RLN2/PNOC/CALR/HAVCR2/ARG1/ITGB4/PCSK5/TGFB3/UCP2/APOL2/MAFF/…
GOBP_REGULATION_OF_LEUKOCYTE_MEDIATED_IMMUNITY	GOBP_REGULATION_OF_LEUKOCYTE_MEDIATED_IMMUNITY	199	0.528623	1.60235	7.28699e-07	4.08378e-05	3.3428e-05	13661	tags=48%, list=26%, signal=36%	CXCL6/FCGR2B/IL13RA2/CD1A/NOS2/CLCF1/IL6/FOXJ1/PLA2G3/CCR2/C4BPA/XCL1/IL10/CRTAM/HFE/IFNB1/GATA3/LEP/CD96/IL1R1/CR1/CLC/SLAMF6/CD28/IL7R/CEACAM1/BST2/SH2D1A/FCER2/ADGRE2/HMOX1/RAC2/ICAM1/IL23R/STAP1/VAMP8/IL18RAP/JAK3/CD40/C3/MICA/C4BPB/CD177/TYROBP/FES/TFRC/TBX21/CLEC7A/IL2/RSAD2/CD300A/B2M/F2RL1/CD1C/FZD5/CLEC4G/NECTIN2/MR1/SCIMP/ZP3/TRPM4/PIK3R6/SASH3/HPX/NCR1/ITGB2/RIPK3/CD226/KLRD1/IL18/LYN/…
GOBP_ENDODERM_DEVELOPMENT	GOBP_ENDODERM_DEVELOPMENT	75	0.63633	1.83812	8.81817e-07	4.9007e-05	4.01149e-05	4723	tags=35%, list=9%, signal=32%	HOXC11/HMGA2/MMP9/COL5A1/COL8A1/MMP8/GATA4/TBX20/DKK1/COL5A2/APELA/LAMB1/COL4A2/FN1/ITGA5/NODAL/MMP14/GATA6/DUSP5/ITGA4/COL6A1/LAMC1/ARC/EOMES/ITGA7/COL12A1
GOMF_EXTRACELLULAR_MATRIX_STRUCTURAL_CONSTITUENT_CONFERRING_TENSILE_STRENGTH	GOMF_EXTRACELLULAR_MATRIX_STRUCTURAL_CONSTITUENT_CONFERRING_TENSILE_STRENGTH	41	0.706993	1.93368	8.91601e-07	4.91412e-05	4.02248e-05	8953	tags=63%, list=17%, signal=53%	COL6A2/COL1A1/COL6A3/COL3A1/COL6A5/COL5A1/COL8A1/COL1A2/COL5A2/COL4A1/COL15A1/COL4A2/COL13A1/COL6A1/COL9A3/COL21A1/COL12A1/COL14A1/COL8A2/COL18A1/COL19A1/COL25A1/COL23A1/COL5A3/COL10A1/COL27A1
GOBP_T_CELL_MIGRATION	GOBP_T_CELL_MIGRATION	64	0.650933	1.86218	1.11564e-06	5.98612e-05	4.89997e-05	13580	tags=61%, list=26%, signal=45%	CCL20/CXCL10/CXCL11/CXCR3/MYO1G/XG/CCR2/XCL2/XCL1/CCL5/CCL26/CCL2/MSN/ITGA4/CD200R1/TNFRSF14/ICAM1/ZAP70/ECM1/CXCL13/F11R/CCR6/GPR15/PYCARD/ADAM8/GPR183/RIPK3/ITGB7/CD99/APOD/AIF1/ITGAL/FADD/PIK3CG/IL27RA/AIRE/PIK3CD/CXCL16/SPN
GOBP_NEGATIVE_REGULATION_OF_LYMPHOCYTE_ACTIVATION	GOBP_NEGATIVE_REGULATION_OF_LYMPHOCYTE_ACTIVATION	149	0.557804	1.68022	1.10598e-06	5.98612e-05	4.89997e-05	14174	tags=54%, list=27%, signal=40%	IL2RA/FCGR2B/GAL/IDO1/LGALS3/ANXA1/PTPN22/FOXJ1/SOCS1/LGALS9B/XCL1/MDK/LGALS7B/IL10/GPNMB/CRTAM/HFE/IFNB1/PDCD1LG2/BANK1/LGALS9C/CR1/MIR27A/RUNX1/CEACAM1/TNFRSF14/CD274/LILRB2/CD74/CD80/IRF1/FGL1/JAK3/LRRC32/PLA2G2F/MICA/TYROBP/TBX21/VSIG4/CEBPB/INHBA/IL2/CTLA4/ZC3H12A/RUNX3/CD300A/TWSG1/TNFAIP3/CLEC4G/SDC4/LAPTM5/FGL2/HLX/CASP3/ERBB2/LOXL3/LST1/LYN/FGR/BTN2A2/TBC1D10C/HAVCR2/LILRB1/ARG1/PAWR/IL4…
GOBP_POSITIVE_REGULATION_OF_ERK1_AND_ERK2_CASCADE	GOBP_POSITIVE_REGULATION_OF_ERK1_AND_ERK2_CASCADE	204	0.52198	1.5825	1.122e-06	5.98612e-05	4.89997e-05	12535	tags=45%, list=24%, signal=35%	PLA2G2A/CHI3L1/CCL7/CCL20/MARCO/GATA4/PLA2G5/CCL23/FGF19/FPR2/FGG/APELA/PTPN22/CCL11/TNFSF11/XCL2/NPNT/FGF21/XCL1/SLAMF1/EPO/NODAL/CCL13/GPNMB/CCL5/PDGFD/CCL26/TPBG/CCL2/EGFR/PDGFA/MIR27A/HAND2/CCL18/P2RY6/FGF10/C5AR1/GCG/MIR27B/GPR55/ICAM1/ANGPT1/MIR222/CD44/CD36/RAMP3/CD74/SHC1/MIR221/NPY5R/CCR7/SPRY2/ALKAL2/GPBAR1/MT3/CCL15/NRP1/C5AR2/RAP1B/MIR23A/TREM2/CCL14/F2RL1/PYCARD/CCL16/MIF/SERPINF2/NT…
GOBP_RESPONSE_TO_VIRUS	GOBP_RESPONSE_TO_VIRUS	351	0.478836	1.46754	1.10377e-06	5.98612e-05	4.89997e-05	12175	tags=35%, list=23%, signal=27%	H19/HMGA2/IL2RA/CXCL10/IL6/DEFA3/PTPN22/CCL11/MMP12/GBP1/FOSL1/FCN3/CXCL9/XCL1/APOBEC3D/BIRC3/APOBEC3F/RNASE2/IFNB1/APOBEC3G/ISG20/GATA3/CCL5/IL15/BCL3/BATF3/IFITM3/PRF1/APOBEC3B/APOBEC3C/ACOD1/PLSCR1/IFNG/BST2/APOBEC3A/HSPB1/TRIM6/MX1/IL23R/TLR8/OASL/IFI6/VAMP8/IRF1/ACTA2/IFITM2/RNF135/OAS1/CGAS/NMI/GBP3/CD40/FLNA/NPC2/IFI44/MICA/IFNGR2/MX2/UNC93B1/OAS2/TBX21/SLFN13/ZDHHC1/ISG15/ZC3H12A/CXCR4/RS…
GOBP_COLLAGEN_FIBRIL_ORGANIZATION	GOBP_COLLAGEN_FIBRIL_ORGANIZATION	53	0.681719	1.91837	1.18045e-06	6.24795e-05	5.1143e-05	8307	tags=60%, list=16%, signal=51%	FMOD/COL1A1/COL3A1/COL5A1/LOX/LUM/COL1A2/LOXL1/ADAMTS3/COL5A2/AEBP1/SERPINH1/LOXL4/EFEMP2/MMP11/COL13A1/DPT/LOXL2/EMILIN1/ADAMTS14/FOXC2/CYP1B1/COL12A1/ADAMTS2/COL14A1/TGFB2/FKBP10/COLGALT1/SCX/PLOD3/COL5A3/SERPINF2
GOBP_COAGULATION	GOBP_COAGULATION	341	0.480836	1.47475	1.20645e-06	6.33526e-05	5.18577e-05	14551	tags=47%, list=28%, signal=34%	SAA1/COL1A1/COL3A1/SERPINA5/F13A1/FOXA2/SERPINE1/H3C8/PDPN/TFPI2/GATA4/H3C7/COL1A2/THBS1/PLAU/IL6/F2RL2/H3C14/FGG/PLAT/CLIC1/SERPING1/VAV3/PLAUR/ITGB3/H3C11/FBLN1/HBE1/FN1/SERPINB2/MYL9/IFNB1/FAP/GATA3/SERPINA1/CD40LG/GATA6/F3/LCK/PDGFA/CLEC1B/THBD/PF4V1/MYL12A/PLSCR1/CEACAM1/ADAMTS18/SELP/HSPB1/PRTN3/EHD2/FZD6/CD36/TRPC7/IRF1/F13B/FCER1G/NFE2/PROC/CAV1/ANXA5/RAB27A/TXK/ENTPD2/PPIA/CD40/H3C12/SER…
GOBP_INTERFERON_GAMMA_PRODUCTION	GOBP_INTERFERON_GAMMA_PRODUCTION	107	0.589387	1.74503	1.23342e-06	6.42629e-05	5.26027e-05	14175	tags=55%, list=27%, signal=40%	ISL1/PTPN22/LGALS9B/CD2/CCR2/XCL1/HMHB1/LGALS7B/IL10/CRTAM/CD3E/GATA3/PDCD1LG2/CD96/LGALS9C/IL1R1/CR1/BCL3/SLAMF6/SLC11A1/CD274/IL23R/TLR8/IL36RN/CD276/TXK/CD14/CCR7/CD244/CLEC7A/INHBA/IL2/ISG15/ZC3H12A/F2RL1/PYCARD/FZD5/DDIT3/ZP3/LAPTM5/SASH3/RIPK3/CD226/IL18/IL27/HAVCR2/LILRB1/BTN3A2/FADD/TNFSF4/LGALS9/IL27RA/GAS6/NOD2/IL23A/SPN/IL18R1/PGLYRP2/TLR3
GOBP_NEGATIVE_REGULATION_OF_IMMUNE_RESPONSE	GOBP_NEGATIVE_REGULATION_OF_IMMUNE_RESPONSE	138	0.55414	1.66476	1.34603e-06	6.95869e-05	5.69607e-05	15273	tags=58%, list=29%, signal=41%	IL2RA/FCGR2B/COL3A1/IL13RA2/LGALS3/ANXA1/SERPING1/MMP12/FOXJ1/CCR2/C4BPA/XCL1/IL10/HFE/IFNB1/CD96/CR1/IL7R/ACOD1/SLAMF8/CEACAM1/TNFRSF14/HMOX1/JAK3/NMI/NPY5R/MICA/C4BPB/PDCD1/DUSP10/TBX21/VSIG4/IL2/CTLA4/ZC3H12A/CD300A/GPX1/TNFAIP3/AMBP/CLEC4G/PPARG/FGL2/HLX/TRIM21/LOXL3/KLRD1/GRN/LYN/HAVCR2/NLRC5/LILRB1/ARG1/IL4R/A2M/PTPRC/CD55/ADCYAP1/TNFSF4/IFI16/LGALS9/IL27RA/SAMSN1/ALOX15/PTPN6/MUL1/PTPN2/PS…
GOBP_T_CELL_DIFFERENTIATION	GOBP_T_CELL_DIFFERENTIATION	239	0.506216	1.54153	1.36046e-06	6.97915e-05	5.71282e-05	14593	tags=51%, list=28%, signal=37%	IL2RA/IL36B/IL6/ANXA1/PTPN22/CD3D/FOXJ1/SOCS1/CD2/CCR2/ITK/ZNF683/MDK/CD3G/TNFRSF18/CRTAM/IFNB1/CD3E/GATA3/LEP/IL15/CR1/BCL3/SLAMF6/NFKBIZ/LCK/CD28/RUNX1/IL7R/CD8A/IFNG/WNT4/IL7/BATF/EOMES/IL23R/LILRB2/LY9/PTGER4/ZAP70/SLC46A2/CD74/CD80/TCIRG1/IRF1/FCER1G/JAK3/RORC/CCR7/CCR6/RHOH/PRR7/DUSP10/TBX21/RELB/IL2/CTLA4/ZC3H12A/RUNX3/RSAD2/VNN1/TCF7/IL1A/B2M/FANCD2/FZD7/FZD5/ADAM8/CTSL/MR1/MYB/FANCA/PIK3…
GOBP_POSITIVE_REGULATION_OF_LEUKOCYTE_PROLIFERATION	GOBP_POSITIVE_REGULATION_OF_LEUKOCYTE_PROLIFERATION	142	0.560736	1.685	1.58609e-06	8.07452e-05	6.60945e-05	13789	tags=52%, list=26%, signal=39%	IL2RA/CD70/IGFBP2/CLCF1/IL6/ANXA1/IL5RA/PTPN22/VAV3/OCSTAMP/CCR2/XCL1/EPO/CD3E/CCL5/PDCD1LG2/LEP/CD40LG/IL15/CD28/TNFRSF4/BST2/IL7/CD274/FGF10/CD6/BST1/IL23R/LILRB2/ZAP70/CD74/CD80/IGF2/JAK3/CD276/CD40/SPTA1/TFRC/IL2/CLECL1/MYD88/IL1A/PYCARD/MIF/ZP3/ICOSLG/GPR183/SASH3/FCRL3/PTH/IL18/LYN/HAVCR2/WNT3A/CD1D/AIF1/PTPRC/FADD/CD55/CD320/TNFSF4/PNP/ZP4/LGALS9/CD209/IL27RA/NFATC2/EFNB1/HES1/TNFSF13B/CD4…
GOMF_HORMONE_ACTIVITY	GOMF_HORMONE_ACTIVITY	119	0.570029	1.70079	1.88392e-06	9.51806e-05	7.79106e-05	12946	tags=52%, list=25%, signal=39%	TTR/RETN/GAL/EDN2/STC1/UCN2/GUCA2A/APELA/ADM/NTS/PPY/ADM2/PMCH/EPO/PRL/HAMP/NPPB/LEP/INSL5/CGB7/NPPC/CGA/GCG/TRH/TSHB/CARTPT/CALCA/CALCB/GH1/VGF/IGF2/INSL3/HCRT/APLN/AVP/INHBA/PTHLH/UTS2/METRNL/INHBE/ERFE/GNRH2/GPHB5/ASIP/GPHA2/PTH/RLN2/PNOC/CCL25/GALP/FBN1/CSH2/POMC/GIP/ADCYAP1/CCK/AGRP/INSL4/LHB/C1QTNF9/RLN1/OXT
GOMF_CHEMOKINE_BINDING	GOMF_CHEMOKINE_BINDING	33	0.735143	1.94367	1.91906e-06	9.62272e-05	7.87673e-05	12048	tags=79%, list=23%, signal=61%	PDPN/PLP2/CXCR3/CCR2/ITGB3/CCR4/CXCR6/ITGA4/CCR8/CCR5/CXCR2/CCR7/CCR6/CXCR4/CCR3/ZFP36/CXCR1/ITGB1/CCRL2/CXCR5/ACKR1/CCR10/A2M/XCR1/CCR1/CCR9
GOBP_ENTRY_INTO_HOST	GOBP_ENTRY_INTO_HOST	152	0.544185	1.64086	2.05057e-06	0.000102054	8.3537e-05	13932	tags=49%, list=26%, signal=36%	PTX3/CXCL8/CLEC5A/DPP4/MET/LGALS1/FCN3/ITGB3/SLAMF1/ANPEP/ITGA5/CR1/CAV2/IFITM3/EGFR/SLC52A1/PLSCR1/TNFRSF4/TNFRSF14/FCN1/TRIM6/EPHA2/ICAM1/NECTIN4/VAMP8/CDK1/CD74/CD80/EFNB2/IFITM2/CAV1/CCR5/CIITA/PPIA/CLDN1/FUCA2/F11R/GPR15/TFRC/NRP1/CXCR4/ITGA2/CLEC4G/NECTIN2/TRIM38/CTSL/TRIM21/SLC1A5/ITGB1/TRIM22/TRIM5/LY6E/SIGLEC1/HYAL2/ITGB7/SIVA1/P4HB/CR2/TRIML1/TRIM10/IFITM1/CD55/LGALS9/CD209/APCS/PVR/DYN…
GOMF_G_PROTEIN_COUPLED_RECEPTOR_BINDING	GOMF_G_PROTEIN_COUPLED_RECEPTOR_BINDING	280	0.494746	1.50986	2.42481e-06	0.000119785	9.8051e-05	11815	tags=36%, list=22%, signal=28%	SAA1/CCL7/CXCL6/CCL20/CTHRC1/CXCL8/WNT16/MARCO/CXCL10/GAL/EDN2/CXCL11/BDKRB2/UCN2/CCL23/APELA/ADM/CLIC6/NTS/CCL11/AGTR1/ROR2/CXCL14/CCR2/PPY/XCL2/PMCH/CXCL9/XCL1/RTP3/CCL13/WNT10A/CCL5/INSL5/CCL26/CCL2/PPBP/PF4V1/CCL18/PROK2/WNT4/FCN1/GCG/CALCA/CALCB/FZD1/WNT2/CXCL3/NPW/FPR1/INSL3/ACE/CXCL13/CXCL1/AVPR1A/HCRT/C3/FLNA/DEFB1/CCL28/APLN/AVP/ADORA1/IL2/CCL15/PTGER1/CCL14/FZD7/CCL16/ADA2/GNA15/KISS1/S…
GOMF_GROWTH_FACTOR_BINDING	GOMF_GROWTH_FACTOR_BINDING	137	0.549427	1.64958	2.87768e-06	0.000141112	0.000115508	11500	tags=47%, list=22%, signal=37%	CCN4/IL2RA/COL1A1/IGFBP2/COL3A1/COL5A1/COL1A2/THBS1/VASN/ESM1/SRPX2/HTRA3/IL1R2/IGFBP3/FGFBP2/COL4A1/ITGB3/IGFBP6/OSMR/HTRA4/S100A13/IL1R1/EGFR/PDGFA/IGFBP4/NGFR/COL6A1/IGFBP7/FGFRL1/IL2RB/WFIKKN2/IGFBP5/IL2RG/CD109/CD36/IL1RN/IL36RN/SHC1/LRRC32/CXCL13/LTBP2/CCN1/NRP1/PTN/ENG/GPC1/CCN3/RHBDF1/LTBP1/TWSG1/TGFBR3L/NTRK1/ERBB2/HYAL2/COL2A1/ITGB4/SCN5A/DUSP1/TGFB3/A2M/KAZALD1/PDGFRB/IL10RA/ACVRL1
GOBP_AXONEME_ASSEMBLY	GOBP_AXONEME_ASSEMBLY	72	0.631213	1.81624	3.03886e-06	0.000147366	0.000120628	13890	tags=64%, list=26%, signal=47%	HOATZ/SPAG17/DRC1/CFAP100/CFAP73/DNAAF6/ZMYND10/FOXJ1/JHY/PLA2G3/SPEF1/DNAI3/RSPH4A/CFAP206/DNAAF3/TTC12/DAW1/RSPH9/LRGUK/DNAI4/CFAP65/TTC26/RSPH1/DNAJB13/CCDC65/IQCG/CFAP157/TPGS1/CCDC63/SPEF2/DNAAF1/CCDC103/SPAG1/CCDC40/HYDIN/DNAAF5/DNAI2/DNAH5/TEKT2/DNAI1/CFAP43/GAS8/DNAH8/CFAP69/ARMC2/CFAP46
GOBP_B_CELL_RECEPTOR_SIGNALING_PATHWAY	GOBP_B_CELL_RECEPTOR_SIGNALING_PATHWAY	76	0.618351	1.78933	3.05839e-06	0.000147366	0.000120628	11166	tags=51%, list=21%, signal=41%	TRDC/FCGR2B/IGKC/IGLC3/IGHA1/IGHG1/IGLC7/IGLL5/IGLC2/IGHG2/IGHG3/PTPN22/IGHA2/VAV3/TRBC1/IGHM/ITK/CD79B/IGHG4/LCK/RUNX1/IGHD/STAP1/TRBC2/GCSAM/GCSAML/CTLA4/CD300A/MS4A1/TEC/NFAM1/FCRL3/RFTN1/LYN/IGHE/BAX/LAT2/CD79A/PTPRC
GOMF_SERINE_TYPE_ENDOPEPTIDASE_INHIBITOR_ACTIVITY	GOMF_SERINE_TYPE_ENDOPEPTIDASE_INHIBITOR_ACTIVITY	96	0.584988	1.71837	3.07151e-06	0.000147366	0.000120628	9267	tags=43%, list=18%, signal=35%	PI3/COL6A3/SERPINA5/ITIH1/SERPINE1/TFPI2/ANXA2/SLPI/SERPINA3/SERPINB7/SERPING1/SERPINH1/SERPINB2/SPINK8/EPPIN/SERPINA1/SERPINA6/SPINK1/ITIH6/SERPINA12/WFDC2/SERPINF1/WFIKKN2/CD109/SERPINA4/SPINT1/SERPINB1/SPINK2/SERPIND1/WFDC8/SERPINB8/SPINK6/WFDC10B/TFPI/SERPINC1/AMBP/SERPINF2/SERPINA7/SERPINA11/WFDC5/SERPINB6
GOBP_POSITIVE_REGULATION_OF_LEUKOCYTE_MIGRATION	GOBP_POSITIVE_REGULATION_OF_LEUKOCYTE_MIGRATION	133	0.553388	1.65869	3.11892e-06	0.000148572	0.000121614	8219	tags=34%, list=16%, signal=29%	CCL7/CCL20/CXCL8/RARRES2/CXCL10/SERPINE1/EDN2/LGALS3/THBS1/IL6/VEGFA/FPR2/BDKRB1/CXCL14/XG/CCR2/XCL2/XCL1/MDK/TNFRSF18/CCL5/MMP14/PDGFD/IL1R1/LBP/ITGA4/THBS4/SELP/TNFRSF14/C5AR1/RAC2/ICAM1/CD74/PLVAP/CXCL13/CCR7/CCR6/PTN/SWAP70/PRSS56/TREM2/ITGA2/F2RL1/PYCARD/ADAM8
GOMF_GLUTAMATE_RECEPTOR_BINDING	GOMF_GLUTAMATE_RECEPTOR_BINDING	40	-0.568896	-2.37122	3.28202e-06	0.00015414	0.000126172	7530	tags=40%, list=14%, signal=34%	PTEN/NECAB2/SHANK1/FYN/HIP1/ADORA2A/NETO1/RASGRF1/SHISA6/CDK5R1/CACNG4/DNM3/SHISA7/SHANK2/OPHN1/CACNG2
GOBP_ACUTE_PHASE_RESPONSE	GOBP_ACUTE_PHASE_RESPONSE	46	0.685964	1.90189	3.27457e-06	0.00015414	0.000126172	8307	tags=52%, list=16%, signal=44%	SAA1/SAA2/HP/IL6/ORM1/SAA4/SERPINA3/CD163/TNFSF11/FN1/EPO/HAMP/HFE/SERPINA1/LBP/PLSCR1/PTGS2/ASS1/PTGES/CNR1/TFR2/CEBPB/IL1A/SERPINF2
GOBP_NEGATIVE_REGULATION_OF_HYDROLASE_ACTIVITY	GOBP_NEGATIVE_REGULATION_OF_HYDROLASE_ACTIVITY	443	0.453653	1.39476	3.42223e-06	0.0001596	0.000130642	9546	tags=28%, list=18%, signal=23%	LTF/PI3/TIMP1/PTX3/COL6A3/MMP9/SERPINA5/ITIH1/SERPINE1/TFPI2/TNFSF14/LGALS3/THBS1/RARRES1/ANXA2/CST6/ANXA1/SPOCD1/VEGFA/SLPI/SH2D4A/DPEP1/SERPINA3/SERPINB7/SERPING1/CARD16/CCDC8/PLAUR/SERPINH1/TNFAIP8/CSTA/SERPINB2/GZMA/SPINK8/PTTG1/EPPIN/SPRY1/SERPINA1/SERPINA6/SPINK1/ITIH6/SERPINA12/CR1/PPP1R36/HGF/WFDC2/AQP1/ANGPTL4/CST7/NGFR/BST2/BCL2L12/CARD17/SERPINF1/SFN/LAMP3/CST2/LXN/WFIKKN2/CD44/RGN/CD1…
GOBP_POSITIVE_REGULATION_OF_T_CELL_PROLIFERATION	GOBP_POSITIVE_REGULATION_OF_T_CELL_PROLIFERATION	93	0.595016	1.74582	3.51914e-06	0.00016298	0.000133408	13778	tags=57%, list=26%, signal=42%	IL2RA/CD70/IGFBP2/IL6/ANXA1/PTPN22/CCR2/XCL1/EPO/CD3E/CCL5/PDCD1LG2/LEP/CD40LG/IL15/CD28/CD274/CD6/IL23R/LILRB2/ZAP70/CD80/IGF2/JAK3/CD276/SPTA1/TFRC/IL2/CLECL1/IL1A/PYCARD/ZP3/ICOSLG/SASH3/IL18/HAVCR2/CD1D/AIF1/PTPRC/FADD/CD55/TNFSF4/PNP/ZP4/LGALS9/CD209/IL27RA/EFNB1/HES1/TNFSF13B/CD4/IL23A/CD86
GOBP_ENDODERM_FORMATION	GOBP_ENDODERM_FORMATION	53	0.669669	1.88446	3.58558e-06	0.000163782	0.000134065	7628	tags=47%, list=14%, signal=40%	HMGA2/MMP9/COL5A1/COL8A1/MMP8/TBX20/DKK1/COL5A2/LAMB1/COL4A2/FN1/ITGA5/NODAL/MMP14/GATA6/DUSP5/ITGA4/COL6A1/EOMES/ITGA7/COL12A1/MMP2/DUSP4/INHBA/DUSP2
GOBP_MOVEMENT_IN_HOST_ENVIRONMENT	GOBP_MOVEMENT_IN_HOST_ENVIRONMENT	174	0.523553	1.58532	3.56371e-06	0.000163782	0.000134065	13932	tags=45%, list=26%, signal=33%	PTX3/CXCL8/CLEC5A/DPP4/MET/LGALS1/FCN3/ITGB3/SLAMF1/ANPEP/ITGA5/CR1/CAV2/IFITM3/EGFR/SLC52A1/PLSCR1/TNFRSF4/TNFRSF14/FCN1/TRIM6/EPHA2/ICAM1/CHMP4C/NECTIN4/VAMP8/CDK1/CD74/CD80/EFNB2/IFITM2/CAV1/CCR5/CIITA/PPIA/CLDN1/FUCA2/F11R/GPR15/TFRC/NRP1/CXCR4/ITGA2/CLEC4G/NECTIN2/TRIM38/CTSL/TRIM21/SLC1A5/ITGB1/TRIM22/TRIM5/LY6E/SIGLEC1/HYAL2/ITGB7/SIVA1/P4HB/CR2/TRIML1/TRIM10/IFITM1/CD55/LGALS9/CD209/APCS/…
GOBP_REGULATION_OF_VIRAL_LIFE_CYCLE	GOBP_REGULATION_OF_VIRAL_LIFE_CYCLE	146	0.545036	1.64044	4.1214e-06	0.000186977	0.000153051	12297	tags=41%, list=23%, signal=32%	LTF/HMGA2/PTX3/CXCL8/SLPI/LGALS1/FCN3/APOBEC3D/APOBEC3F/IFNB1/APOBEC3G/ISG20/CCL5/CAV2/IFITM3/CD28/APOBEC3B/APOBEC3C/PLSCR1/BST2/APOBEC3A/LAMP3/FCN1/TRIM6/MX1/CHMP4C/OASL/CD74/IFITM2/CIITA/OAS1/PPIA/TOP2A/OAS2/KPNA2/ISG15/RSAD2/CLEC4G/NECTIN2/TRIM38/OAS3/TRIM21/FAM111A/TRIM22/TRIM5/LY6E/P4HB/PPIH/SHFL/NR5A2/TRIML1/TRIM10/PARP10/APOBEC3H/IFITM1/TARBP2/IFI16/LGALS9/CD209/APCS
GOBP_FORMATION_OF_PRIMARY_GERM_LAYER	GOBP_FORMATION_OF_PRIMARY_GERM_LAYER	113	0.570069	1.6934	4.55981e-06	0.000205469	0.000168188	10838	tags=46%, list=21%, signal=37%	HMGA2/MMP9/COL5A1/COL8A1/MMP8/TBX20/DKK1/COL5A2/APELA/LAMB1/ITGB3/COL4A2/SNAI1/FN1/ITGA5/NODAL/MMP14/ITGA3/GATA6/DUSP5/ITGA4/COL6A1/HOXA11/FOXC2/EPHA2/EOMES/ITGA7/COL12A1/CRB2/ETV2/EYA2/SIX2/MMP2/TLX2/DUSP4/INHBA/SCX/DUSP2/ITGA2/FZD7/TWSG1/MIXL1/ITGB2/ITGB1/TBX19/LEF1/POU5F1/ITGB4/WNT3A/DUSP1/FOXC1/HAND1
GOBP_PLACENTA_DEVELOPMENT	GOBP_PLACENTA_DEVELOPMENT	134	0.545931	1.63694	4.67552e-06	0.000209269	0.000171298	9319	tags=35%, list=18%, signal=29%	LIF/TCF23/PHLDA2/CSF2/STC1/VDR/SOCS3/CYP27B1/APELA/ADM/FOSL1/SPP1/SNAI1/DCN/E2F7/BMP5/GJB2/NODAL/IL10/TPPP3/LEP/CITED1/ANG/E2F8/ADAM19/GCM1/EOMES/HSD17B2/KRT8/WNT2/SPINT1/ETV2/IGF2/ASCL2/ST14/CASP8/NR2F2/CCN1/CEBPB/PTN/CUL7/GJB3/FZD5/PPARG/PLK4/ETNK2/JUNB
GOBP_IMMUNE_RESPONSE_REGULATING_SIGNALING_PATHWAY	GOBP_IMMUNE_RESPONSE_REGULATING_SIGNALING_PATHWAY	407	0.459325	1.41176	4.73531e-06	0.000210532	0.000172332	14600	tags=43%, list=28%, signal=31%	TRDC/FCGR2B/IGKC/IGLC3/LGALS3/IGHA1/IGHG1/IGLC7/IGLL5/IGLC2/FPR2/IGHG2/IGHG3/PTPN22/IGHA2/CD3D/VAV3/GBP1/MYO1G/TRBC1/TRAC/TRAT1/IGHM/UBASH3A/ITK/CD79B/CD3G/MUC3A/SKAP1/CD3E/GATA3/MUC12/CR1/IGHG4/NFKBIZ/LCK/CD28/RUNX1/MUCL1/IGHD/PLSCR1/KCNN4/CD200R1/CEACAM1/SH2D1A/CLEC4D/FCGR3A/FCGR2A/TRAV29DV5/CLEC10A/C5AR1/FCN1/CLEC6A/WIPF3/LILRB2/STAP1/TRBC2/ZAP70/MYH2/BTN1A1/FPR1/FCER1G/SHC1/CD247/PSMB9/CD276/…
GOBP_PROXIMAL_DISTAL_PATTERN_FORMATION	GOBP_PROXIMAL_DISTAL_PATTERN_FORMATION	32	0.73104	1.93279	4.76832e-06	0.000210595	0.000172384	4071	tags=50%, list=8%, signal=46%	HOXB9/HOXC10/HOXA9/HOXC9/EN1/SP8/HOXD10/HOXA10/SIX3/HOXD9/TP63/NODAL/GLI1/DLX2/HOXA11/FGF10
GOBP_NEGATIVE_REGULATION_OF_GENE_EXPRESSION_EPIGENETIC	GOBP_NEGATIVE_REGULATION_OF_GENE_EXPRESSION_EPIGENETIC	108	0.571908	1.6951	4.91282e-06	0.00021555	0.00017644	11251	tags=44%, list=21%, signal=34%	HOTAIR/H2AC19/H2AC18/H3C8/H4C15/H3C7/H3C14/H2AC16/H2AC12/H3C11/DYDC1/DYDC2/CDC45/H2AC20/H4C14/H2AC13/H2AC17/H4C11/H2AC4/H4C2/H4C6/H2AC21/H3C12/H4C13/H3C10/H3C15/H4C8/H2AJ/TNP1/MSL3P1/H3C4/H2AP/H3C1/EZH2/H2AC8/H2AC11/H2AC7/HMGA1/H2AC6/H4C4/H2AX/H4C9/SPI1/H4C3/H2AZ1/H3C6/H4C12
GOBP_POSITIVE_REGULATION_OF_VASCULATURE_DEVELOPMENT	GOBP_POSITIVE_REGULATION_OF_VASCULATURE_DEVELOPMENT	164	0.525453	1.58886	5.16038e-06	0.000224932	0.000184119	10039	tags=37%, list=19%, signal=30%	CHI3L1/HMGA2/CXCL8/ADAM12/SERPINE1/GATA4/THBS1/VEGFA/ISL1/APELA/TWIST1/ADM/CCL11/ADM2/ITGA5/NODAL/MDK/IL10/GATA6/HGF/HSPB6/F3/AQP1/CELA1/RUNX1/ANGPTL4/HSPB1/C5AR1/FOXC2/ANGPT2/CYP1B1/HMOX1/EPHA1/MIR27B/TERT/ECM1/MIR210/CD40/SPHK1/C3/LRG1/RRAS/ZC3H12A/CXCR4/NR2E1/ENG/MYDGF/IL1A/CCR3/APLNR/PIK3R6/TBXA2R/HK2/ITGB2/ITGB1/GRN/VEGFC/CCL24/RLN2/PTGIS
GOMF_INTEGRIN_BINDING	GOMF_INTEGRIN_BINDING	141	0.54426	1.63403	5.51776e-06	0.000238948	0.000195592	13880	tags=52%, list=26%, signal=38%	IBSP/CCN4/COL3A1/COL5A1/THBS1/ESM1/TGFBI/LAMB1/SPP1/ITGB3/ITGBL1/NPNT/FN1/ITGA5/EMILIN1/GPNMB/ACTN1/FAP/MMP14/LGALS12/DMP1/CD40LG/ITGA3/EGFL6/EGFR/ITGA4/FBLN5/THBS4/CD151/FCER2/ICAM1/IGF2/ICAM3/PPIA/F11R/JAML/CD177/CCN1/PTN/EMP2/ECM2/ISG15/CCN3/ITGA2/TSPAN4/VWF/S1PR3/FERMT3/LAMB2/ITGB2/ITGB1/CD226/ITGB7/LGALS8/P4HB/LYN/CALR/ITGB4/FBN1/ADAM9/ACTN4/COL16A1/LCP1/CASR/ITGB1BP1/NRG1/COMP/PTPN2/ITGAX/M…
GOBP_REGULATION_OF_PRODUCTION_OF_MOLECULAR_MEDIATOR_OF_IMMUNE_RESPONSE	GOBP_REGULATION_OF_PRODUCTION_OF_MOLECULAR_MEDIATOR_OF_IMMUNE_RESPONSE	140	0.544524	1.63525	5.58716e-06	0.000240392	0.000196774	14175	tags=50%, list=27%, signal=37%	FCGR2B/IL13RA2/CLCF1/IL6/PTPN22/CCR2/XCL1/IL10/HFE/IFNB1/GATA3/CD40LG/CD96/IL1R1/CR1/CLC/CD28/TNFRSF4/BST2/TNFRSF14/HMOX1/TRIM6/ANGPT1/MZB1/CD36/CD74/TGFB2/JAK3/CGAS/CD40/FFAR3/APOA2/CD244/TFRC/TBX21/CLEC7A/IL2/RSAD2/B2M/F2RL1/FZD5/SCIMP/TRPM4/LAPTM5/SASH3/HPX/FCRL3/CD226/IL18/TGFB1/GPI/LILRB1/ARG1/FFAR2/IL4R/TGFB3/RBP4/PTPRC/MAD2L2/TNFSF4/IL27RA/TNFSF13/APOA1/CLNK/TNFRSF1B/NOD2/IL18R1/NR4A3/BCL1…
GOMF_GLUTAMATE_RECEPTOR_ACTIVITY	GOMF_GLUTAMATE_RECEPTOR_ACTIVITY	27	-0.661347	-2.39999	6.15537e-06	0.000263142	0.000215396	7246	tags=56%, list=14%, signal=48%	GRIN2B/GRIN2D/GRM1/GRM4/GRIN2C/GRIA1/GRIA3/GRIK4/GRM5/GRID1/GRIK2/GRID2/GRIA2/GRIA4/GRIN3A
GOBP_GASTRULATION	GOBP_GASTRULATION	177	0.515655	1.56085	6.5457e-06	0.000278046	0.000227596	10838	tags=36%, list=21%, signal=29%	OTX2/HMGA2/MMP9/COL5A1/FOXA2/COL8A1/MMP8/TBX20/DKK1/COL5A2/APELA/LAMB1/ITGB3/COL4A2/SNAI1/CER1/FN1/ITGA5/NODAL/IL10/MMP14/ITGA3/GATA6/DUSP5/ITGA4/COL6A1/HOXA11/FOXC2/EPHA2/EOMES/ITGA7/COL12A1/IL1RN/CRB2/ETV2/MIR221/EYA2/LBX2/SIX2/MMP2/TLX2/APLN/DUSP4/MYADM/INHBA/SCX/DUSP2/ITGA2/FZD7/TWSG1/APLNR/GSC/MIXL1/GPC3/ITGB2/ITGB1/TBX19/LEF1/POU5F1/ITGB4/WNT3A/DUSP1/FOXC1/HAND1
GOCC_AZUROPHIL_GRANULE	GOCC_AZUROPHIL_GRANULE	152	0.534056	1.61032	6.61497e-06	0.00027921	0.000228549	13583	tags=47%, list=26%, signal=35%	FABP5/TTR/RETN/ANXA2/SERPINA3/DEFA3/LYZ/RNASE2/ABCA13/DEFA4/BST2/ELANE/PRTN3/CTSC/GGH/GLIPR1/CD63/VAMP8/PLAC8/FPR1/FTL/FUCA2/C3/NPC2/GUSB/CD68/HEXB/RNASE3/RAB44/VNN1/RAP1B/FUCA1/ACP3/MPO/HEBP2/PYCARD/GLA/DSN1/ADA2/RAB3D/NFAM1/PRSS57/BRI3/GRN/DDOST/IMPDH1/CEACAM8/CTSA/CPPED1/CTSG/GLB1/STX3/ARG1/GNS/TXNDC5/TUBB4B/STXBP2/MAGT1/CMTM6/B4GALT1/GCA/ARSA/DPP7/AGA/CKAP4/TMEM179B/MGST1/GALNS/RNASET2/MAN2B1…
GOBP_REGULATION_OF_CLATHRIN_DEPENDENT_ENDOCYTOSIS	GOBP_REGULATION_OF_CLATHRIN_DEPENDENT_ENDOCYTOSIS	19	-0.725166	-2.51865	6.88667e-06	0.000287045	0.000234962	8548	tags=63%, list=16%, signal=53%	DGKD/PIK3CB/NEU3/SYT11/SH3GL3/DNAJC6/UBQLN2/SMAP1/SH3GL2/SNAP91/TNK2/HIP1R
GOBP_VIRAL_LIFE_CYCLE	GOBP_VIRAL_LIFE_CYCLE	346	0.475319	1.45725	6.87826e-06	0.000287045	0.000234962	12349	tags=32%, list=23%, signal=25%	LTF/HMGA2/LRRC15/PTX3/CXCL8/CLEC5A/DPP4/SLPI/LGALS1/FCN3/ITGB3/APOBEC3D/SLAMF1/ANPEP/ITGA5/APOBEC3F/IFNB1/APOBEC3G/ISG20/CCL5/CXCR6/CR1/CAV2/CCL2/IFITM3/EGFR/CD28/APOBEC3B/APOBEC3C/SLC52A1/PLSCR1/TNFRSF4/BST2/APOBEC3A/TNFRSF14/LAMP3/FCN1/TRIM6/EPHA2/MX1/ICAM1/MIR222/CHMP4C/NECTIN4/OASL/VAMP8/CDK1/CD74/CD80/EFNB2/IFITM2/CAV1/CCR5/CIITA/OAS1/MIR221/PPIA/CLDN1/F11R/GPR15/TOP2A/OAS2/TFRC/NRP1/KPNA2/I…
GOMF_CYTOKINE_RECEPTOR_ACTIVITY	GOMF_CYTOKINE_RECEPTOR_ACTIVITY	97	0.575368	1.69066	7.07304e-06	0.000292982	0.000239822	12664	tags=55%, list=24%, signal=42%	IL2RA/IL13RA2/IL31RA/IL1R2/IL5RA/CXCR3/CCR2/OSMR/CCR4/IL1RAP/IL9R/CXCR6/IL22RA1/IL1R1/F3/IL7R/IL22RA2/IL2RB/IL23R/GFRA3/CD44/IL2RG/CD74/CCR8/CCR5/IL18RAP/IL20RA/CXCR2/CCR7/IFNGR2/CCR6/IL17RC/CXCR4/CCR3/CSF2RB/IL1RL2/CXCR1/CRLF2/CCRL2/IL10RB/CXCR5/CCR10/IL4R/XCR1/CSF3R/CCR1/IL10RA/PRLR/CCR9/IL13RA1/IL27RA/IL21R/IL15RA
GOBP_POSITIVE_REGULATION_OF_IMMUNE_EFFECTOR_PROCESS	GOBP_POSITIVE_REGULATION_OF_IMMUNE_EFFECTOR_PROCESS	205	0.507442	1.53804	7.16261e-06	0.000294861	0.00024136	14556	tags=49%, list=28%, signal=35%	IL13RA2/PLA2G5/CD1A/NOS2/CLCF1/IL6/ANXA1/PTPN22/PLA2G3/CCR2/XCL1/IL10/CRTAM/GATA3/IL1R1/CR1/SLAMF6/NFKBIZ/CD28/LBP/TNFRSF4/IFNG/SH2D1A/TNFRSF14/FCER2/ADGRE2/HMOX1/TRIM6/RAC2/IL23R/MZB1/STAP1/CD36/VAMP8/CD74/CD80/IL18RAP/CD40/FFAR3/C3/CD177/TYROBP/CD244/FES/TFRC/TBX21/CLEC7A/IL2/RSAD2/CD300A/B2M/F2RL1/CD1C/FZD5/NECTIN2/MR1/MYB/SCIMP/ZP3/LAPTM5/HLX/SASH3/HPX/ITGB2/CD226/KLRD1/IL18/LYN/FGR/TGFB1/GPI…
GOBP_DIVALENT_INORGANIC_CATION_HOMEOSTASIS	GOBP_DIVALENT_INORGANIC_CATION_HOMEOSTASIS	496	0.443735	1.36548	7.7112e-06	0.000315497	0.000258252	12718	tags=37%, list=24%, signal=28%	SAA1/CCL7/TRPM8/REG1A/CHRNA9/CXCL10/EDN2/CXCL11/STC1/BDKRB2/CCL23/MCUB/S100A9/S100A8/FAM20A/F2RL2/FPR2/CYP27B1/GPR157/ADM/BDKRB1/CCL11/AGTR1/MCOLN3/CXCR3/MT1DP/CCR2/TNFSF11/CD52/PTGER2/CXCL9/XCL1/LPAR3/CCR4/EPO/FASLG/CCL13/TFAP2B/P2RY10/MT1A/CCL5/CXCR6/GPR174/CAV2/EGFR/LCK/SLC11A1/PTGIR/MT1HL1/MT1M/PROK2/GPR18/GPR65/P2RY6/CSRP3/C5AR1/ELANE/FATE1/GPR55/SNX10/CALCA/CALCB/NPY2R/ADRA1D/RGN/SLC24A5/PT…
GOBP_REGULATION_OF_COAGULATION	GOBP_REGULATION_OF_COAGULATION	70	0.60778	1.74591	9.43749e-06	0.000383772	0.000314139	8807	tags=49%, list=17%, signal=41%	FOXA2/SERPINE1/THBS1/PLAU/FGG/PLAT/SERPING1/PLAUR/SERPINB2/FAP/F3/PDGFA/THBD/CEACAM1/ADAMTS18/CD36/PROC/CAV1/ANXA5/PROS1/PROCR/F11/F12/ADTRP/VKORC1/UBASH3B/KNG1/F2RL1/TFPI/SERPINC1/SERPINF2/APOH/C1QTNF1/TBXA2R
GOBP_NEGATIVE_REGULATION_OF_VIRAL_PROCESS	GOBP_NEGATIVE_REGULATION_OF_VIRAL_PROCESS	88	0.593909	1.73594	9.75376e-06	0.000394229	0.000322698	11335	tags=45%, list=22%, signal=36%	LTF/HMGA2/PTX3/SLPI/FCN3/APOBEC3D/APOBEC3F/IFNB1/APOBEC3G/ISG20/CCL5/IFITM3/APOBEC3B/APOBEC3C/PLSCR1/BST2/APOBEC3A/FCN1/TRIM6/MX1/OASL/IFITM2/CIITA/OAS1/PPIA/OAS2/ISG15/RSAD2/ZFP36/OAS3/TRIM21/FAM111A/TRIM5/LY6E/SHFL/TRIM10/STAT1/PARP10/APOBEC3H/IFITM1
GOMF_METHYLATED_HISTONE_BINDING	GOMF_METHYLATED_HISTONE_BINDING	70	-0.457915	-2.02831	9.92663e-06	0.000398799	0.000326439	11229	tags=49%, list=21%, signal=38%	CBX4/PHF8/GLYR1/SPIN1/DPF2/PHF1/ING5/FAM156A/CBX8/TDRD3/FMR1/KDM5A/CDYL/MPHOSPH8/ZCWPW2/MORC3/CBX5/ZCWPW1/ATRX/L3MBTL1/SGF29/TAF1/RAG2/KMT2E/TP53BP1/CHD8/SPIN3/PHF2/TTLL12/MBTD1/KDM7A/BPTF/PYGO1/ZMYND11
GOCC_SPECIFIC_GRANULE_LUMEN	GOCC_SPECIFIC_GRANULE_LUMEN	62	0.631821	1.80294	1.01083e-05	0.000403666	0.000330423	10546	tags=47%, list=20%, signal=37%	LTF/HP/CHI3L1/PTX3/RETN/MMP8/ORM1/CAMP/SLPI/LYZ/GSDMD/DEFA4/ELANE/GGH/LCN2/RAB27A/QPCT/CXCL1/CTSZ/TCN1/OSCAR/LRG1/B2M/CFP/AOC1/FOLR3/ARG1/CNN2/CTSD
GOBP_REGULATION_OF_LYMPHOCYTE_MEDIATED_IMMUNITY	GOBP_REGULATION_OF_LYMPHOCYTE_MEDIATED_IMMUNITY	147	0.534069	1.6075	1.03717e-05	0.000411721	0.000337016	13661	tags=48%, list=26%, signal=36%	FCGR2B/CD1A/CLCF1/IL6/FOXJ1/CCR2/C4BPA/XCL1/IL10/CRTAM/HFE/IFNB1/GATA3/LEP/CD96/IL1R1/CR1/CLC/SLAMF6/CD28/IL7R/CEACAM1/SH2D1A/FCER2/IL23R/IL18RAP/CD40/C3/MICA/C4BPB/TFRC/TBX21/IL2/RSAD2/B2M/CD1C/FZD5/CLEC4G/NECTIN2/MR1/ZP3/TRPM4/PIK3R6/SASH3/HPX/NCR1/RIPK3/CD226/KLRD1/IL18/TGFB1/HAVCR2/LILRB1/ARG1/CD1D/PTPRC/MAD2L2/FADD/TNFSF4/FUT7/LGALS9/PVR/IL27RA/TNFSF13/CD1E/CLNK/PTPN6/TNFRSF1B/NOD2/IL23A/IL1…
GOBP_NEURON_CELL_CELL_ADHESION	GOBP_NEURON_CELL_CELL_ADHESION	17	-0.768498	-2.6318	1.04622e-05	0.000412853	0.000337943	7463	tags=71%, list=14%, signal=61%	NLGN3/CNTN4/ASTN1/ASTN2/NLGN2/NRXN2/NCAM2/NLGN1/CDK5R1/RET/NRXN1/TNR
GOBP_REGULATION_OF_T_CELL_MEDIATED_IMMUNITY	GOBP_REGULATION_OF_T_CELL_MEDIATED_IMMUNITY	69	0.611902	1.75921	1.06929e-05	0.000419476	0.000343365	13661	tags=58%, list=26%, signal=43%	FCGR2B/CD1A/IL6/CCR2/XCL1/HFE/IFNB1/GATA3/IL1R1/CLC/IL7R/CEACAM1/IL23R/TBX21/RSAD2/B2M/CD1C/FZD5/CLEC4G/NECTIN2/MR1/ZP3/TRPM4/SASH3/RIPK3/KLRD1/IL18/LILRB1/ARG1/CD1D/PTPRC/FADD/TNFSF4/FUT7/PVR/CD1E/TNFRSF1B/NOD2/IL23A/IL18R1
GOBP_ODONTOGENESIS	GOBP_ODONTOGENESIS	121	0.553843	1.65384	1.109e-05	0.00043251	0.000354034	12131	tags=48%, list=23%, signal=37%	PITX2/COL1A1/SERPINE1/AQP5/COL1A2/TNFRSF11B/FAM20A/TBX1/TWIST1/ADM/SDC1/LAMB1/OSR2/TNFSF11/TP63/DMRT3/FAM20C/WNT10A/DMP1/ASPN/ODAM/AQP1/HAND2/DLX2/NGFR/FGF10/TNC/SP6/SNX10/CA2/TCIRG1/TGFB2/FST/DLX1/AQP3/AMELX/INHBA/SMO/MMP20/TUFT1/SLC34A1/LEF1/PHEX/BAX/RSPO2/ENAM/SCN5A/SSUH2/TGFB3/FOXC1/HAND1/HDAC1/LHX8/CSF3R/GLI3/MSX1/PERP/GLI2
GOMF_CHEMOKINE_RECEPTOR_BINDING	GOMF_CHEMOKINE_RECEPTOR_BINDING	62	0.630652	1.7996	1.12553e-05	0.000436405	0.000357222	10224	tags=53%, list=19%, signal=43%	CCL7/CXCL6/CCL20/CXCL8/CXCL10/CXCL11/CCL23/CCL11/CXCL14/CCR2/XCL2/CXCL9/XCL1/CCL13/CCL5/CCL26/CCL2/PPBP/PF4V1/CCL18/CXCL3/CXCL13/CXCL1/DEFB1/CCL28/CCL15/CCL14/CCL16/CKLF/CNIH4/CCRL2/CCL24/CCL25
GOCC_AZUROPHIL_GRANULE_LUMEN	GOCC_AZUROPHIL_GRANULE_LUMEN	89	0.583157	1.70379	1.17303e-05	0.000452195	0.000370147	13583	tags=53%, list=26%, signal=39%	FABP5/TTR/RETN/ANXA2/SERPINA3/DEFA3/LYZ/RNASE2/ELANE/PRTN3/CTSC/GGH/PLAC8/FTL/FUCA2/C3/NPC2/GUSB/HEXB/RNASE3/FUCA1/MPO/HEBP2/PYCARD/GLA/DSN1/ADA2/PRSS57/GRN/IMPDH1/CTSA/CPPED1/CTSG/GLB1/ARG1/GNS/TXNDC5/TUBB4B/GCA/ARSA/DPP7/AGA/GALNS/RNASET2/MAN2B1/PRDX6/TRAPPC1
GOBP_MYELOID_CELL_DIFFERENTIATION	GOBP_MYELOID_CELL_DIFFERENTIATION	410	0.458344	1.40931	1.18793e-05	0.000455306	0.000372693	13818	tags=40%, list=26%, signal=30%	LTF/HOXB8/CCN4/HOXA9/HOXA5/LIF/MMP9/H3C8/HOXA7/LOX/H4C15/CSF2/IL31RA/HOXB7/H3C7/LGALS3/THBS1/ANXA2/VEGFA/CSF3/H3C14/ROR2/OCSTAMP/PLA2G3/TSPAN2/TNFSF11/DCSTAMP/H3C11/EPO/MYL9/ACTN1/GATA3/IL15/LILRB3/BATF3/CD101/RUNX1/H4C14/CEACAM1/IFNG/IL11/BATF/EPHA2/GPR55/PRTN3/CARTPT/SNX10/IL23R/MIR222/H4C11/RAB7B/CA2/CD109/CD74/TCIRG1/UBD/NFE2/ETV2/DYRK3/GPR171/H4C2/JAK3/H4C6/MIR221/LTBR/CASP8/CCR7/H3C12/H4C13…
GOCC_GABA_ERGIC_SYNAPSE	GOCC_GABA_ERGIC_SYNAPSE	64	-0.46187	-2.10082	1.23288e-05	0.000468735	0.000383686	8259	tags=45%, list=16%, signal=38%	SLITRK3/ERC2/MDGA1/NLGN3/GLRB/LRRTM1/CALB1/CDH13/BSN/PCDH17/CTBP2/SLITRK2/LRFN5/CSPG5/NLGN2/GABRG2/ABHD6/ERBB4/LRRTM2/GUCY1A1/IGSF9B/GABRB1/CDH10/ADRA1A/SLITRK1/KCND2/PLCB1/GABRA3/GABBR1
GOBP_MICROTUBULE_BUNDLE_FORMATION	GOBP_MICROTUBULE_BUNDLE_FORMATION	103	0.574082	1.69495	1.23703e-05	0.000468735	0.000383686	13283	tags=50%, list=25%, signal=38%	CAPN6/HOATZ/SPAG17/DRC1/CFAP100/CFAP73/DNAAF6/ZMYND10/FOXJ1/JHY/PLA2G3/GAS2L2/PSRC1/SPEF1/DNAI3/TPPP3/RSPH4A/CFAP206/KIF20A/DNAAF3/TTC12/DAW1/RSPH9/LRGUK/DNAI4/PLK1/CFAP65/TTC26/RSPH1/DNAJB13/FES/CCDC65/IQCG/CFAP157/PRC1/TPGS1/CCDC63/SPEF2/DNAAF1/CCDC103/SPAG1/CCDC40/HYDIN/DNAAF5/DNAI2/DNAH5/TEKT2/DNAI1/CFAP43/GAS8/DNAH8/CFAP69
GOBP_NEGATIVE_REGULATION_OF_CELL_CELL_ADHESION	GOBP_NEGATIVE_REGULATION_OF_CELL_CELL_ADHESION	182	0.511472	1.55083	1.25866e-05	0.000474237	0.000388189	12472	tags=46%, list=24%, signal=35%	IL2RA/FCGR2B/IDO1/LGALS3/ANXA1/VEGFA/PTPN22/FOXJ1/SOCS1/LGALS9B/XCL1/MDK/LGALS7B/IL10/GPNMB/CRTAM/HFE/IFNB1/PDCD1LG2/LGALS9C/CR1/MIR27A/RUNX1/CEACAM1/ADAMTS18/TNFRSF14/CD274/ASS1/CDSN/MIR222/LILRB2/IL1RN/CD74/CD80/IRF1/FGL1/JAK3/LRRC32/MIR221/PLA2G2F/CCL28/FXYD5/TBX21/VSIG4/MYADM/CEBPB/IL2/CTLA4/ADTRP/TRPV4/ZC3H12A/RUNX3/CD300A/SWAP70/JAG1/UBASH3B/TWSG1/CLEC4G/SDC4/C1QTNF1/LAPTM5/FGL2/HLX/CASP3/E…
GOBP_ANTIGEN_RECEPTOR_MEDIATED_SIGNALING_PATHWAY	GOBP_ANTIGEN_RECEPTOR_MEDIATED_SIGNALING_PATHWAY	250	0.493295	1.50372	1.38245e-05	0.000517951	0.000423972	14600	tags=44%, list=28%, signal=32%	TRDC/FCGR2B/IGKC/IGLC3/LGALS3/IGHA1/IGHG1/IGLC7/IGLL5/IGLC2/IGHG2/IGHG3/PTPN22/IGHA2/CD3D/VAV3/GBP1/TRBC1/TRAC/TRAT1/IGHM/UBASH3A/ITK/CD79B/CD3G/SKAP1/CD3E/GATA3/IGHG4/NFKBIZ/LCK/CD28/RUNX1/IGHD/KCNN4/CEACAM1/SH2D1A/TRAV29DV5/STAP1/TRBC2/ZAP70/BTN1A1/CD247/PSMB9/CD276/TXK/CCR7/PSMB8/BTNL10/GCSAM/GCSAML/CTLA4/ZC3H12A/SLA2/CD300A/MS4A1/GRAP2/NECTIN2/TEC/PSMD8/BTN2A3P/LAPTM5/ICOSLG/NFAM1/FCRL3/CD226…
GOBP_POSITIVE_REGULATION_OF_HEMOPOIESIS	GOBP_POSITIVE_REGULATION_OF_HEMOPOIESIS	148	0.533904	1.60781	1.497e-05	0.000557736	0.000456538	12696	tags=46%, list=24%, signal=35%	IL2RA/LIF/IL36B/ANXA1/SOCS1/ROR2/OCSTAMP/PLA2G3/TNFSF11/DCSTAMP/MDK/IL10/GATA3/MMP14/IL15/CR1/NFKBIZ/CD101/RUNX1/IL7R/IFNG/IL7/IL23R/LILRB2/ZAP70/CA2/CD74/CD80/CASP8/TYROBP/RHOH/FES/DUSP10/IL2/RUNX3/VNN1/IL20/TREM2/ADAM8/MYB/PIK3R6/HLX/IL1RL2/SASH3/RAG1/IL18/LEF1/TGFB1/IL4R/PTPRC/PF4/TESC/CCR1/GLI3/FADD/IHH/TNFSF4/JUN/PNP/KLF10/LGALS9/GLI2/TMEM64/CD27/RIPK1/HCLS1/GPR68/TRIB1
GOBP_POSITIVE_REGULATION_OF_B_CELL_ACTIVATION	GOBP_POSITIVE_REGULATION_OF_B_CELL_ACTIVATION	94	0.575744	1.68914	1.50756e-05	0.000558551	0.000457205	12376	tags=47%, list=23%, signal=36%	TRDC/IGKC/IGLC3/IGHA1/CLCF1/IGHG1/IL6/IGLC7/IGLL5/IGLC2/IGHG2/IGHG3/IGHA2/VAV3/TRBC1/IGHM/IL10/MMP14/IGHG4/CD28/IGHD/TNFRSF4/IL7/BST1/TRBC2/CD74/CD40/TFRC/TBX21/IL2/MIF/GPR183/SASH3/FCRL3/TGFB1/IGHE/WNT3A/PTPRC/MAD2L2/CD320/TNFSF4/CD27/NFATC2/TNFSF13
GOCC_FICOLIN_1_RICH_GRANULE	GOCC_FICOLIN_1_RICH_GRANULE	184	0.512029	1.55275	1.52345e-05	0.000561321	0.000459472	13593	tags=42%, list=26%, signal=31%	TNFAIP6/MMP9/LGALS3/FPR2/HK3/CD58/SERPINA1/ADGRE3/HSPA6/CR1/PRG2/SLC11A1/PYGL/CFD/GSDMD/CLEC4D/FCN1/LILRB2/STBD1/CD93/TCIRG1/FPR1/FCER1G/QPCT/PRDX4/CLEC4C/PPIA/SLC2A3/CTSZ/GUSB/GMFG/LRG1/CTSS/CST3/DOK3/ALOX5/CD300A/CTSB/MIF/ADAM8/SIGLEC5/FGL2/ARPC5/ITGB2/SERPINB6/SIGLEC14/MVP/IMPDH1/NME2/TBC1D10C/GLB1/GPI/COTL1/OSTF1/GNS/CTSD/NBEAL2/PSMA2/PKM/PSMC2/PGM2/CD55/CANT1/PSMA5/PNP/CSTB/DYNLT1/DYNLL1/HBB…
GOBP_EMBRYO_IMPLANTATION	GOBP_EMBRYO_IMPLANTATION	45	0.662101	1.83104	1.62588e-05	0.00059577	0.000487671	10569	tags=51%, list=20%, signal=41%	TIMP1/LIF/MMP9/HMX3/STC1/VEGFA/APELA/SPP1/EPO/NODAL/TPPP3/ACOD1/IGFBP7/CALCA/SYDE1/MMP2/EMP2/VMP1/PRDM14/ARHGDIB/CALR/ITGB4/PCSK5
GOBP_CONNECTIVE_TISSUE_DEVELOPMENT	GOBP_CONNECTIVE_TISSUE_DEVELOPMENT	238	0.486366	1.48114	1.68948e-05	0.00061569	0.000503977	7402	tags=27%, list=14%, signal=23%	HOXB3/CHI3L1/HMGA2/TIMP1/HOXA3/CCN4/COL1A1/HOXA5/EPYC/WT1/COL5A1/LOX/LUM/OTOR/UNCX/STC1/SHOX2/PITX1/TGFBI/SERPINB7/SERPINH1/ROR2/MGP/OSR2/SNAI1/CER1/BMP5/LOXL2/SNAI2/CNMD/MDK/GDF5/HOXC4/BGN/LEP/CHRDL2/PDGFD/CYTL1/RUNX1/HAND2/DLX2/EBF2/FRZB/NPPC/HOXA11/TYMS/FOXC2/ADAMTS7/CD44/TNMD/SELENOM/ECM1/EVC/ACTA2/CDK4/RORC/SIX2/AMELX/EFEMP1/CCN1/TRPV4/PTHLH/RUNX3/SCX
GOBP_CELL_DIFFERENTIATION_IN_HINDBRAIN	GOBP_CELL_DIFFERENTIATION_IN_HINDBRAIN	20	-0.708094	-2.42842	1.72144e-05	0.000623929	0.00051072	4858	tags=60%, list=9%, signal=54%	RORA/LDB1/FAIM2/PROX1/LHX1/GATA2/HERC1/GRID2/CBLN1/OPHN1/NOG/LHX5
GOBP_POSITIVE_REGULATION_OF_EPITHELIAL_CELL_APOPTOTIC_PROCESS	GOBP_POSITIVE_REGULATION_OF_EPITHELIAL_CELL_APOPTOTIC_PROCESS	32	0.713526	1.88649	1.80294e-05	0.000642998	0.00052633	5991	tags=38%, list=11%, signal=33%	H19/THBS1/IL6/CD248/SFRP4/FASLG/CD40LG/CCL2/ITGA4/ECSCR/PLA2R1/CD40
GOBP_REGULATION_OF_BIOLOGICAL_PROCESS_INVOLVED_IN_SYMBIOTIC_INTERACTION	GOBP_REGULATION_OF_BIOLOGICAL_PROCESS_INVOLVED_IN_SYMBIOTIC_INTERACTION	195	0.504401	1.52733	1.80298e-05	0.000642998	0.00052633	12349	tags=37%, list=23%, signal=29%	LTF/HMGA2/CXCL6/PTX3/CXCL8/SLPI/LGALS1/FCN3/APOBEC3D/APOBEC3F/IFNB1/APOBEC3G/ISG20/CCL5/CAV2/IFITM3/CD28/APOBEC3B/APOBEC3C/PLSCR1/BST2/APOBEC3A/LAMP3/FCN1/TRIM6/MX1/CHMP4C/OASL/CD74/IFITM2/CAV1/CIITA/OAS1/POLR2L/PPIA/FUCA2/TOP2A/OAS2/MDFIC/KPNA2/ISG15/CXCR4/RSAD2/F2RL1/CLEC4G/NECTIN2/TRIM38/ZFP36/OAS3/TRIM21/FAM111A/TRIM22/TRIM5/LY6E/POLR2I/P4HB/PPIH/SHFL/ARG1/NR5A2/TRIML1/TRIM10/STAT1/PARP10/APO…
GOMF_SULFUR_COMPOUND_BINDING	GOMF_SULFUR_COMPOUND_BINDING	258	0.478701	1.45936	1.80118e-05	0.000642998	0.00052633	8780	tags=29%, list=17%, signal=25%	SAA1/LTF/POSTN/CCL7/CCN4/CXCL6/MMP7/PCOLCE/SERPINA5/COL5A1/CXCL10/LGR6/CXCL11/SOST/ACOT12/THBS1/CCL23/VEGFA/ADAMTS3/SOD3/CFH/EFEMP2/FBLN7/COL13A1/FN1/FSTL1/MDK/GPNMB/PRG2/EVA1C/ANG/PF4V1/THBS4/SELP/FGF10/FGFRL1/ELANE/ADGRE2/LXN/LAMC2/PTGES/TMEM184A/SOAT2/FST/CXCL13/ENPP1/PPIA/SERPIND1/LRTM1/LTBP2/ACADL/F11/CCN1/COL25A1/CCL15/PCOLCE2/NRP1/PTN/ECM2/SULT1A1/CCN3/KNG1/LIPC/ADAMTS1/ITGA2/MPO/SERPINC1/…
GOBP_RESPONSE_TO_VITAMIN	GOBP_RESPONSE_TO_VITAMIN	88	0.585785	1.7122	1.81935e-05	0.000645386	0.000528284	10293	tags=43%, list=20%, signal=35%	POSTN/COL1A1/CXCL10/GATA4/STC1/VDR/CYP27B1/SOD2/SPP1/EPO/SNAI2/HAMP/LEP/IL15/FOLR1/EGFR/TNC/TYMS/TSHB/KYNU/CD40/AQP3/BRIP1/TSPO/FES/FKBP1B/PTN/ITGA2/PPARG/LRAT/CYP26A1/SLC34A1/PIM1/PTH/KANK2/PHEX/PDX1/ARG1
GOCC_SWI_SNF_SUPERFAMILY_TYPE_COMPLEX	GOCC_SWI_SNF_SUPERFAMILY_TYPE_COMPLEX	74	-0.430947	-2.01259	1.84763e-05	0.000651816	0.000533548	12055	tags=53%, list=23%, signal=41%	SMARCA1/HMGXB4/YY1/BAZ1A/SMARCA4/SMARCB1/BRD9/ACTR8/YY1AP1/SMARCA5/ACTR6/DPF2/TRRAP/KAT5/NFRKB/ARID1A/CSNK2A1/UCHL5/BRD8/MTA1/INO80/SMARCA2/SMARCC1/SRCAP/PHF10/CHD4/EP400/PBRM1/MTA3/GATAD2B/BICRAL/SS18L1/ARID1B/CHD3/SMARCC2/BPTF/RSF1/ACTL6B/CECR2
GOBP_REGULATION_OF_RESPONSE_TO_BIOTIC_STIMULUS	GOBP_REGULATION_OF_RESPONSE_TO_BIOTIC_STIMULUS	406	0.449572	1.38173	1.85703e-05	0.000651816	0.000533548	15281	tags=41%, list=29%, signal=29%	LTF/IL2RA/CXCL6/FCGR2B/PLA2G5/EREG/SOCS3/FPR2/SERPING1/PTPN22/MMP12/CARD16/GBP5/SOCS1/BIRC3/APOBEC3F/MUC3A/CRTAM/IFNB1/APOBEC3G/CCL5/LEP/IL15/MUC12/GATA6/CD96/CR1/SLAMF6/LY96/MUCL1/LBP/ACOD1/PLSCR1/SLAMF8/CEACAM1/IFNG/SH2D1A/CLEC4D/CD274/CLEC10A/FCN1/CLEC6A/TRIM6/PYHIN1/COCH/IL23R/TLR8/CD36/IRF1/FCER1G/RNF135/PSMB9/IL18RAP/TXK/CLEC4C/CGAS/ICAM3/MUC1/NMI/CYBA/PSMB8/MICA/IFNGR2/TYROBP/DUSP10/VSIG4/…
GOCC_SECRETORY_GRANULE_MEMBRANE	GOCC_SECRETORY_GRANULE_MEMBRANE	301	0.467504	1.42819	1.91288e-05	0.000667904	0.000546717	12724	tags=39%, list=24%, signal=30%	FABP5/MCEMP1/SERPINA5/CLEC5A/LGALS3/PLAU/FPR2/MOXD1/PLAUR/ITGB3/CLEC12A/CD58/CEACAM3/CHRNB4/ANPEP/ADGRE5/ADGRE3/ABCA13/CR1/CAV2/LILRB3/SLC11A1/FCGR3B/CEACAM1/BST2/CLEC4D/SELP/FCGR2A/BST1/GPR84/C5AR1/TMBIM1/LAMP3/MS4A3/LILRB2/CD44/TMEM190/CD109/CD36/GLIPR1/CD63/STBD1/TMEM184A/VAMP8/CD93/CFAP65/TCIRG1/FPR1/FCER1G/CAV1/RAB27A/CLEC4C/IQGAP2/SIGLEC9/CYBA/CXCR2/SLC2A3/CD14/SLC17A9/CYB5R1/IQGAP1/CD68/CD…
GOBP_CHROMATIN_ORGANIZATION_INVOLVED_IN_REGULATION_OF_TRANSCRIPTION	GOBP_CHROMATIN_ORGANIZATION_INVOLVED_IN_REGULATION_OF_TRANSCRIPTION	137	0.532837	1.59977	1.94469e-05	0.000675474	0.000552913	11251	tags=40%, list=21%, signal=32%	HOTAIR/HMGA2/H2AC19/H2AC18/H3C8/H4C15/H3C7/H3C14/H2AC16/H2AC12/H3C11/DYDC1/DYDC2/CDC45/H2AC20/H4C14/H2AC13/H2AC17/SERTAD1/H4C11/H2AC4/H4C2/H4C6/CDKN2A/CDCA4/H2AC21/H3C12/PABPC1L/H4C13/H3C10/H3C15/H4C8/CENPV/H2AJ/TNP1/MSL3P1/H3C4/H2AP/H3C1/EZH2/H2AC8/H2AC11/H2AC7/CHEK1/HMGA1/H2AC6/H4C4/H2AX/H4C9/FAM172BP/H4C3/HDAC1/H2AZ1/H3C6/H4C12
GOBP_CARTILAGE_DEVELOPMENT	GOBP_CARTILAGE_DEVELOPMENT	182	0.507973	1.54022	2.05455e-05	0.000709938	0.000581124	7644	tags=29%, list=15%, signal=25%	HOXB3/CHI3L1/HMGA2/TIMP1/HOXA3/CCN4/COL1A1/HOXA5/EPYC/LUM/OTOR/UNCX/STC1/SHOX2/PITX1/TGFBI/SERPINH1/ROR2/MGP/OSR2/SNAI1/CER1/BMP5/LOXL2/SNAI2/CNMD/MDK/GDF5/HOXC4/BGN/LEP/CHRDL2/CYTL1/RUNX1/HAND2/DLX2/FRZB/NPPC/HOXA11/TYMS/ADAMTS7/CD44/ECM1/EVC/SIX2/AMELX/EFEMP1/CCN1/TRPV4/PTHLH/RUNX3/SCX/CCN3
GOBP_COLLAGEN_BIOSYNTHETIC_PROCESS	GOBP_COLLAGEN_BIOSYNTHETIC_PROCESS	46	0.663624	1.83995	2.12396e-05	0.000730139	0.000597659	12741	tags=67%, list=24%, signal=51%	COL1A1/COL5A1/IL6/ADAMTS3/SERPINB7/SERPINH1/EMILIN1/MIR149/VIM/RUNX1/NPPC/WNT4/RCN3/CIITA/AMELX/ERRFI1/SCX/ENG/ITGA2/PPARG/SERPINF2/MYB/P3H4/TGFB1/ARG1/TGFB3/PDGFRB/IHH/TRAM2/CYP7A1/CREB3L1
GOBP_DEFENSE_RESPONSE_TO_VIRUS	GOBP_DEFENSE_RESPONSE_TO_VIRUS	257	0.480015	1.46246	2.30382e-05	0.000787907	0.000644946	12175	tags=36%, list=23%, signal=28%	IL2RA/CXCL10/IL6/DEFA3/PTPN22/MMP12/GBP1/FCN3/CXCL9/APOBEC3D/BIRC3/APOBEC3F/RNASE2/IFNB1/APOBEC3G/ISG20/IL15/IFITM3/PRF1/APOBEC3B/APOBEC3C/ACOD1/PLSCR1/IFNG/BST2/APOBEC3A/TRIM6/MX1/IL23R/TLR8/OASL/IFI6/VAMP8/IRF1/IFITM2/RNF135/OAS1/CGAS/GBP3/CD40/FLNA/MICA/MX2/UNC93B1/OAS2/SLFN13/ZDHHC1/ISG15/ZC3H12A/RSAD2/ZBP1/MICB/IFI27/F2RL1/PYCARD/HERC5/TNFAIP3/PARP9/IRF7/OAS3/FGL2/STING1/RIPK3/TRIM22/TRIM5/I…
GOCC_SCHAFFER_COLLATERAL_CA1_SYNAPSE	GOCC_SCHAFFER_COLLATERAL_CA1_SYNAPSE	67	-0.437718	-1.95649	2.31599e-05	0.000788027	0.000645044	2393	tags=34%, list=5%, signal=33%	STXBP5/CPLX1/SYT11/APBA1/FYN/PTPRS/GRM1/BSN/ADCY8/PTPRD/LRRTM2/DGKB/LRRC4/LRRC4C/SH3GL2/GRM5/DCC/BCR/NTNG2/GABBR1/INA/CACNG2/TNR
GOMF_PROTEIN_DEMETHYLASE_ACTIVITY	GOMF_PROTEIN_DEMETHYLASE_ACTIVITY	29	-0.603199	-2.27217	2.44792e-05	0.000828688	0.000678327	12529	tags=76%, list=24%, signal=58%	UTY/KDM2A/KDM4C/PHF8/KDM5D/KDM6A/FBXL19/KDM1B/KDM5C/KDM5A/KDM2B/KDM4D/KDM5B/KDM3A/KDM6B/HR/PHF2/JARID2/KDM4B/KDM3B/KDM7A/JMJD1C
GOBP_NEGATIVE_REGULATION_OF_IMMUNE_EFFECTOR_PROCESS	GOBP_NEGATIVE_REGULATION_OF_IMMUNE_EFFECTOR_PROCESS	120	0.542338	1.61983	2.48378e-05	0.000836581	0.000684788	14174	tags=51%, list=27%, signal=37%	IL2RA/FCGR2B/IL13RA2/LGALS3/ANXA1/SERPING1/FOXJ1/CCR2/C4BPA/XCL1/IL10/HFE/IFNB1/CD96/CR1/IL7R/SLAMF8/CEACAM1/BST2/HMOX1/ANGPT1/TGFB2/JAK3/APOA2/MICA/C4BPB/DUSP10/TBX21/VSIG4/IL2/ZC3H12A/MICB/CD300A/CLEC4G/FGL2/HLX/FCRL3/LOXL3/KLRD1/GRN/TGFB1/HAVCR2/LILRB1/ARG1/IL4R/TGFB3/A2M/PTPRC/CD55/TNFSF4/TARBP2/LGALS9/APOA1/PTPN6/MUL1/NOD2/DHX58/RPS19/FOXF1/ZBTB7B/PGLYRP2
GOBP_MONOCYTE_CHEMOTAXIS	GOBP_MONOCYTE_CHEMOTAXIS	64	0.612965	1.75356	2.5086e-05	0.000840698	0.000688158	10735	tags=53%, list=20%, signal=42%	CCL7/CCL20/CXCL10/SERPINE1/LGALS3/CCL23/IL6/ANXA1/FPR2/CCL11/CCR2/TNFSF11/XCL2/XCL1/CCL13/CCL5/CCL26/CCL2/CCL18/SLAMF8/S100A12/CALCA/CCL15/CCN3/CCL14/CCL16/TNFRSF11A/SLIT2/CCL24/LYN/CCL25/CXCL17/AIF1/DUSP1
GOMF_DEMETHYLASE_ACTIVITY	GOMF_DEMETHYLASE_ACTIVITY	39	-0.545016	-2.26832	2.57154e-05	0.000857481	0.000701896	12529	tags=62%, list=24%, signal=47%	UTY/KDM2A/KDM4C/PHF8/KDM5D/KDM6A/FBXL19/KDM1B/KDM5C/KDM5A/KDM2B/KDM4D/FTO/KDM5B/KDM3A/KDM6B/HR/PHF2/JARID2/KDM4B/KDM3B/KDM7A/CYP1A1/JMJD1C
GOMF_CHEMOKINE_ACTIVITY	GOMF_CHEMOKINE_ACTIVITY	47	0.662523	1.8435	2.6446e-05	0.000877456	0.000718246	8097	tags=55%, list=15%, signal=47%	CCL7/CXCL6/CCL20/CXCL8/CXCL10/CXCL11/CCL23/CCL11/CXCL14/XCL2/CXCL9/XCL1/CCL13/CCL5/CCL26/CCL2/PPBP/PF4V1/CCL18/CXCL3/CXCL13/CXCL1/CCL28/CCL15/CCL14/CCL16
GOBP_CILIUM_MOVEMENT	GOBP_CILIUM_MOVEMENT	160	0.519633	1.56998	2.69746e-05	0.000890564	0.000728976	13283	tags=47%, list=25%, signal=35%	HOATZ/SPAG17/ROPN1L/DRC1/CFAP100/CFAP73/DNAAF6/ZMYND10/DNAH11/JHY/TEKT1/PLA2G3/CATSPER1/GAS2L2/EPPIN/SPEF1/CATSPERD/DNAI3/RSPH4A/CFAP206/TTC12/DNAH9/NME8/DAW1/SLC9C1/RSPH9/CFAP61/DNAI4/RGN/DRC7/CFAP65/TTC29/RNASE10/DEFB1/CCR6/PGAM4/SPA17/CCDC65/TNP1/CFAP251/IQCG/CFAP157/CFAP54/CFAP221/TPGS1/ZBBX/NME5/CCDC63/PLTP/PRDM14/SPEF2/APOB/TEKT3/NEK10/DNAAF1/CCDC103/TEKT4/CCDC40/HYDIN/CCNYL1/DNAAF5/CFAP53/…
GOBP_REGULATION_OF_MYELOID_CELL_DIFFERENTIATION	GOBP_REGULATION_OF_MYELOID_CELL_DIFFERENTIATION	250	0.487813	1.48701	3.00277e-05	0.000986476	0.000807485	12696	tags=41%, list=24%, signal=31%	LTF/HOXB8/HOXA9/HOXA5/LIF/H3C8/HOXA7/LOX/H4C15/CSF2/H3C7/LGALS3/THBS1/CSF3/H3C14/ROR2/OCSTAMP/PLA2G3/TNFSF11/DCSTAMP/H3C11/MYL9/LILRB3/CD101/RUNX1/H4C14/CEACAM1/IFNG/GPR55/CARTPT/IL23R/MIR222/H4C11/RAB7B/CA2/CD74/NFE2/GPR171/H4C2/H4C6/MIR221/CASP8/H3C12/H4C13/H3C10/H3C15/TYROBP/H4C8/FES/CEBPB/INHBA/ISG15/FSTL3/JAG1/UBASH3B/CDK6/IL20/TREM2/B2M/H3C4/MEIS1/C1QC/RHEX/ZFP36/H3C1/LRRC17/IRF7/H4C4/H4C9/…
GOCC_BASEMENT_MEMBRANE	GOCC_BASEMENT_MEMBRANE	94	0.568584	1.66813	3.14328e-05	0.00102757	0.000841127	6338	tags=38%, list=12%, signal=34%	TIMP1/ANXA2P2/COL5A1/COL8A1/ANXA2/LOXL1/TGFBI/COL4A1/LAMB1/COL15A1/EFEMP2/COL4A2/FN1/LOXL2/EGFL6/ANG/THBS4/LAMC1/HSPG2/SERPINF1/COL9A3/TNC/CD151/FREM2/EGFLAM/P3H2/LAMC2/LAMA2/VWA1/NID2/LAMC3/NTNG1/ENTPD2/COL8A2/LAMB4/COL18A1
GOBP_PROTEIN_DEMETHYLATION	GOBP_PROTEIN_DEMETHYLATION	33	-0.574	-2.20789	3.20976e-05	0.00103912	0.000850578	12529	tags=70%, list=24%, signal=53%	UTY/KDM2A/KDM4C/PHF8/KDM5D/KDM6A/FBXL19/KDM1B/KDM5C/KDM5A/KDM2B/KDM4D/KDM5B/KDM3A/HSF4/KDM6B/HR/PHF2/JARID2/KDM4B/KDM3B/KDM7A/JMJD1C
GOBP_MACROPHAGE_ACTIVATION	GOBP_MACROPHAGE_ACTIVATION	98	0.569295	1.67575	3.19669e-05	0.00103912	0.000850578	11166	tags=44%, list=21%, signal=35%	FCGR2B/CSF2/IL31RA/MMP8/EDN2/TAFA3/THBS1/IL6/FPR2/PLA2G3/IL10/HAMP/SLC11A1/LBP/CST7/IFNG/C5AR1/CTSC/STAP1/TLR8/CD74/CD93/NMI/SPHK1/TYROBP/VSIG4/C1QA/ZC3H12A/TREM2/MIF/SBNO2/SUCNR1/PLA2G4A/TLR2/IFI35/SPACA3/ITGB2/TLR1/GRN/HAVCR2/AIF1/IL4R/PTPRC
GOBP_ALTERNATIVE_MRNA_SPLICING_VIA_SPLICEOSOME	GOBP_ALTERNATIVE_MRNA_SPLICING_VIA_SPLICEOSOME	71	-0.431907	-1.91997	3.22649e-05	0.00103949	0.000850881	11889	tags=52%, list=23%, signal=40%	SAP18/SFPQ/PQBP1/ZC3H10/RBM8A/SMU1/DYRK1A/DHX9/RBM5/CELF4/HNRNPU/RBM11/CELF1/NSRP1/NOVA2/FXR1/SFSWAP/HNRNPA1/FMR1/FXR2/RBFOX2/KHDRBS3/SLU7/RBM4/NOVA1/RBM25/DDX17/SRSF12/YTHDC1/SRRM4/CELF5/CELF6/RBM17/CELF2/CELF3/KHDRBS2/MYOD1
GOCC_EXCITATORY_SYNAPSE	GOCC_EXCITATORY_SYNAPSE	46	-0.509904	-2.17895	3.30179e-05	0.00105357	0.000862407	7996	tags=50%, list=15%, signal=42%	SYT11/UNC13C/SHANK1/NLGN3/LRRTM1/PLCB4/BSN/ADCY8/P2RX6/NETO1/SPTBN2/GRIA1/NLGN1/SHISA6/GRIA3/LRRTM2/LRRC4/CNTN6/SHISA7/GRID2/GRIA2/CBLN1/SLC17A8
GOBP_CELL_RECOGNITION	GOBP_CELL_RECOGNITION	177	0.503554	1.52422	3.28997e-05	0.00105357	0.000862407	10240	tags=34%, list=19%, signal=28%	TRDC/PTX3/IGKC/IGLC3/PLA2G5/LGALS3/TULP1/IGHA1/IGHG1/IGLC7/IGLL5/IGLC2/IGHG2/IGHG3/PAEP/IGHA2/TRBC1/FCN3/CATSPERB/C4BPA/CATSPER1/IGHM/CRTAM/CATSPERD/IGHG4/FOLR1/MSN/PRF1/SEMA3A/IGHD/LBP/CD5/CD6/FCN1/TRBC2/CD36/ZP1/GAP43/IZUMO1R/COLEC12/CCR7/CNR1/C4BPB/EPHA3/CLEC7A/SPA17/CXCR4/KCNU1/ZP3/IGSF9/CASP3/SPACA3/EMB/CD226/EPHB2/PECAM1/CRP/FOLR3/HAVCR2/IGHE/PALLD
GOBP_ALPHA_BETA_T_CELL_ACTIVATION	GOBP_ALPHA_BETA_T_CELL_ACTIVATION	142	0.53592	1.61043	3.40244e-05	0.00108052	0.000884464	12105	tags=46%, list=23%, signal=36%	IL6/ANXA1/PTPN22/SOCS1/LGALS9B/CCR2/XCL1/ITK/ZNF683/LGALS7B/CRTAM/HFE/CD3E/GATA3/IL15/LGALS9C/BCL3/SLAMF6/NFKBIZ/CD28/RUNX1/IFNG/TNFRSF14/CD274/BATF/EOMES/IL23R/LY9/PTGER4/ZAP70/CD80/TCIRG1/IRF1/JAK3/RORC/ELF4/PRR7/TBX21/RELB/IL2/ZC3H12A/RUNX3/RSAD2/CD300A/TWSG1/CTSL/MYB/HLX/GPR183/SASH3/LOXL3/IL18/LEF1/TNFSF8/IL27/LILRB1/CLEC4A/IL4R/PTPRC/GLI3/CD55/IHH/TNFSF4/FUT7/PNP/LGALS9
GOBP_DECIDUALIZATION	GOBP_DECIDUALIZATION	20	0.771991	1.91452	3.55627e-05	0.00112115	0.000917726	2746	tags=40%, list=5%, signal=38%	LIF/TCF23/STC1/VDR/CYP27B1/SPP1/GJB2/TPPP3
GOBP_GLAND_DEVELOPMENT	GOBP_GLAND_DEVELOPMENT	405	0.449924	1.38211	3.56402e-05	0.00112115	0.000917726	13047	tags=37%, list=25%, signal=28%	HOXB3/HOXB9/HOXB13/HOXD13/HOXA3/PITX2/HOXA9/HOXA5/REG1A/FOXB1/WT1/SERPINA5/OTP/ALDH1A3/IL6/ANXA1/VEGFA/PITX1/TBX1/ISL1/SOCS2/MET/SIX3/CCL11/TNFSF11/HOXD9/TP63/E2F7/STRA6/KRT18/PRL/NODAL/MDK/IL10/HAMP/WNT10A/HFE/GATA3/CCNB2/GLI1/GATA6/HGF/EGFR/MSN/PDGFA/CELA1/HAND2/SEMA3A/CEACAM1/FRZB/E2F8/WNT4/SERPINF1/ASS1/FGF10/TNC/TYMS/ELF3/HMOX1/TFCP2L1/EPHA2/IQGAP3/AURKA/IGFBP5/RGN/SLC46A2/WNT2/NR5A1/MTCO2P1…
GOCC_AMPA_GLUTAMATE_RECEPTOR_COMPLEX	GOCC_AMPA_GLUTAMATE_RECEPTOR_COMPLEX	25	-0.637223	-2.24136	3.6231e-05	0.00113439	0.00092856	2998	tags=48%, list=6%, signal=45%	SHISA9/ABHD6/GRIA1/SHISA6/GRIA3/VWC2/CACNG4/SHISA7/GRIA2/VWC2L/GRIA4/CACNG2
GOBP_MEMBRANE_INVAGINATION	GOBP_MEMBRANE_INVAGINATION	88	0.576796	1.68592	3.88344e-05	0.00121022	0.00099063	8412	tags=39%, list=16%, signal=33%	TRDC/FCGR2B/MARCO/IGKC/IGLC3/THBS1/IGHA1/IGHG1/IGLC7/IGLL5/IGLC2/IGHG2/IGHG3/IGHA2/TRBC1/MSR1/IGHM/XKR8/IGHG4/AURKB/IGHD/RAC2/STAP1/TRBC2/CD36/XKR9/C3/RHOH/CD300A/TREM2/ITGA2/F2RL1/PPARG/FCGR1A
GOBP_LEUKOCYTE_MEDIATED_CYTOTOXICITY	GOBP_LEUKOCYTE_MEDIATED_CYTOTOXICITY	102	0.559994	1.65217	3.98877e-05	0.00123726	0.00101277	13484	tags=56%, list=26%, signal=42%	CXCL6/FCGR2B/CD1A/NOS2/ULBP3/ULBP1/XCL1/CRTAM/LEP/SLAMF6/PRF1/IL7R/ULBP2/CEACAM1/SH2D1A/KLRF2/ELANE/ICAM1/IL23R/CTSC/STAP1/RAB27A/IL18RAP/SLAMF7/MICA/TYROBP/EMP2/GZMB/B2M/F2RL1/CD1C/NECTIN2/MR1/PIK3R6/NCR1/RIPK3/CD226/KLRD1/IL18/CTSG/HAVCR2/LILRB1/ARG1/TUBB4B/CD1D/HPRT1/STXBP2/RNF19B/PTPRC/FADD/KIR3DL1/LGALS9/PVR/CD1E/PTPN6/GZMM/IL23A
GOBP_TUMOR_NECROSIS_FACTOR_SUPERFAMILY_CYTOKINE_PRODUCTION	GOBP_TUMOR_NECROSIS_FACTOR_SUPERFAMILY_CYTOKINE_PRODUCTION	159	0.511871	1.54733	4.01703e-05	0.00124026	0.00101522	14175	tags=46%, list=27%, signal=34%	LTF/MMP8/THBS1/LILRA5/IL6/ORM1/ISL1/TWIST1/PTPN22/CD2/CCR2/SLAMF1/IL10/MIR149/LEP/BCL3/LY96/LBP/IFNG/CD274/HSPB1/MIR27B/ANGPT1/CD36/CYBA/CD14/TYROBP/TSPO/CLEC7A/C5AR2/ZC3H12A/MYD88/IL37/TREM2/IL1A/PYCARD/TNFAIP3/FZD5/MIF/ADAM8/ZFP36/TLR2/LILRA2/LILRA4/SASH3/TLR1/CD33/HAVCR2/LILRB1/CLEC4A/NOD1/NFATC4/IFIH1/PTPRC/PF4/POMC/FADD/LGALS9/CARD9/IL27RA/RIPK1/CLU/PTPN6/GAS6/TMEM106A/NOD2/IL23A/SPN/CD86/CD…
GOCC_HIPPOCAMPAL_MOSSY_FIBER_TO_CA3_SYNAPSE	GOCC_HIPPOCAMPAL_MOSSY_FIBER_TO_CA3_SYNAPSE	30	-0.594593	-2.24453	4.27191e-05	0.00131287	0.00107466	3900	tags=43%, list=7%, signal=40%	STXBP5/NECTIN3/CALB1/ADCY8/RAPGEF4/NECTIN1/PTPRD/SYT9/LRRTM2/GRIK4/SH3GL2/GRIK2/CACNG2
GOBP_NEGATIVE_REGULATION_OF_VIRAL_GENOME_REPLICATION	GOBP_NEGATIVE_REGULATION_OF_VIRAL_GENOME_REPLICATION	53	0.636538	1.79123	4.86136e-05	0.00148717	0.00121733	11335	tags=55%, list=22%, signal=43%	LTF/HMGA2/SLPI/APOBEC3D/APOBEC3F/IFNB1/APOBEC3G/ISG20/CCL5/IFITM3/APOBEC3B/APOBEC3C/PLSCR1/BST2/APOBEC3A/TRIM6/MX1/OASL/IFITM2/OAS1/OAS2/ISG15/RSAD2/OAS3/FAM111A/SHFL/PARP10/APOBEC3H/IFITM1
GOBP_REPRODUCTIVE_SYSTEM_DEVELOPMENT	GOBP_REPRODUCTIVE_SYSTEM_DEVELOPMENT	399	0.445632	1.36958	4.96715e-05	0.0015126	0.00123815	9055	tags=28%, list=17%, signal=24%	HOXB13/HOXD13/HOXA9/LIF/PTX3/TCF23/SRY/PHLDA2/RETN/WT1/SERPINA5/CSF2/GATA4/STC1/VDR/MMP19/HOXA10/ANXA1/EREG/VEGFA/SOCS3/CYP27B1/APELA/ADM/SDC1/DMRT1/ROR2/CCDC182/FOSL1/SPP1/TP63/SNAI1/DCN/E2F7/BMP5/RDH10/STRA6/GJB2/NODAL/IL10/TPPP3/GATA3/MMP14/DHH/LEP/GLI1/GATA6/CITED1/ANG/SEMA3A/KIF18A/E2F8/IRX5/HOXA11/WNT4/SERPINF1/COL9A3/FGF10/TNC/CYP19A1/ADAM19/PRPS1L1/GCM1/UTF1/EOMES/ICAM1/TFAP2C/HSD17B2/KRT…
GOBP_NEGATIVE_REGULATION_OF_LEUKOCYTE_PROLIFERATION	GOBP_NEGATIVE_REGULATION_OF_LEUKOCYTE_PROLIFERATION	86	0.56749	1.65405	5.14103e-05	0.00154439	0.00126417	10535	tags=47%, list=20%, signal=37%	IL2RA/FCGR2B/GAL/IDO1/FOXJ1/LGALS9B/XCL1/LGALS7B/IL10/GPNMB/CRTAM/PDCD1LG2/LGALS9C/CR1/TNFRSF14/CD274/LILRB2/CD80/LRRC32/PLA2G2F/TYROBP/VSIG4/CEBPB/IL2/CTLA4/CD300A/TWSG1/TNFAIP3/CLEC4G/SDC4/CASP3/ERBB2/LST1/LYN/CRP/BTN2A2/HAVCR2/LILRB1/ARG1/PAWR
GOBP_NEGATIVE_REGULATION_OF_DEFENSE_RESPONSE	GOBP_NEGATIVE_REGULATION_OF_DEFENSE_RESPONSE	211	0.490895	1.48973	5.13553e-05	0.00154439	0.00126417	15281	tags=45%, list=29%, signal=32%	SAA1/IL2RA/TNFAIP6/FCGR2B/TAFA3/SOCS3/FPR2/ISL1/SERPING1/MMP12/MDK/IL10/MIR149/HAMP/GATA3/CD96/CR1/HGF/PBK/IL22RA2/CST7/ACOD1/SLAMF8/CD200R1/CEACAM1/NLRP12/SERPINF1/GPR31/ELANE/TNFRSF1A/MIR222/PTGER4/PROC/MIR221/NMI/NPY5R/MICA/DUSP10/VSIG4/ADORA1/IL2/ALOX5/METRNL/MICB/CCN3/GPX1/TNFAIP3/PPARG/FGL2/MEFV/TRIM21/KLRD1/GRN/SMPDL3B/CNR2/PTGIS/HAVCR2/NLRC5/FFAR4/LILRB1/ARG1/CXCL17/A2M/PTPRC/FNDC4/MIR766…
GOBP_REGULATION_OF_PEPTIDYL_TYROSINE_PHOSPHORYLATION	GOBP_REGULATION_OF_PEPTIDYL_TYROSINE_PHOSPHORYLATION	257	0.472667	1.44007	5.13553e-05	0.00154439	0.00126417	13616	tags=42%, list=26%, signal=32%	LIF/CSF2/IL31RA/LILRA5/CLCF1/IL6/GPRC5A/EREG/VEGFA/CSF3/SOCS3/ISL1/AREG/NOX4/SOCS1/ITGB3/EPO/ITGA5/TNFRSF18/CD3E/CCL5/LEP/IL15/PDGFD/BANK1/SPINK1/HGF/EGFR/PDGFA/IL22RA2/IFNG/THBS4/IL11/IL7/TNFRSF14/FGF10/BST1/ICAM1/TNFRSF1A/IL23R/NCF1/ANGPT1/GH1/STAP1/CD44/CTF1/CD36/CD74/CD80/SHC1/CAV1/IGF2/ACE/MIR221/NTF3/DOK7/CD40/OSM/ALKAL2/IQGAP1/IL24/CLEC7A/ADORA1/IL2/EHD4/NRP1/ERRFI1/CBLC/BDNF/CD300A/IL20/T…
GOCC_VACUOLAR_LUMEN	GOCC_VACUOLAR_LUMEN	171	0.513217	1.55349	5.25302e-05	0.00157096	0.00128592	13854	tags=45%, list=26%, signal=33%	FMOD/FABP5/TTR/RETN/LUM/ANXA2/KERA/SERPINA3/DEFA3/SDC1/LYZ/DCN/IFI30/FASLG/RNASE2/BGN/HSPG2/CTSK/ELANE/PRTN3/CTSC/GGH/CD74/PLAC8/FTL/FUCA2/C3/OGN/NPC2/GUSB/HEXB/RNASE3/CTSS/GPC1/CTSB/FUCA1/MPO/HEBP2/PYCARD/GLA/DSN1/CTSL/ADA2/SDC4/SDC2/GPC3/APOB/PRSS57/GRN/IMPDH1/CTSA/CUBN/CPPED1/CTSG/GLB1/ARG1/PLD3/GNS/CTSD/TXNDC5/TUBB4B/NAAA/PDGFRB/EPDR1/GCA/ARSA/DPP7/AGA/CD1E/GALNS/RNASET2/MAN2B1/PRDX6/TRAPPC1/…
GOMF_C_C_CHEMOKINE_BINDING	GOMF_C_C_CHEMOKINE_BINDING	24	0.743675	1.90109	5.42164e-05	0.00161415	0.00132127	12048	tags=83%, list=23%, signal=64%	CXCR3/CCR2/CCR4/CXCR6/CCR8/CCR5/CXCR2/CCR7/CCR6/CXCR4/CCR3/ZFP36/CXCR1/CCRL2/CXCR5/ACKR1/CCR10/XCR1/CCR1/CCR9
GOBP_POSITIVE_REGULATION_OF_SYNAPSE_ASSEMBLY	GOBP_POSITIVE_REGULATION_OF_SYNAPSE_ASSEMBLY	57	-0.458073	-2.00418	5.5947e-05	0.00165827	0.00135739	4404	tags=37%, list=8%, signal=34%	SLITRK2/ADGRB1/NLGN2/NLGN1/PTPRD/LRRTM2/CLSTN2/SLITRK6/DLG5/SLITRK1/ADGRB3/LRRTM3/LRRN1/NTRK2/SLITRK5/NRXN1/EPHB1/CUX2/GRID2/IL1RAPL1/CBLN1
GOBP_PLATELET_DEGRANULATION	GOBP_PLATELET_DEGRANULATION	128	0.532031	1.58942	5.66897e-05	0.00167285	0.00136932	12417	tags=49%, list=24%, signal=38%	TIMP1/RARRES2/F13A1/SERPINE1/POTEKP/THBS1/TAGLN2/ORM1/VEGFA/FGG/SERPINA3/SERPING1/ITGB3/FN1/ACTN1/SERPINA1/HGF/ISLR/PPBP/PDGFA/CFD/TMSB4X/SELP/CD109/CD36/CD63/SPP2/SERPINA4/ECM1/CTSW/TGFB2/IGF2/ANXA5/PROS1/FLNA/CYB5R1/SRGN/MMRN1/KNG1/LGALS3BP/SERPINF2/APOH/MANF/VWF/P2RX1/FAM3C/FERMT3/VEGFC/LYN/PECAM1/TGFB1/TOR4A/PLEK/TGFB3/STXBP2/A2M/PF4/ACTN4/EGF/ITIH3/LHFPL2/HRG/APOA1
GOBP_IONOTROPIC_GLUTAMATE_RECEPTOR_SIGNALING_PATHWAY	GOBP_IONOTROPIC_GLUTAMATE_RECEPTOR_SIGNALING_PATHWAY	27	-0.615003	-2.23181	5.69656e-05	0.00167358	0.00136992	7246	tags=59%, list=14%, signal=51%	GRIN2B/GRIN2D/TIAM1/PLP1/CPEB4/GRIN2C/GRIA1/CDK5R1/GRIA3/GRIK4/GRID1/GRIK2/GRID2/GRIA2/GRIA4/GRIN3A
GOBP_POSITIVE_REGULATION_OF_EXCITATORY_POSTSYNAPTIC_POTENTIAL	GOBP_POSITIVE_REGULATION_OF_EXCITATORY_POSTSYNAPTIC_POTENTIAL	27	-0.614791	-2.23104	5.76646e-05	0.00167932	0.00137462	9286	tags=56%, list=18%, signal=46%	PTEN/ADRB2/STX1B/SHANK1/NLGN3/CHRNA7/RIMS1/RELN/NETO1/NLGN2/NLGN1/RIMS2/NRXN1/CUX2/SHANK2
GOCC_PLATELET_ALPHA_GRANULE	GOCC_PLATELET_ALPHA_GRANULE	91	0.56343	1.65304	5.74846e-05	0.00167932	0.00137462	12182	tags=49%, list=23%, signal=38%	TIMP1/SERPINA5/F13A1/SERPINE1/THBS1/ORM1/VEGFA/FGG/SERPINA3/SERPING1/ITGB3/FN1/ACTN1/SERPINA1/HGF/ISLR/PPBP/PDGFA/CFD/TMSB4X/SELP/CD109/CD36/TGFB2/IGF2/PROS1/CYB5R1/SRGN/MMRN1/KNG1/SERPINF2/VWF/FERMT3/VEGFC/PECAM1/TGFB1/TOR4A/TREML1/TGFB3/A2M/PF4/ACTN4/EGF/LHFPL2/HRG
GOBP_EPITHELIAL_CELL_PROLIFERATION	GOBP_EPITHELIAL_CELL_PROLIFERATION	404	0.444511	1.36538	5.92239e-05	0.00171723	0.00140565	10393	tags=32%, list=20%, signal=26%	HOXA5/REG1A/WNT16/COL8A1/THBS1/VDR/IL6/EREG/VEGFA/TBX1/IGFBP3/ISL1/APELA/TWIST1/AREG/CCL11/MMP12/AGTR1/LAMB1/OSR2/ITGB3/TNFSF11/TP63/FABP7/BMP5/LOXL2/SNAI2/PRL/NODAL/CNMD/MDK/IL10/MIR149/GDF5/OR51E2/FAP/GATA3/MMP14/LEP/GLI1/CCL26/CAV2/HGF/ODAM/F3/CCL2/EGFR/MIR27A/ANG/KRT2/PROK2/IGFBP4/ITGA4/NGFR/CEACAM1/THBS4/LAMC1/SERPINF1/SFN/FGF10/C5AR1/HMOX1/EPHA2/MIR27B/IQGAP3/MIR222/DLX5/IGFBP5/RGN/TNMD/CD1…
GOBP_PRODUCTION_OF_MOLECULAR_MEDIATOR_OF_IMMUNE_RESPONSE	GOBP_PRODUCTION_OF_MOLECULAR_MEDIATOR_OF_IMMUNE_RESPONSE	195	0.490899	1.48644	6.04123e-05	0.00174411	0.00142765	12417	tags=41%, list=24%, signal=31%	FCGR2B/IGKC/IL13RA2/CLCF1/IL6/PTPN22/CCR2/XCL1/IL10/HFE/IFNB1/GATA3/CD40LG/CD96/IL1R1/CR1/TRAV14DV4/CLC/CD28/TRAV2/TNFRSF4/BST2/EXO1/TNFRSF14/ELANE/HMOX1/TRIM6/BATF/GAPT/ANGPT1/MZB1/CD36/CD74/TGFB2/JAK3/CGAS/CD40/FFAR3/APOA2/VPREB3/CCR6/TRDV1/POLQ/CD244/TFRC/TBX21/CLEC7A/IL2/RSAD2/SWAP70/B2M/F2RL1/FZD5/PMS2P1/PMS2P5/SCIMP/TRPM4/LAPTM5/SASH3/HPX/FCRL3/CD226/IL18/TGFB1/GPI/LILRB1/ARG1/FFAR2/IL4R/TG…
GOBP_INTERLEUKIN_6_PRODUCTION	GOBP_INTERLEUKIN_6_PRODUCTION	147	0.515917	1.55287	6.1603e-05	0.00177082	0.00144952	13447	tags=44%, list=26%, signal=33%	MMP8/LILRA5/NOS2/IL6/ORM1/EREG/ISL1/TWIST1/PTPN22/FOXJ1/SLAMF1/IL10/MIR149/IL1RAP/LEP/BANK1/HGF/LBP/CD200R1/IFNG/NLRP12/RAB7B/LILRB2/TLR8/CD36/CD74/IL36RN/CYBA/TYROBP/EOLA1/CLEC7A/CEBPB/MAPK13/C5AR2/ZC3H12A/IL17RC/MYD88/TSLP/IL37/TREM2/IL1A/F2RL1/PYCARD/TNFAIP3/SCIMP/TLR2/LILRA2/IL1RL2/TLR1/HYAL2/HAVCR2/NOD1/AIF1/IFIH1/MIR766/ADCYAP1/TNFSF4/LGALS9/CARD9/IL27RA/SIGLEC16/PTPN6/GAS6/TMEM106A/NOD2
GOMF_PEPTIDE_N_ACETYLTRANSFERASE_ACTIVITY	GOMF_PEPTIDE_N_ACETYLTRANSFERASE_ACTIVITY	50	-0.490044	-2.10355	6.23543e-05	0.00178472	0.0014609	12217	tags=60%, list=23%, signal=46%	BRPF1/KAT8/NAA25/NAA40/NAA16/ESCO1/KAT5/ATF2/KAT14/USP22/MCM3AP/NAA30/KAT2A/EPC2/BRD1/SRCAP/NCOA3/KAT2B/GTF3C4/TAF1/KAT7/BRPF3/NCOA1/ATAT1/CREBBP/EP300/KAT6A/EPC1/KAT6B/NAA11
GOBP_LYMPHOCYTE_ACTIVATION_INVOLVED_IN_IMMUNE_RESPONSE	GOBP_LYMPHOCYTE_ACTIVATION_INVOLVED_IN_IMMUNE_RESPONSE	182	0.49526	1.50167	6.49289e-05	0.00185048	0.00151472	14245	tags=46%, list=27%, signal=33%	FCGR2B/LGALS3/CLCF1/IL6/ANXA1/LGALS1/ZNF683/MDK/IL10/IFNB1/GATA3/CD40LG/CR1/BCL3/SLAMF6/NFKBIZ/CD28/SLC11A1/CEACAM1/IFNG/EXO1/KLRF2/BATF/GAPT/EOMES/ICAM1/IL23R/LY9/PTGER4/CD74/CD80/FCER1G/RAB27A/JAK3/CD40/RORC/CCR6/CD244/TFRC/TBX21/RELB/IL2/ZC3H12A/SWAP70/F2RL1/CD1C/MYB/FGL2/HLX/GPR183/LOXL3/CD180/IFNA1/IL18/LEF1/IFNE/TGFB1/IL27/HAVCR2/LILRB1/IL4R/IFNA14/PTPRC/MAD2L2/ITGAL/CD19/IFNA6/TNFSF4/LCP1/…
GOMF_IONOTROPIC_GLUTAMATE_RECEPTOR_ACTIVITY	GOMF_IONOTROPIC_GLUTAMATE_RECEPTOR_ACTIVITY	19	-0.675266	-2.34533	6.62503e-05	0.0018801	0.00153897	4050	tags=63%, list=8%, signal=58%	GRIN2B/GRIN2D/GRIN2C/GRIA1/GRIA3/GRIK4/GRID1/GRIK2/GRID2/GRIA2/GRIA4/GRIN3A
GOCC_PRESYNAPTIC_ACTIVE_ZONE_CYTOPLASMIC_COMPONENT	GOCC_PRESYNAPTIC_ACTIVE_ZONE_CYTOPLASMIC_COMPONENT	13	-0.770695	-2.40703	7.09368e-05	0.00199697	0.00163463	7785	tags=77%, list=15%, signal=66%	CTNND1/PPFIA3/ERC2/UNC13C/RIMS1/ERC1/BSN/CTBP2/UNC13A/RIMS2
GOMF_FIBRONECTIN_BINDING	GOMF_FIBRONECTIN_BINDING	28	0.704046	1.8315	7.09675e-05	0.00199697	0.00163463	9414	tags=68%, list=18%, signal=56%	LRRC15/THBS1/VEGFA/IGFBP3/ITGB3/IGFBP6/FBLN1/ITGA3/ITGA4/SSC5D/CTSK/EPHA1/IGFBP5/CTSS/FSTL3/CTSL/SDC4/ITGB1/LOXL3
GOBP_HISTONE_H3_K9_DEMETHYLATION	GOBP_HISTONE_H3_K9_DEMETHYLATION	14	-0.754511	-2.44397	7.39542e-05	0.00205729	0.001684	7349	tags=79%, list=14%, signal=68%	KDM4C/PHF8/KDM4D/KDM3A/HSF4/HR/PHF2/KDM4B/KDM3B/KDM7A/JMJD1C
GOBP_MITOTIC_SISTER_CHROMATID_SEGREGATION	GOBP_MITOTIC_SISTER_CHROMATID_SEGREGATION	164	0.501061	1.51511	7.40364e-05	0.00205729	0.001684	14915	tags=41%, list=28%, signal=30%	PTTG3P/CDC20/PTTG1/DLGAP5/PSRC1/CENPK/CCNB1/UBE2C/ANKRD53/CDCA8/KIF23/AURKB/NEK2/KIF2C/KIF18A/CDC6/NCAPG/SGO1/KIF4A/BUB1/CHMP4C/TTK/NDC80/TACC3/PLK1/NUF2/TRIP13/HASPIN/NUSAP1/ESPL1/CENPE/NCAPH/NEK6/BUB1B/MAD2L1/KIFC1/SMC4/KIF14/CDCA5/KIF4B/PRC1/SGO2/DSN1/CDT1/CENPF/SPAG5/AURKC/SMC1B/DUSP1/ZWINT/RACGAP1/MAD2L2/ANAPC11/TUBG1/NAA10/KNTC1/NSMCE2/FBXO5/BOD1/NCAPG2/CHMP2A/KNSTRN/PTTG2/RAN/DSCC1/DCTN2/S…
GOCC_PROTEIN_DNA_COMPLEX	GOCC_PROTEIN_DNA_COMPLEX	186	0.496051	1.50297	7.39623e-05	0.00205729	0.001684	11251	tags=36%, list=21%, signal=28%	HMGA2/H2AC19/H2AC18/H2BC9/H2BS1/H3C8/H4C15/H3C7/H3C14/H2BC10/H2AC16/CENPA/H2AC12/H2BC14/H3C11/CDC45/H2AC20/H4C14/H2AC13/HOXA11/H2BC3/H2BC11/H2AC17/H2BC12/H4C11/TERT/GINS2/H2BC17/NFE2/H2AC4/H4C2/H4C6/H2AC21/H3C12/RPA3/GINS1/H4C13/H3C10/H3C15/H4C8/MCM2/H2AJ/TNP1/PCNA/GINS4/H3C4/MYOG/DDIT3/H3C1/HELB/H2AC8/H2AC11/H2AC7/H2AC6/H4C4/RAG1/H2AX/H4C9/LEF1/POLD1/H2BC8/H4C3/H2BC13/H2AZ1/H3C6/H2BC4/H4C12
GOBP_INTERLEUKIN_7_MEDIATED_SIGNALING_PATHWAY	GOBP_INTERLEUKIN_7_MEDIATED_SIGNALING_PATHWAY	28	0.701606	1.82515	7.85037e-05	0.00216339	0.00177086	9361	tags=64%, list=18%, signal=53%	H3C8/H3C7/H3C14/SOCS2/SOCS1/CISH/H3C11/IL7R/IL7/IL2RG/JAK3/H3C12/H3C10/H3C15/TSLP/H3C4/H3C1/CRLF2
GOBP_NEGATIVE_REGULATION_OF_COAGULATION	GOBP_NEGATIVE_REGULATION_OF_COAGULATION	51	0.630661	1.76996	7.83019e-05	0.00216339	0.00177086	8520	tags=51%, list=16%, signal=43%	SERPINE1/THBS1/PLAU/FGG/PLAT/SERPING1/PLAUR/SERPINB2/FAP/PDGFA/THBD/CEACAM1/ADAMTS18/PROC/ANXA5/PROS1/PROCR/F11/F12/ADTRP/UBASH3B/KNG1/TFPI/SERPINF2/APOH/C1QTNF1
GOBP_REGULATION_OF_DENDRITIC_SPINE_DEVELOPMENT	GOBP_REGULATION_OF_DENDRITIC_SPINE_DEVELOPMENT	59	-0.444124	-1.98823	8.08554e-05	0.00221903	0.0018164	9286	tags=42%, list=18%, signal=35%	PTEN/DISC1/FMR1/DHX36/OPA1/SHANK1/APOE/TIAM1/PTPRS/FSTL4/RELN/ITSN1/PPFIA2/KIF1A/TANC2/FOXO6/LRP8/CPEB3/PAK3/NLGN1/PPP1R9A/DNM3/DLG5/CUX2/SHANK2
GOMF_PEPTIDE_LYSINE_N_ACETYLTRANSFERASE_ACTIVITY	GOMF_PEPTIDE_LYSINE_N_ACETYLTRANSFERASE_ACTIVITY	42	-0.505505	-2.10068	8.25427e-05	0.00225023	0.00184194	10505	tags=62%, list=20%, signal=50%	BRPF1/KAT8/NAA40/ESCO1/KAT5/ATF2/KAT14/USP22/MCM3AP/KAT2A/EPC2/BRD1/SRCAP/NCOA3/KAT2B/GTF3C4/TAF1/KAT7/BRPF3/NCOA1/ATAT1/CREBBP/EP300/KAT6A/EPC1/KAT6B
GOBP_CELLULAR_DEFENSE_RESPONSE	GOBP_CELLULAR_DEFENSE_RESPONSE	52	0.625287	1.75888	8.26669e-05	0.00225023	0.00184194	9339	tags=58%, list=18%, signal=48%	CLEC5A/LSP1/FOSL1/CCR2/TRAT1/CXCL9/ITK/PRF1/LY96/DCDC2/LBP/SH2D1A/C5AR1/NCF1/LILRB2/TCIRG1/GNLY/CCR5/CXCR2/CCR6/TYROBP/CD300C/CCR3/KIR3DL2/LGALS3BP/NCF2/IL1RL2/ADORA2B/NCR1/ITGB1
GOBP_REGULATION_OF_RESPONSE_TO_CYTOKINE_STIMULUS	GOBP_REGULATION_OF_RESPONSE_TO_CYTOKINE_STIMULUS	182	0.49335	1.49588	8.52541e-05	0.00231122	0.00189186	13510	tags=42%, list=26%, signal=32%	IL6/IL1R2/SOCS3/MMP12/CARD16/SOCS1/CASP4/BIRC3/CCL5/IL1R1/MIR27A/RUNX1/IFNG/IL7/H2BC11/TRIM6/MIR27B/TNFRSF1A/ANGPT1/STAP1/CASP1/IL1RN/CD74/ECM1/IL36RN/CAV1/CD300LF/TXK/CASP8/SPHK1/PALM3/IFNGR2/IRAK2/TICAM2/CCDC3/TRADD/CXCR4/ZBP1/TSLP/TREM2/F2RL1/PYCARD/GFI1/TNFAIP3/PARP9/PPARG/MIRLET7A1/TLR2/TRAIP/IRF7/LAPTM5/AGPAT2/HPX/VRK2/SLIT2/NLRC5/ARG1/SIGIRR/IKBKE/IFIH1/PTPRC/STAT1/IRF3/FADD/TRAF1/NOL3/APO…
GOMF_BITTER_TASTE_RECEPTOR_ACTIVITY	GOMF_BITTER_TASTE_RECEPTOR_ACTIVITY	20	-0.674552	-2.31339	8.82802e-05	0.00238357	0.00195108	6232	tags=55%, list=12%, signal=49%	TAS2R13/TAS2R10/TAS2R5/TAS2R20/TAS2R46/TAS2R30/TAS2R50/TAS2R43/TAS2R31/TAS2R4/TAS2R3
GOBP_REGULATION_OF_ALPHA_BETA_T_CELL_ACTIVATION	GOBP_REGULATION_OF_ALPHA_BETA_T_CELL_ACTIVATION	95	0.550348	1.61635	8.92665e-05	0.00240048	0.00196492	12105	tags=47%, list=23%, signal=37%	ANXA1/PTPN22/SOCS1/LGALS9B/CCR2/XCL1/ZNF683/LGALS7B/CRTAM/HFE/CD3E/GATA3/LGALS9C/NFKBIZ/CD28/RUNX1/IFNG/TNFRSF14/CD274/IL23R/ZAP70/CD80/IRF1/JAK3/TBX21/IL2/ZC3H12A/RUNX3/CD300A/TWSG1/MYB/HLX/SASH3/LOXL3/IL18/IL27/LILRB1/IL4R/PTPRC/GLI3/CD55/IHH/TNFSF4/PNP/LGALS9
GOBP_CLATHRIN_DEPENDENT_ENDOCYTOSIS	GOBP_CLATHRIN_DEPENDENT_ENDOCYTOSIS	46	-0.489703	-2.09263	9.24524e-05	0.00247249	0.00202387	9009	tags=41%, list=17%, signal=34%	SGIP1/DGKD/PIK3CB/NEU3/SYT11/SH3GL3/DNAJC6/HIP1/UBQLN2/ITSN1/SMAP1/AP2B1/SH3GL2/SNAP91/BTBD8/FCHSD2/TNK2/HIP1R/DLL1
GOBP_REGULATION_OF_NEUTROPHIL_MIGRATION	GOBP_REGULATION_OF_NEUTROPHIL_MIGRATION	41	0.648376	1.77336	9.26859e-05	0.00247249	0.00202387	9903	tags=49%, list=19%, signal=40%	CXCL8/DPP4/XG/XCL1/MDK/IL1R1/LBP/SLAMF8/THBS4/BST1/C5AR1/RAC2/CD74/CCR7/RHOH/C5AR2/MYD88/ADAM8/SLIT2/CD99
GOBP_POSITIVE_REGULATION_OF_ADAPTIVE_IMMUNE_RESPONSE	GOBP_POSITIVE_REGULATION_OF_ADAPTIVE_IMMUNE_RESPONSE	94	0.557373	1.63524	9.39096e-05	0.00249515	0.00204242	13661	tags=50%, list=26%, signal=37%	CD1A/CLCF1/IL6/CCR2/XCL1/SKAP1/GATA3/IL1R1/NFKBIZ/CD28/SLC11A1/CD274/FCER2/IL23R/CD40/C3/TFRC/TBX21/IL2/RSAD2/B2M/CD1C/PYCARD/FZD5/NECTIN2/PLA2G4A/MR1/ZP3/SASH3/HPX/CD226/IL18/TGFB1/CD1D/PTPRC/MAD2L2/FADD/TNFSF4/PVR/IL27RA/TNFSF13/CD1E/TNFSF13B/NOD2/CD4/IL23A/IL18R1
GOCC_TERTIARY_GRANULE_LUMEN	GOCC_TERTIARY_GRANULE_LUMEN	55	0.622765	1.75548	9.44906e-05	0.00250063	0.0020469	13593	tags=62%, list=26%, signal=46%	LTF/HP/PTX3/TNFAIP6/MMP9/MMP8/ORM1/CAMP/LYZ/PPBP/GSDMD/GGH/QPCT/CXCL1/TCN1/OSCAR/LRG1/CTSS/CST3/B2M/CFP/FOLR3/CNN2/CTSD/PGLYRP1/CANT1/CSTB/HBB/PGM1/PTPN6/PRSS3/CDA/FTH1/IDH1
GOBP_DNA_REPLICATION_DEPENDENT_NUCLEOSOME_ORGANIZATION	GOBP_DNA_REPLICATION_DEPENDENT_NUCLEOSOME_ORGANIZATION	29	0.693887	1.8116	9.67338e-05	0.00253983	0.00207899	12572	tags=79%, list=24%, signal=60%	H3C8/H4C15/H3C7/H3C11/ASF1B/H4C14/CHAF1B/H4C11/H4C2/H4C6/H3C12/H4C13/H3C10/H4C8/H3C4/H3C1/H4C4/H4C9/H4C3/H3C6/H4C12/CHAF1A/H4C1
GOBP_BIOLOGICAL_PROCESS_INVOLVED_IN_INTERACTION_WITH_HOST	GOBP_BIOLOGICAL_PROCESS_INVOLVED_IN_INTERACTION_WITH_HOST	216	0.477995	1.45208	9.64494e-05	0.00253983	0.00207899	14174	tags=39%, list=27%, signal=29%	PTX3/CXCL8/CLEC5A/DPP4/MET/LGALS1/KPNA7/FCN3/ITGB3/SLAMF1/ANPEP/ITGA5/CR1/CAV2/IFITM3/EGFR/SLC52A1/PLSCR1/TNFRSF4/TNFRSF14/TYMS/FCN1/TRIM6/EPHA2/ICAM1/CHMP4C/NECTIN4/VAMP8/CDK1/CD74/CD80/EFNB2/IFITM2/CAV1/CCR5/CIITA/PPIA/CLDN1/CASP8/FUCA2/F11R/GPR15/TFRC/NRP1/KPNA2/CXCR4/ITGA2/CLEC4G/NECTIN2/TRIM38/CTSL/TRIM21/SLC1A5/ITGB1/TRIM22/TRIM5/LY6E/SIGLEC1/HYAL2/ITGB7/SIVA1/P4HB/CR2/TRIML1/TRIM10/IFITM1/…
GOBP_REGULATION_OF_VIRAL_GENOME_REPLICATION	GOBP_REGULATION_OF_VIRAL_GENOME_REPLICATION	82	0.575535	1.66853	0.000101455	0.00265335	0.00217192	12064	tags=45%, list=23%, signal=35%	LTF/HMGA2/CXCL8/SLPI/APOBEC3D/APOBEC3F/IFNB1/APOBEC3G/ISG20/CCL5/IFITM3/CD28/APOBEC3B/APOBEC3C/PLSCR1/BST2/APOBEC3A/TRIM6/MX1/OASL/IFITM2/OAS1/PPIA/TOP2A/OAS2/ISG15/RSAD2/OAS3/FAM111A/PPIH/SHFL/NR5A2/PARP10/APOBEC3H/IFITM1/TARBP2/IFI16
GOBP_MODULATION_OF_EXCITATORY_POSTSYNAPTIC_POTENTIAL	GOBP_MODULATION_OF_EXCITATORY_POSTSYNAPTIC_POTENTIAL	44	-0.499795	-2.17054	0.000101928	0.00265531	0.00217352	8189	tags=39%, list=16%, signal=33%	ADRB2/STX1B/SHANK1/NLGN3/TMEM108/CHRNA7/RIMS1/RELN/NETO1/NLGN2/NLGN1/RIMS2/NRXN1/CUX2/SHANK2/SLC8A3/CBLN1
GOCC_COMPLEX_OF_COLLAGEN_TRIMERS	GOCC_COMPLEX_OF_COLLAGEN_TRIMERS	21	0.74681	1.85943	0.000102713	0.00266535	0.00218174	1958	tags=43%, list=4%, signal=41%	COL1A1/COL3A1/COL5A1/COL8A1/LUM/COL1A2/COL5A2/COL4A1/COL4A2
GOBP_BONE_REMODELING	GOBP_BONE_REMODELING	89	0.556786	1.62674	0.000104365	0.0026977	0.00220822	9988	tags=40%, list=19%, signal=33%	CTHRC1/WNT16/TNFRSF11B/IL6/SPP1/ITGB3/TNFSF11/DCSTAMP/MDK/HAMP/GDF5/LEP/EGFR/IL7/EPHA2/RAC2/GPR55/CARTPT/SNX10/CALCA/CA2/ACP5/SPP2/TCIRG1/IL20RA/TFRC/PTN/UBASH3B/TNFAIP3/ADAM8/RAB3D/PTH/TNFRSF11A/SIGLEC15/P3H4/TGFB1
GOBP_REGULATION_OF_EPITHELIAL_CELL_APOPTOTIC_PROCESS	GOBP_REGULATION_OF_EPITHELIAL_CELL_APOPTOTIC_PROCESS	86	0.560539	1.63379	0.000106754	0.0027488	0.00225005	5991	tags=26%, list=11%, signal=23%	H19/SERPINE1/THBS1/IL6/CD248/FGG/SFRP4/FGF21/MDK/FASLG/GATA3/CD40LG/CCL2/ANGPTL4/ITGA4/HMOX1/ICAM1/ECSCR/ANGPT1/TERT/PLA2R1/CD40
GOBP_REGULATION_OF_CHOLESTEROL_BIOSYNTHETIC_PROCESS	GOBP_REGULATION_OF_CHOLESTEROL_BIOSYNTHETIC_PROCESS	48	-0.471823	-2.02039	0.00011163	0.00284145	0.00232588	8752	tags=42%, list=17%, signal=35%	SREBF1/NFYB/LSS/MBTPS2/MVD/FDFT1/SC5D/APOE/NFYA/TM7SF2/GPAM/SREBF2/HMGCR/ACACA/IDI1/ABCG1/FASN/HMGCS1/MIR96/SCD
GOBP_CYTOKINE_PRODUCTION_INVOLVED_IN_IMMUNE_RESPONSE	GOBP_CYTOKINE_PRODUCTION_INVOLVED_IN_IMMUNE_RESPONSE	89	0.555673	1.62349	0.000111208	0.00284145	0.00232588	14175	tags=54%, list=27%, signal=39%	IL6/CCR2/XCL1/IL10/HFE/IFNB1/GATA3/CD96/IL1R1/CLC/BST2/TNFRSF14/HMOX1/TRIM6/ANGPT1/CD36/CD74/TGFB2/JAK3/FFAR3/APOA2/TBX21/CLEC7A/RSAD2/B2M/F2RL1/FZD5/SCIMP/TRPM4/LAPTM5/SASH3/CD226/IL18/TGFB1/LILRB1/ARG1/FFAR2/TGFB3/CD55/TNFSF4/APOA1/CLNK/TNFRSF1B/NOD2/IL18R1/NR4A3/BCL10/TLR3
GOBP_REGULATION_OF_INNATE_IMMUNE_RESPONSE	GOBP_REGULATION_OF_INNATE_IMMUNE_RESPONSE	303	0.454057	1.38666	0.000111114	0.00284145	0.00232588	14663	tags=41%, list=28%, signal=29%	FCGR2B/PLA2G5/EREG/SOCS3/FPR2/SERPING1/PTPN22/MMP12/GBP5/SOCS1/BIRC3/MUC3A/CRTAM/IFNB1/CCL5/LEP/MUC12/CD96/CR1/SLAMF6/MUCL1/LBP/ACOD1/PLSCR1/SLAMF8/CEACAM1/IFNG/SH2D1A/CLEC4D/CLEC10A/FCN1/CLEC6A/TRIM6/PYHIN1/COCH/TLR8/IRF1/FCER1G/RNF135/PSMB9/IL18RAP/TXK/CLEC4C/CGAS/ICAM3/MUC1/NMI/PSMB8/MICA/IFNGR2/TYROBP/DUSP10/VSIG4/RELB/ZBP1/TREM2/PYCARD/TNFAIP3/PARP9/NECTIN2/PPARG/ADAM8/PSMD8/IRF7/PIK3R6/LILR…
GOMF_EXOGENOUS_PROTEIN_BINDING	GOMF_EXOGENOUS_PROTEIN_BINDING	77	0.571703	1.65557	0.000112804	0.00286043	0.00234142	13932	tags=55%, list=26%, signal=40%	CLEC5A/DPP4/ITGB3/SLAMF1/ANPEP/ITGA5/CR1/EGFR/SLC52A1/PLSCR1/TNFRSF4/TNFRSF14/EPHA2/ICAM1/NECTIN4/CDK1/CD80/EFNB2/CCR5/CLDN1/F11R/GPR15/TFRC/CXCR4/ITGA2/CLEC4G/NECTIN2/SLC1A5/ITGB1/HYAL2/ITGB7/SIVA1/CR2/CD55/CD209/PVR/HSPA1B/CD4/ITGB5/CD86/RPSA/SLC52A2
GOBP_CENTROMERE_COMPLEX_ASSEMBLY	GOBP_CENTROMERE_COMPLEX_ASSEMBLY	53	0.625291	1.75958	0.000114089	0.00288205	0.00235912	11370	tags=57%, list=22%, signal=44%	H4C15/CENPA/DLGAP5/CENPK/HJURP/CENPU/H4C14/OIP5/H4C11/CENPM/H4C2/CENPE/H4C6/CENPW/H4C13/H4C8/CENPV/CENPS/CENPN/ITGB3BP/KNL1/CENPL/CENPH/H4C4/CENPI/H4C9/CENPF/H4C3/H4C12/CENPX
GOBP_DENDRITIC_SPINE_MORPHOGENESIS	GOBP_DENDRITIC_SPINE_MORPHOGENESIS	59	-0.437424	-1.95823	0.000118475	0.00296205	0.0024246	11936	tags=56%, list=23%, signal=43%	SHANK3/DBN1/DNM1L/LZTS3/UBE3A/KALRN/ARHGAP33/SRCIN1/ARHGAP44/PTEN/HDAC6/DHX36/OPA1/SHANK1/TIAM1/ABI2/CTNND2/DIP2A/RELN/PPFIA2/KIF1A/TANC2/DOCK10/LRP8/PDLIM5/PAK3/NLGN1/CDK5R1/PPP1R9A/DNM3/EPHB1/CUX2/SHANK2
GOBP_REGULATION_OF_ALTERNATIVE_MRNA_SPLICING_VIA_SPLICEOSOME	GOBP_REGULATION_OF_ALTERNATIVE_MRNA_SPLICING_VIA_SPLICEOSOME	57	-0.444449	-1.94457	0.000118213	0.00296205	0.0024246	10904	tags=51%, list=21%, signal=40%	RBM8A/SMU1/DYRK1A/RBM5/CELF4/HNRNPU/RBM11/CELF1/NSRP1/NOVA2/FXR1/HNRNPA1/FMR1/FXR2/RBFOX2/KHDRBS3/RBM4/NOVA1/RBM25/DDX17/SRSF12/YTHDC1/SRRM4/CELF5/CELF6/CELF2/CELF3/KHDRBS2/MYOD1
GOMF_CXCR_CHEMOKINE_RECEPTOR_BINDING	GOMF_CXCR_CHEMOKINE_RECEPTOR_BINDING	18	0.770099	1.88732	0.000118618	0.00296205	0.0024246	5890	tags=56%, list=11%, signal=49%	CXCL6/CXCL8/CXCL10/CXCL11/CXCL9/PPBP/PF4V1/CXCL3/CXCL13/CXCL1
GOBP_PEPTIDYL_TYROSINE_MODIFICATION	GOBP_PEPTIDYL_TYROSINE_MODIFICATION	367	0.4438	1.36143	0.000119033	0.00296205	0.0024246	13484	tags=39%, list=26%, signal=29%	LIF/CSF2/IL31RA/LILRA5/CLCF1/IL6/GPRC5A/EREG/VEGFA/CSF3/SOCS3/ISL1/AREG/MET/NOX4/SOCS1/ROR2/ITGB3/ITK/EPO/ITGA5/TNFRSF18/CD3E/CCL5/LEP/IL15/MELK/PDGFD/BANK1/SPINK1/HGF/EGFR/LCK/PDGFA/WEE1/IL22RA2/IFNG/INSRR/THBS4/IL11/IL7/TNFRSF14/FGF10/BST1/ROR1/EPHA1/EPHA2/ICAM1/TNFRSF1A/IL23R/NCF1/ANGPT1/GH1/TTK/STAP1/CD44/ZAP70/CTF1/CD36/CD74/CD80/SHC1/DYRK3/CAV1/IGF2/JAK3/ACE/TXK/MIR221/NTF3/DOK7/CD40/OSM/AL…
GOBP_PRESYNAPTIC_ENDOCYTOSIS	GOBP_PRESYNAPTIC_ENDOCYTOSIS	59	-0.43587	-1.95128	0.000122669	0.00304119	0.00248938	9131	tags=37%, list=17%, signal=31%	VAMP4/PPP3CB/BTBD9/SYT11/SYNJ1/DNAJC6/NLGN3/ROCK1/STON2/ITSN1/STON1/KIAA1109/NLGN2/RAB27B/SYT2/NLGN1/SH3GL2/SNAP91/BTBD8/DNM3/SLC2A4/OPHN1
GOBP_RECEPTOR_SIGNALING_PATHWAY_VIA_STAT	GOBP_RECEPTOR_SIGNALING_PATHWAY_VIA_STAT	169	0.502919	1.52258	0.000123691	0.00305516	0.00250082	12777	tags=42%, list=24%, signal=32%	LIF/OCIAD2/CSF2/IL31RA/CLCF1/IL6/SOCS3/ISL1/SOCS2/SOCS1/CCR2/EPO/PRL/IL10/TNFRSF18/MIR149/HAMP/IFNB1/CCL5/LEP/IL15/BCL3/CCL2/IL7R/IL22RA2/IFNG/GADD45A/CYP1B1/TNFRSF1A/IL23R/GH1/CTF1/CAV1/JAK3/MIR221/NMI/CD40/OSM/IL24/IL2/CD300A/IL20/TSLP/PARP9/HPX/CRLF2/STAT4/IFNA1/IL10RB/IL18/STAT6/LYN/IFNE/CSH2/IFNA14/PTPRC/STAT1/IL10RA/EGF/STAP2/IFNA6/PRLR/STAT5A/SH2B3/HCLS1/PTK2B/IFNA4/HES1/CDK5/PKD2/IFNL2
GOCC_CILIARY_PLASM	GOCC_CILIARY_PLASM	125	0.523093	1.56189	0.000124312	0.00305918	0.00250411	13080	tags=42%, list=25%, signal=32%	SPAG17/DRC1/CFAP100/CFAP73/DNAH11/AKAP14/DNAH3/SPEF1/DNAI3/GLI1/EFHC2/RSPH4A/CFAP206/DNAH9/DCDC2/NME8/RSPH9/CFAP61/DNAI4/MAK/DNAJB13/CCDC65/CFAP251/DNALI1/CFAP94/CFAP54/CFAP221/CCDC63/LCA5L/DNAH2/DYNC2I2/DNAAF1/CCDC103/CENPF/CCDC40/HYDIN/DYNLT2B/CFAP91/DNAI2/GLI3/DNAH5/SPATA4/DNAH14/SEPTIN9/CCDC96/GLI2/SAXO2/DNAI1/KIF17/IFT57/CFAP43/GAS8/DNAH8
GOBP_POSITIVE_REGULATION_OF_PEPTIDYL_TYROSINE_PHOSPHORYLATION	GOBP_POSITIVE_REGULATION_OF_PEPTIDYL_TYROSINE_PHOSPHORYLATION	191	0.485071	1.46883	0.00012596	0.00308834	0.00252798	8420	tags=33%, list=16%, signal=28%	LIF/CSF2/IL31RA/LILRA5/CLCF1/IL6/EREG/VEGFA/CSF3/SOCS3/ISL1/AREG/NOX4/ITGB3/EPO/ITGA5/TNFRSF18/CD3E/CCL5/LEP/IL15/BANK1/HGF/IFNG/THBS4/IL11/TNFRSF14/FGF10/ICAM1/TNFRSF1A/IL23R/NCF1/ANGPT1/GH1/STAP1/CD44/CTF1/CD36/CD74/CD80/IGF2/ACE/MIR221/NTF3/DOK7/CD40/OSM/ALKAL2/IQGAP1/IL24/CLEC7A/ADORA1/IL2/EHD4/NRP1/BDNF/IL20/TSLP/TREM2/MIF/PARP9/FCGR1A/TEC
GOBP_MITOTIC_METAPHASE_PLATE_CONGRESSION	GOBP_MITOTIC_METAPHASE_PLATE_CONGRESSION	50	0.623285	1.74469	0.000133991	0.00327322	0.00267931	8372	tags=30%, list=16%, signal=25%	PSRC1/CCNB1/ANKRD53/CDCA8/AURKB/KIF2C/KIF18A/CHMP4C/NDC80/NUF2/CENPE/KIFC1/KIF14/CDCA5/CDT1
GOBP_REGULATION_OF_TISSUE_REMODELING	GOBP_REGULATION_OF_TISSUE_REMODELING	77	0.569039	1.64786	0.000136956	0.00333342	0.00272859	9988	tags=44%, list=19%, signal=36%	TNFRSF11B/IL6/SPP1/ITGB3/TNFSF11/DCSTAMP/MDK/GPNMB/HAMP/LEP/IL15/EGFR/RUNX1/HAND2/CEACAM1/THBS4/TMBIM1/MIR27B/MIR34C/CARTPT/CALCA/CA2/IL20RA/TFRC/IL2/CST3/UBASH3B/TNFAIP3/ADAM8/MIR34B/TNFRSF11A/IL18/SIGLEC15/TGFB1
GOBP_STARTLE_RESPONSE	GOBP_STARTLE_RESPONSE	23	-0.625322	-2.16601	0.000138657	0.00335037	0.00274246	9286	tags=57%, list=18%, signal=47%	PTEN/UCN/MECP2/PRKN/GLRB/GRIN2D/SLC6A3/CHD8/ADORA2A/SLITRK6/GRID2/GRIN3A/GLRA1
GOBP_TYPE_2_IMMUNE_RESPONSE	GOBP_TYPE_2_IMMUNE_RESPONSE	36	0.6639	1.78573	0.000138627	0.00335037	0.00274246	15312	tags=69%, list=29%, signal=49%	IDO1/IL6/ANXA1/CCR2/XCL1/IL10/IFNB1/GATA3/BCL3/BATF/CD74/ECM1/TBX21/RSAD2/HLX/IL18/ARG1/IL4R/TNFSF4/IL27RA/NOD2/CD86/IL4/ARG2/BCL6B
GOBP_RETINA_MORPHOGENESIS_IN_CAMERA_TYPE_EYE	GOBP_RETINA_MORPHOGENESIS_IN_CAMERA_TYPE_EYE	58	-0.442228	-1.96337	0.000139444	0.0033525	0.00274421	4314	tags=29%, list=8%, signal=27%	LRP6/PROX1/LHX1/CRB1/ZHX2/CDON/PDE6C/SLC1A1/HIPK2/NTRK2/PTF1A/DSCAM/DLL1/MEGF11/SOX8/IGFN1/USH1C
GOBP_MATERNAL_PLACENTA_DEVELOPMENT	GOBP_MATERNAL_PLACENTA_DEVELOPMENT	28	0.692198	1.80067	0.000140111	0.0033525	0.00274421	2746	tags=32%, list=5%, signal=30%	LIF/TCF23/STC1/VDR/CYP27B1/SPP1/GJB2/NODAL/TPPP3
GOCC_PLATELET_ALPHA_GRANULE_LUMEN	GOCC_PLATELET_ALPHA_GRANULE_LUMEN	67	0.583501	1.674	0.000140253	0.0033525	0.00274421	11700	tags=52%, list=22%, signal=41%	TIMP1/F13A1/SERPINE1/THBS1/ORM1/VEGFA/FGG/SERPINA3/SERPING1/FN1/ACTN1/SERPINA1/HGF/ISLR/PPBP/PDGFA/CFD/TMSB4X/TGFB2/IGF2/PROS1/SRGN/MMRN1/KNG1/SERPINF2/VWF/FERMT3/VEGFC/TGFB1/TOR4A/TGFB3/A2M/PF4/ACTN4/EGF
GOMF_IONOTROPIC_GLUTAMATE_RECEPTOR_BINDING	GOMF_IONOTROPIC_GLUTAMATE_RECEPTOR_BINDING	22	-0.647177	-2.23771	0.000141933	0.0033685	0.0027573	3575	tags=36%, list=7%, signal=34%	NETO1/SHISA6/CDK5R1/CACNG4/SHISA7/SHANK2/OPHN1/CACNG2
GOBP_RESPONSE_TO_MECHANICAL_STIMULUS	GOBP_RESPONSE_TO_MECHANICAL_STIMULUS	202	0.479941	1.45632	0.000141847	0.0033685	0.0027573	8760	tags=28%, list=17%, signal=23%	POSTN/CHI3L1/COL1A1/IGFBP2/MMP7/CHRNA9/COL3A1/RETN/CXCL10/TNFSF14/GATA4/SOST/THBS1/BDKRB1/FOSL1/DCN/STRA6/MDK/GDF5/CCNB1/MMP14/EGFR/AQP1/PPL/GADD45A/TNC/FAS/CSRP3/ANGPT2/ANKRD1/TNFRSF1A/CASP1/TLR8/PTGER4/PSPH/IRF1/CASP5/LTBR/CASP8/CD40/F11R/PKD1L1/TRPA1/PTN/NEUROG1/TRPV4/CXCR4/SCX/ENG/MYD88/ITGA2/MPO/PPARG/SLC9A1/NTRK1/CHEK1
GOCC_SPECIFIC_GRANULE_MEMBRANE	GOCC_SPECIFIC_GRANULE_MEMBRANE	90	0.554395	1.62395	0.000147566	0.00348978	0.00285658	13254	tags=44%, list=25%, signal=33%	MCEMP1/CLEC5A/PLAU/FPR2/PLAUR/CLEC12A/CEACAM3/CHRNB4/CEACAM1/CLEC4D/BST1/GPR84/TMBIM1/MS4A3/CD36/VAMP8/CD93/CYBA/SLC2A3/CD177/RAB44/MMP25/LAIR1/ADAM8/P2RX1/AGPAT2/ITGB2/CD53/CEACAM8/SLC27A2/ALDH3B1/CD33/LAMTOR2/ITGAL/CMTM6/RAP2B/CKAP4/ADGRG3/TRPM2/TNFRSF1B
GOBP_NEGATIVE_REGULATION_OF_INFLAMMATORY_RESPONSE	GOBP_NEGATIVE_REGULATION_OF_INFLAMMATORY_RESPONSE	142	0.518024	1.55665	0.000148804	0.00349427	0.00286026	14199	tags=44%, list=27%, signal=33%	SAA1/IL2RA/TNFAIP6/FCGR2B/TAFA3/SOCS3/FPR2/ISL1/MDK/IL10/MIR149/HAMP/GATA3/HGF/PBK/IL22RA2/CST7/ACOD1/SLAMF8/CD200R1/NLRP12/SERPINF1/GPR31/ELANE/TNFRSF1A/MIR222/PTGER4/PROC/MIR221/NPY5R/DUSP10/ADORA1/IL2/ALOX5/METRNL/CCN3/GPX1/TNFAIP3/PPARG/MEFV/GRN/SMPDL3B/CNR2/PTGIS/FFAR4/CXCL17/PTPRC/FNDC4/MIR766/ADCYAP1/APCS/TNFAIP8L2/APOA1/PTPN2/SIGLEC10/TNFRSF1B/PSMB4/NOD2/MIR126/RPS19/PSMA1/FOXF1/CDH5
GOBP_NEGATIVE_REGULATION_OF_RESPONSE_TO_EXTERNAL_STIMULUS	GOBP_NEGATIVE_REGULATION_OF_RESPONSE_TO_EXTERNAL_STIMULUS	364	0.442434	1.35634	0.000148507	0.00349427	0.00286026	13971	tags=39%, list=27%, signal=29%	SAA1/LTF/IL2RA/TNFAIP6/FCGR2B/SERPINE1/TAFA3/THBS1/PLAU/DPP4/SOCS3/FPR2/FGG/PLAT/ISL1/SERPING1/MMP12/CARD16/PLAUR/SPP1/SERPINB2/MDK/IL10/MIR149/HAMP/SEMA3F/FAP/GATA3/LEP/CD96/CR1/HGF/CCL2/PDGFA/PBK/THBD/SEMA3A/IL22RA2/CST7/ACOD1/SLAMF8/CD200R1/CEACAM1/ADAMTS18/NLRP12/WNT4/SERPINF1/GPR31/ANGPT2/ELANE/TNFRSF1A/CARTPT/MIR222/STAP1/PTGER4/CD109/PROC/MIR221/CXCL13/NMI/NPY5R/PROS1/MICA/DUSP10/VSIG4/F11…
GOBP_INTERLEUKIN_8_PRODUCTION	GOBP_INTERLEUKIN_8_PRODUCTION	99	0.543016	1.60173	0.000149402	0.00349601	0.00286168	12463	tags=44%, list=24%, signal=34%	CHI3L1/SERPINE1/NOS2/IL6/ANXA1/PTPN22/CD2/CD58/IL10/LEP/BCL3/F3/LBP/TMSB4X/SSC5D/FCN1/ELANE/TLR8/CD74/CD14/APOA2/CD244/CLEC7A/C5AR2/MYD88/F2RL1/PYCARD/DDIT3/TLR2/LILRA2/TLR1/LAMTOR5/HYAL2/CRP/CD33/NOD1/FFAR2/PTPRC/MIR766/FADD/ANXA4/LGALS9/PRKD2/RIPK1
GOBP_PEPTIDYL_LYSINE_TRIMETHYLATION	GOBP_PEPTIDYL_LYSINE_TRIMETHYLATION	45	-0.480994	-2.0568	0.000150847	0.00351748	0.00287925	13515	tags=64%, list=26%, signal=48%	ETFBKMT/WDR82/SETD4/BEND3/CTR9/ZNF274/IWS1/OGT/SMARCB1/CSKMT/SETD3/SETD1A/SETD1B/MECP2/RTF1/KDM4D/SETD2/ATRX/METTL21EP/KMT2E/KMT2D/TET3/KMT5B/NSD3/SETD5/TET2/ARID4A/SIRT1/KMT2A
GOBP_SUPEROXIDE_METABOLIC_PROCESS	GOBP_SUPEROXIDE_METABOLIC_PROCESS	68	0.582865	1.67	0.00015664	0.00363984	0.00297941	9988	tags=43%, list=19%, signal=35%	H19/NOS2/FPR2/SOD3/NOX4/SOD2/EGFR/FBLN5/BST1/NCF1C/MIR27B/NCF1/CD36/CYBA/NCF1B/CD177/TYROBP/GCH1/MT3/CLEC7A/MPO/F2RL1/NQO1/NCF2/NCF4/APOA4/ITGB2/CRP/TGFB1
GOBP_POSITIVE_REGULATION_OF_CHEMOTAXIS	GOBP_POSITIVE_REGULATION_OF_CHEMOTAXIS	139	0.513266	1.54178	0.000158049	0.00365983	0.00299577	14240	tags=50%, list=27%, signal=36%	CCL7/CXCL8/RARRES2/CXCL10/SERPINE1/EDN2/THBS1/IL6/VEGFA/FPR2/MET/CXCL14/CCR2/XCL2/XCL1/CCR4/MDK/CCL5/PDGFD/CCL26/TPBG/F3/LBP/TMSB4X/THBS4/FGF10/HSPB1/C5AR1/RAC2/CD74/CXCL13/NTF3/CCR7/CCR6/NRP1/PTN/CXCR4/SWAP70/PRSS56/TREM2/ITGA2/F2RL1/SUCNR1/VEGFC/SLIT2/TGFB1/CALR/STX3/CXCL17/AIF1/LPAR1/ARTN/GPSM3/PDGFRB/CCR1/LGALS9/CASR/PRKD2/PTK2B/GAS6/P2RX4/FGFR1/IL23A/SMOC2/FGF18/LGMN/FGF16/VEGFD/IL16
GOBP_SYNAPTIC_VESICLE_RECYCLING	GOBP_SYNAPTIC_VESICLE_RECYCLING	72	-0.40671	-1.81996	0.000161987	0.00372513	0.00304923	9131	tags=35%, list=17%, signal=29%	VAMP4/PPP3CB/BTBD9/SYT11/SYNJ1/STX1B/GRIPAP1/DNAJC6/NLGN3/ROCK1/STON2/FGF14/ITSN1/STON1/KIAA1109/NLGN2/RAB27B/SYT2/NLGN1/SH3GL2/SNAP91/BTBD8/DNM3/SLC2A4/OPHN1
GOBP_REGULATION_OF_COLLAGEN_METABOLIC_PROCESS	GOBP_REGULATION_OF_COLLAGEN_METABOLIC_PROCESS	42	0.646311	1.77155	0.000161936	0.00372513	0.00304923	12741	tags=64%, list=24%, signal=49%	IL6/SERPINB7/EMILIN1/MIR149/FAP/MFAP4/VIM/RUNX1/NPPC/WNT4/CIITA/AMELX/CST3/ERRFI1/SCX/ENG/ITGA2/PPARG/SERPINF2/MYB/ITGB1/TGFB1/TGFB3/PDGFRB/IHH/CYP7A1/CREB3L1
GOBP_T_CELL_ACTIVATION_INVOLVED_IN_IMMUNE_RESPONSE	GOBP_T_CELL_ACTIVATION_INVOLVED_IN_IMMUNE_RESPONSE	107	0.542637	1.60661	0.000163416	0.00374509	0.00306557	13778	tags=51%, list=26%, signal=38%	FCGR2B/LGALS3/IL6/ANXA1/MDK/IFNB1/GATA3/BCL3/SLAMF6/NFKBIZ/SLC11A1/CEACAM1/IFNG/BATF/EOMES/ICAM1/IL23R/LY9/PTGER4/CD74/CD80/FCER1G/RAB27A/JAK3/RORC/TBX21/RELB/IL2/ZC3H12A/F2RL1/CD1C/MYB/FGL2/HLX/GPR183/LOXL3/IFNA1/IL18/LEF1/IFNE/IL27/HAVCR2/LILRB1/IL4R/IFNA14/ITGAL/IFNA6/TNFSF4/LCP1/LGALS9/IFNA4/IL23A/SPN/IL18R1/CD86
GOBP_NUCLEOSOME_ASSEMBLY	GOBP_NUCLEOSOME_ASSEMBLY	125	0.518481	1.54812	0.000165368	0.00377686	0.00309157	11957	tags=44%, list=23%, signal=34%	H2BC9/H2BS1/H3C8/H4C15/H3C7/H3C14/H2BC10/CENPA/H2BC14/H3C11/CENPK/ASF1B/HJURP/CENPU/H4C14/CHAF1B/H2BC3/H2BC11/H2BC12/OIP5/H4C11/H2BC17/CENPM/SETSIP/H4C2/H4C6/H3C12/CENPW/H4C13/H3C10/H3C15/H4C8/MCM2/CENPS/CENPN/ITGB3BP/H3C4/KNL1/CENPL/H3C1/CENPH/H4C4/CENPI/H2AX/H4C9/H2BC8/HMGB2/H4C3/H2BC13/H3C6/H2BC4/H4C12/CENPX/CHAF1A/GRWD1
GOBP_TUMOR_NECROSIS_FACTOR_MEDIATED_SIGNALING_PATHWAY	GOBP_TUMOR_NECROSIS_FACTOR_MEDIATED_SIGNALING_PATHWAY	171	0.501863	1.51912	0.000166811	0.0037968	0.0031079	17054	tags=54%, list=32%, signal=37%	CD70/TNFRSF12A/TNFSF14/TNFRSF11B/CARD16/TNFSF11/CASP4/KRT18/BIRC3/TNFRSF18/CD40LG/TMSB4X/TNFRSF4/TNFRSF14/FAS/H2BC11/MIR27B/TNFRSF1A/TNFRSF9/CASP1/KRT8/PLVAP/PSMB9/LTBR/CASP8/CD40/SPHK1/PSMB8/TNFRSF19/TNFSF15/TRAF5/EDARADD/CCDC3/TRADD/LTB/F2RL1/PYCARD/TNFAIP3/PSMD8/TXNDC17/TRAIP/LAPTM5/TNFRSF11A/TNFSF8/PSMA7/COMMD7/PSMA2/STAT1/ACTN4/PSMB3/PSME2/PSMC2/PSMA5/TNFSF4/TRAF1/NOL3/PSMA8/CD27/TNFSF13/APO…
GOBP_OSSIFICATION	GOBP_OSSIFICATION	387	0.4383	1.34605	0.000168912	0.00383154	0.00313633	11397	tags=34%, list=22%, signal=27%	LTF/IBSP/HOXA2/CCN4/COL1A1/MMP9/CTHRC1/CLEC5A/LOX/SOST/STC1/SHOX2/COL1A2/IL6/DKK1/COL5A2/IGFBP3/CYP27B1/TWIST1/CLIC1/ROR2/MGP/OSR2/SPP1/TNFSF11/TP63/SNAI1/COL13A1/CER1/NPNT/BMP5/TWIST2/SNAI2/MDK/GDF5/DNAI3/MMP14/DHH/DMP1/LEP/CHRDL2/GLI1/ASPN/MRC2/HGF/EGFR/MIR27A/RUNX1/HAND2/CITED1/COL6A1/NPPC/WNT4/TNC/FOXC2/EPHA2/SNX10/CALCA/PDLIM7/DLX5/IGFBP5/FHL2/GDPD2/PTGER4/FZD1/ACP5/ECM1/TCIRG1/TGFB2/IGF2/MI…
GOBP_FORELIMB_MORPHOGENESIS	GOBP_FORELIMB_MORPHOGENESIS	36	0.659625	1.77423	0.000180336	0.00407682	0.00333711	3979	tags=36%, list=8%, signal=33%	HOXA9/EN1/SHOX2/HOXD10/TWIST1/OSR2/HOXD9/TP63/RDH10/TFAP2B/GDF5/HOXA11/CRABP2
GOBP_CEREBELLAR_PURKINJE_CELL_DIFFERENTIATION	GOBP_CEREBELLAR_PURKINJE_CELL_DIFFERENTIATION	10	-0.795619	-2.24939	0.000184461	0.00415598	0.0034019	6610	tags=80%, list=13%, signal=70%	AGTPBP1/TTLL1/RORA/LDB1/FAIM2/LHX1/HERC1/LHX5
GOBP_VIRAL_GENOME_REPLICATION	GOBP_VIRAL_GENOME_REPLICATION	128	0.517718	1.54666	0.000187989	0.0042212	0.00345529	12217	tags=37%, list=23%, signal=28%	LTF/HMGA2/CXCL8/SLPI/APOBEC3D/APOBEC3F/IFNB1/APOBEC3G/ISG20/CCL5/CXCR6/CCL2/IFITM3/CD28/APOBEC3B/APOBEC3C/PLSCR1/BST2/APOBEC3A/TRIM6/MX1/MIR222/OASL/IFITM2/OAS1/MIR221/PPIA/TOP2A/OAS2/ISG15/ZC3H12A/RSAD2/IFI27/OAS3/FAM111A/CDC42/LAMTOR5/PPIH/SHFL/NR5A2/PARP10/APOBEC3H/IFITM1/PPIB/TARBP2/IFI16/CD209
GOBP_CHROMATIN_REMODELING_AT_CENTROMERE	GOBP_CHROMATIN_REMODELING_AT_CENTROMERE	44	0.642763	1.77059	0.000189332	0.00423136	0.0034636	11370	tags=61%, list=22%, signal=48%	H4C15/CENPA/CENPK/HJURP/CENPU/H4C14/OIP5/H4C11/CENPM/H4C2/H4C6/CENPW/H4C13/H4C8/CENPV/CENPS/CENPN/ITGB3BP/KNL1/CENPL/CENPH/H4C4/CENPI/H4C9/H4C3/H4C12/CENPX
GOBP_NEGATIVE_REGULATION_OF_T_CELL_PROLIFERATION	GOBP_NEGATIVE_REGULATION_OF_T_CELL_PROLIFERATION	64	0.585658	1.67544	0.00018971	0.00423136	0.0034636	10535	tags=48%, list=20%, signal=39%	IL2RA/IDO1/FOXJ1/LGALS9B/XCL1/LGALS7B/IL10/GPNMB/CRTAM/PDCD1LG2/LGALS9C/CR1/TNFRSF14/CD274/LILRB2/CD80/LRRC32/PLA2G2F/VSIG4/CEBPB/CTLA4/TWSG1/CLEC4G/SDC4/CASP3/ERBB2/BTN2A2/HAVCR2/LILRB1/ARG1/PAWR
GOMF_GROWTH_FACTOR_ACTIVITY	GOMF_GROWTH_FACTOR_ACTIVITY	161	0.499457	1.50979	0.000194045	0.00431363	0.00353094	9609	tags=36%, list=18%, signal=30%	TIMP1/LIF/REG1A/GDF15/GDF3/CSF2/MIA/CLCF1/IL6/EREG/DKK1/VEGFA/FGF19/CSF3/FGF3/AREG/NTF4/MACC1/FGF21/BMP5/NODAL/MDK/IL10/GDF5/PDGFD/HGF/PPBP/PDGFA/TYMP/THBS4/IL11/IL7/FGF10/GH1/VGF/TGFB2/IGF2/NTF3/CXCL1/OSM/AMELX/OGN/GMFG/EFEMP1/CLEC11A/INHBA/IL2/PTN/BDNF/JAG1/CCN3/ADA2/MANF/INHBE/PROK1/NENF/GRN/VEGFC
GOBP_DEFENSE_RESPONSE_TO_GRAM_NEGATIVE_BACTERIUM	GOBP_DEFENSE_RESPONSE_TO_GRAM_NEGATIVE_BACTERIUM	79	0.563348	1.6301	0.000195291	0.00432689	0.0035418	8343	tags=37%, list=16%, signal=31%	LTF/CXCL6/RARRES2/SERPINE1/NOS2/IL6/CAMP/DEFA3/LYZ/IGHM/IL22RA1/SLC11A1/AQP1/LBP/GSDMD/DEFA4/SELP/SSC5D/TNFRSF14/H2BC11/ELANE/H2BC12/IL23R/DEFB1/RNASE3/ROMO1/F2RL1/PYCARD/MR1
GOBP_CELL_DIFFERENTIATION_INVOLVED_IN_EMBRYONIC_PLACENTA_DEVELOPMENT	GOBP_CELL_DIFFERENTIATION_INVOLVED_IN_EMBRYONIC_PLACENTA_DEVELOPMENT	23	0.715121	1.81842	0.000198196	0.00437672	0.00358259	8684	tags=57%, list=16%, signal=47%	LIF/SOCS3/SNAI1/E2F7/E2F8/GCM1/EOMES/KRT8/ST14/CASP8/NR2F2/FZD5/PLK4
GOBP_RESPONSE_TO_COPPER_ION	GOBP_RESPONSE_TO_COPPER_ION	40	0.635268	1.73084	0.000201547	0.00443602	0.00363113	8780	tags=45%, list=17%, signal=38%	SOD3/MT1DP/LOXL2/MT1A/S100A13/AQP1/MT1HL1/MT1M/ICAM1/MT1H/MT1B/MAP1LC3A/MT1E/MT3/AQP2/IL1A/MT2A/AOC1
GOBP_RNA_POLYADENYLATION	GOBP_RNA_POLYADENYLATION	46	-0.470772	-2.01173	0.000210897	0.00462656	0.0037871	12079	tags=67%, list=23%, signal=52%	CCNT1/PAPOLA/SUPT5H/TENT4A/SYMPK/CTR9/PAPOLG/ZC3H3/CSTF2/CPEB1/CPSF1/CDK9/ZC3H14/WDR33/VIRMA/RNF40/LEO1/TENT4B/FIP1L1/CPSF6/CPSF2/SCAF8/CPSF7/TUT1/NUDT21/RNF20/PCF11/PABPC1/AHCYL1/MTPAP/CPEB3
GOBP_REGULATION_OF_LYMPHOCYTE_DIFFERENTIATION	GOBP_REGULATION_OF_LYMPHOCYTE_DIFFERENTIATION	169	0.496469	1.50305	0.000212201	0.0046399	0.00379802	12357	tags=43%, list=23%, signal=33%	IL2RA/IL36B/ANXA1/FOXJ1/SOCS1/CD2/CCR2/ZNF683/MDK/IL10/TNFRSF18/CRTAM/IFNB1/GATA3/MMP14/IL15/CR1/NFKBIZ/CD28/RUNX1/IL7R/SLAMF8/IFNG/IL7/IKZF3/IL23R/LILRB2/ZAP70/SLC46A2/CD74/CD80/IRF1/JAK3/RHOH/DUSP10/TBX21/INHBA/IL2/CTLA4/ZC3H12A/RUNX3/VNN1/TCF7/FANCD2/ADAM8/MYB/FANCA/PIK3R6/FGL2/HLX/IL1RL2/NFAM1/SASH3/RAG1/FCRL3/ERBB2/LOXL3/IL18/LEF1/IL27/PRELID1/IL4R/ZFP36L2/PTPRC/GLI3/IHH/TNFSF4/PNP/LGALS9/GL…
GOBP_EPITHELIAL_CELL_APOPTOTIC_PROCESS	GOBP_EPITHELIAL_CELL_APOPTOTIC_PROCESS	108	0.530672	1.57288	0.000213697	0.00465734	0.00381229	5205	tags=23%, list=10%, signal=21%	H19/SERPINE1/THBS1/IL6/CD248/FGG/SIX3/SFRP4/FGF21/KRT18/MDK/IL10/FASLG/GATA3/CD40LG/CCL2/ANGPTL4/ITGA4/HMOX1/ICAM1/ECSCR/ANGPT1/TERT/KRT8/PLA2R1
GOMF_HISTONE_DEMETHYLASE_ACTIVITY_H3_K9_SPECIFIC	GOMF_HISTONE_DEMETHYLASE_ACTIVITY_H3_K9_SPECIFIC	13	-0.745139	-2.32721	0.000221623	0.00481435	0.00394081	7349	tags=77%, list=14%, signal=66%	KDM4C/PHF8/KDM4D/KDM3A/HR/PHF2/KDM4B/KDM3B/KDM7A/JMJD1C
GOBP_EMBRYONIC_FORELIMB_MORPHOGENESIS	GOBP_EMBRYONIC_FORELIMB_MORPHOGENESIS	29	0.678698	1.77195	0.000227462	0.00492514	0.0040315	3979	tags=34%, list=8%, signal=32%	HOXA9/EN1/SHOX2/TWIST1/OSR2/HOXD9/TP63/RDH10/HOXA11/CRABP2
GOCC_HISTONE_DEACETYLASE_COMPLEX	GOCC_HISTONE_DEACETYLASE_COMPLEX	77	-0.384302	-1.78961	0.000231381	0.00499379	0.00408769	11954	tags=55%, list=23%, signal=42%	NRIP1/SAP18/TBL1X/RCOR1/PHF12/TBL1XR1/ACTR6/TRRAP/SAP130/KAT5/RCOR3/CSNK2A1/SIN3A/HDAC6/BRD8/MTA1/HDAC11/RERE/NCOR1/MIDEAS/BRMS1L/SAP30L/CBX5/SRCAP/TAL1/HDAC5/CHD4/EP400/KDM3A/MTA3/NCOR2/GATAD2B/TRERF1/HR/CHD3/TBL1Y/PHF21A/KDM3B/HEY2/JMJD1C/HDAC4/RCOR2
GOCC_TERTIARY_GRANULE_MEMBRANE	GOCC_TERTIARY_GRANULE_MEMBRANE	72	0.582054	1.67479	0.000232743	0.00500697	0.00409849	10108	tags=43%, list=19%, signal=35%	MCEMP1/CLEC5A/PLAU/FPR2/CLEC12A/CHRNB4/SLC11A1/CEACAM1/CLEC4D/GPR84/LILRB2/STBD1/VAMP8/CD93/FCER1G/CLEC4C/CYBA/SLC2A3/CD177/CD300A/CYSTM1/LAIR1/ADAM8/SIGLEC5/ITGB2/SERPINB6/CD53/SIGLEC14/CEACAM8/CD33/LAMTOR2
GOBP_POSITIVE_REGULATION_OF_DENDRITIC_SPINE_DEVELOPMENT	GOBP_POSITIVE_REGULATION_OF_DENDRITIC_SPINE_DEVELOPMENT	41	-0.475101	-1.94996	0.000233609	0.00500945	0.00410051	8538	tags=66%, list=16%, signal=55%	CAPRIN1/CDKL5/C21orf91/MTOR/ZMYND8/PSEN1/SHANK3/DBN1/DNM1L/KALRN/FMR1/DHX36/OPA1/SHANK1/APOE/TIAM1/RELN/ITSN1/FOXO6/LRP8/CPEB3/PAK3/NLGN1/PPP1R9A/DLG5/CUX2/SHANK2
GOBP_POSITIVE_REGULATION_OF_TUMOR_NECROSIS_FACTOR_SUPERFAMILY_CYTOKINE_PRODUCTION	GOBP_POSITIVE_REGULATION_OF_TUMOR_NECROSIS_FACTOR_SUPERFAMILY_CYTOKINE_PRODUCTION	87	0.555057	1.62014	0.000242144	0.00517582	0.0042367	14175	tags=55%, list=27%, signal=40%	MMP8/THBS1/LILRA5/IL6/ORM1/ISL1/TWIST1/CD2/CCR2/LEP/LY96/LBP/IFNG/HSPB1/MIR27B/CD36/CYBA/CD14/TYROBP/CLEC7A/MYD88/IL1A/PYCARD/FZD5/MIF/ADAM8/TLR2/LILRA2/SASH3/TLR1/HAVCR2/NOD1/NFATC4/IFIH1/PTPRC/PF4/FADD/LGALS9/CARD9/RIPK1/CLU/NOD2/IL23A/SPN/CD86/FRMD8/BCL10/TLR3
GOBP_REGULATION_OF_RESPONSE_TO_WOUNDING	GOBP_REGULATION_OF_RESPONSE_TO_WOUNDING	156	0.496771	1.50074	0.000244042	0.00519972	0.00425626	9861	tags=37%, list=19%, signal=30%	CCN4/FOXA2/SERPINE1/TNFRSF12A/THBS1/PLAU/ANXA1/FGG/PLAT/SERPING1/PLAUR/SPP1/SERPINB2/MDK/IL10/FAP/F3/PDGFA/THBD/CEACAM1/ADAMTS18/WNT4/FOXC2/MIR222/CD109/CD36/PROC/CAV1/INSL3/MIR221/CLDN1/PROS1/FLNA/F11/CLEC7A/F12/FKBP1B/PTN/ADTRP/CXCR4/ALOX5/VKORC1/UBASH3B/KNG1/F2RL1/TFPI/SERPINC1/TNFAIP3/SERPINF2/APOH/CLDN4/C1QTNF1/TBXA2R/ITGB1/GRN/CLDN19/EPHB2
GOBP_MODULATION_OF_PROCESS_OF_OTHER_ORGANISM	GOBP_MODULATION_OF_PROCESS_OF_OTHER_ORGANISM	121	0.518635	1.54871	0.000253926	0.0053931	0.00441455	7881	tags=25%, list=15%, signal=21%	LTF/HMGA2/CXCL6/PTX3/REG1A/REG1B/NOS2/ANXA2/S100A9/SLPI/POU2F3/DEFA3/KPNA7/CCL5/CAV2/PRF1/AQP1/GSDMD/DEFA4/IFNG/TYMS/FCER2/MIR222/MIR221/CASP8/CLEC7A/KPNA2/ZC3H12A/IFI27/F2RL1
GOMF_IMMUNOGLOBULIN_BINDING	GOMF_IMMUNOGLOBULIN_BINDING	24	0.718704	1.83725	0.000259997	0.00550451	0.00450575	9665	tags=67%, list=18%, signal=54%	FCGR2B/JCHAIN/LGALS3/FCGR2C/FCGR3B/FCGR3A/FCGR2A/FCER2/FCER1G/MS4A1/AMBP/FCGR1A/VWF/LILRA2/FCGRT/FCER1A
GOBP_DETOXIFICATION	GOBP_DETOXIFICATION	135	0.511673	1.535	0.00026255	0.00552348	0.00452128	15242	tags=53%, list=29%, signal=37%	H19/HP/GPX8/S100A9/HBA1/ADH4/SOD3/SOD2/MT1DP/HBE1/MT1A/ALOX5AP/SLC17A3/MT1HL1/MT1M/SLC22A18/FBLN5/PTGS2/GPX7/PTGS1/CD36/PTGES/MT1H/PXDNL/PRDX4/MT1B/TPO/MT1E/GCH1/MT3/HBG2/HBG1/MTARC2/GPX1/MPO/NQO1/MGST2/RDH12/TXNDC17/MT2A/HBM/HBD/APOA4/GSTA1/PIM1/GSTK1/GSTO1/AKR7A3/TXN/GSTM1/HBA2/PRXL2C/SELENOW/HBB/CLIC2/MGST1/PRDX1/HBZ/MGST3/PRDX6/OSCP1/FANCC/AKR1B10/NOS3/SELENOS/SELENOT/FABP1/GPX4/IYD/CYGB/PDZK1
GOCC_PLASMA_MEMBRANE_SIGNALING_RECEPTOR_COMPLEX	GOCC_PLASMA_MEMBRANE_SIGNALING_RECEPTOR_COMPLEX	240	0.468298	1.42681	0.000262025	0.00552348	0.00452128	9819	tags=38%, list=19%, signal=31%	IL2RA/TRDC/CHRNA9/CHRNA1/IL6/CD3D/CD8B/TRBC1/TRAC/ITGB3/ITGBL1/TRAT1/TRAV3/TRBV28/OSMR/CHRNB4/TRBV2/TRAV4/CD79B/TRAV21/ITGA5/CHRNA6/EMILIN1/TRBV19/CD3G/TRAV36DV7/SKAP1/CACNG5/TRBV9/HFE/CD3E/TRBV18/ITGA3/TRAV14DV4/TRAV23DV6/TRAV2/CD8A/ITGA4/TRBV27/CEACAM1/INSRR/TRBV30/TRAV29DV5/CD6/CHRND/IL2RB/TRGV10/ITGA7/IL23R/TRBC2/ZAP70/RAMP3/CD247/IL18RAP/GPR156/TRAV20/CD40/TRAV6/TRGV5/TRAV25/TFR2/TRDV1/TRAV2…
GOBP_REGENERATION	GOBP_REGENERATION	188	0.476227	1.44353	0.000266849	0.00559627	0.00458086	9185	tags=31%, list=17%, signal=26%	POSTN/NNMT/REG1A/LGR6/GATA4/IL6/ANXA1/ISL1/ADM/SPP1/MDK/IL10/HAMP/HFE/CCNB1/GLI1/HGF/FOLR1/EGFR/RUNX1/CCNA2/FGF10/TNC/TYMS/PRPS2/C5AR1/ANGPT2/PTGFRN/HMOX1/AURKA/MIR222/RGN/GAP43/CPQ/CDK4/TXK/MIR221/CLDN1/FLNA/KLF5/TSPO/DUSP10/MYF6/CEBPB/FKBP1B/MYMX/PTN/PTPN3/SGCA/CCN3/GPX1/PCNA/FZD7/MYOG/PPARG/TEC/EZH2/LAMB2/NR0B2
GOBP_CHRONIC_INFLAMMATORY_RESPONSE	GOBP_CHRONIC_INFLAMMATORY_RESPONSE	19	0.748535	1.84667	0.000269739	0.00563916	0.00461597	8102	tags=58%, list=15%, signal=49%	IDO1/THBS1/S100A9/S100A8/CCL11/IL10/CCL5/PTGES/CXCL13/VNN1/TNFAIP3
GOMF_CIS_TRANS_ISOMERASE_ACTIVITY	GOMF_CIS_TRANS_ISOMERASE_ACTIVITY	41	0.631394	1.72691	0.000271636	0.00564686	0.00462227	9991	tags=41%, list=19%, signal=34%	PPIAL4F/PPIAL4E/PPIAL4D/FKBP9/PPIAL4A/PPIAL4C/PPIC/PPIAL4H/PPIAL4G/AIPL1/FKBP10/PPIA/FKBP1B/FKBP11/FKBP5/FKBP1A/PPIH
GOMF_EXTRACELLULAR_MATRIX_BINDING	GOMF_EXTRACELLULAR_MATRIX_BINDING	55	0.605174	1.7059	0.000272648	0.00564686	0.00462227	10064	tags=51%, list=19%, signal=41%	LRRC15/LGALS3/THBS1/VEGFA/CD248/TGFBI/LGALS1/SPP1/ITGB3/DCN/DMP1/BGN/ITGA3/SSC5D/OLFML2A/ECM1/CCN1/CTSS/GPC1/BCAM/ITGA2/FBLN2/ELN/LYPD3/ITGB1/THSD1/SLIT2/NID1
GOBP_REGULATION_OF_TOLL_LIKE_RECEPTOR_SIGNALING_PATHWAY	GOBP_REGULATION_OF_TOLL_LIKE_RECEPTOR_SIGNALING_PATHWAY	74	0.569028	1.64107	0.000272017	0.00564686	0.00462227	9827	tags=39%, list=19%, signal=32%	LTF/PTPN22/BIRC3/LY96/LBP/ACOD1/RAB7B/CD36/IRF1/CAV1/CD300LF/CYBA/CD14/TREML4/TICAM2/RSAD2/CD300A/F2RL1/GFI1/TNFAIP3/TLR2/IRF7/LILRA2/LILRA4/IFI35/FCRL3/TLR1/LYN/SMPDL3B
GOMF_SERINE_HYDROLASE_ACTIVITY	GOMF_SERINE_HYDROLASE_ACTIVITY	186	0.481067	1.45757	0.000280533	0.00579218	0.00474122	7772	tags=29%, list=15%, signal=25%	LTF/HP/MMP9/MMP7/MMP1/TMPRSS7/MMP8/PLAU/TMPRSS3/SEC11B/DPP4/TMPRSS15/HTRA3/PLAT/C1R/CFI/C1RL/C1S/TPSAB1/AADAC/GZMA/GZMH/GZMK/HABP2/MMP3/FAP/HTRA4/HGF/F3/CFB/CELA1/CFD/PRSS23/PRSS21/C2/ELANE/PRTN3/CTSC/CPVL/PRSS16/PROC/KLK13/ACE/ST14/PCSK1/MMP2/TPSB2/PRSS36/F11/F12/PRSS33/PRSS56/GZMB/KLK1
GOBP_MACROPHAGE_MIGRATION	GOBP_MACROPHAGE_MIGRATION	52	0.608158	1.7107	0.000286575	0.00589866	0.00482838	4736	tags=31%, list=9%, signal=28%	SAA1/RARRES2/EDN2/LGALS3/THBS1/ROR2/CCR2/EMILIN1/MDK/CCL5/MMP14/CCL2/SLAMF8/CD200R1/C5AR1/STAP1
GOBP_RESPONSE_TO_INTERLEUKIN_7	GOBP_RESPONSE_TO_INTERLEUKIN_7	38	0.644225	1.74329	0.000289424	0.00593897	0.00486138	9361	tags=47%, list=18%, signal=39%	H3C8/H3C7/H3C14/SOCS2/SOCS1/CISH/H3C11/IL7R/IL7/IL2RG/JAK3/H3C12/H3C10/H3C15/TSLP/H3C4/H3C1/CRLF2
GOBP_PEPTIDYL_PROLINE_MODIFICATION	GOBP_PEPTIDYL_PROLINE_MODIFICATION	59	0.59177	1.67958	0.000294215	0.00600036	0.00491163	10450	tags=41%, list=20%, signal=33%	PPIAL4F/PPIAL4E/PPIAL4D/FKBP9/PPIAL4A/PPIAL4C/PPIC/PPIAL4H/P4HA3/P4HA2/P3H2/PPIAL4G/AIPL1/PRDX4/P3H1/FKBP10/PPIA/FKBP1B/FKBP11/FKBP5/P4HB/FKBP1A/PPIH/PPIL6
GOBP_TYROSINE_PHOSPHORYLATION_OF_STAT_PROTEIN	GOBP_TYROSINE_PHOSPHORYLATION_OF_STAT_PROTEIN	83	0.553005	1.60439	0.000293768	0.00600036	0.00491163	9819	tags=39%, list=19%, signal=31%	LIF/CSF2/IL31RA/CLCF1/IL6/SOCS3/ISL1/SOCS1/EPO/TNFRSF18/CCL5/LEP/IL15/IL22RA2/IFNG/TNFRSF1A/IL23R/GH1/CTF1/CAV1/JAK3/MIR221/CD40/OSM/IL24/IL2/IL20/TSLP/PARP9/HPX/IL18/LYN
GOBP_REGULATION_OF_PRESYNAPSE_ORGANIZATION	GOBP_REGULATION_OF_PRESYNAPSE_ORGANIZATION	30	-0.55137	-2.08137	0.000295246	0.00600303	0.00491381	4404	tags=43%, list=8%, signal=40%	SLITRK3/MDGA1/LRRTM1/SLITRK2/LRFN5/NLGN1/PTPRD/SLITRK6/SLITRK1/NTNG2/SLITRK5/IL1RAPL1/CBLN1
GOBP_LEUKOCYTE_APOPTOTIC_PROCESS	GOBP_LEUKOCYTE_APOPTOTIC_PROCESS	102	0.53594	1.5812	0.000296291	0.00600597	0.00491622	13447	tags=45%, list=26%, signal=34%	IL2RA/IDO1/LGALS3/IL6/ANXA1/HCAR2/CD3G/IL10/FASLG/CCL5/CLC/AURKB/IL7R/LGALS14/CD274/FAS/PTCRA/SLC46A2/CD74/JAK3/CDKN2A/CCR7/PDCD1/IL2/ADAM8/CTSL/IRF7/CASP3/RAG1/RIPK3/LYN/BAK1/BAX/LILRB1/PRELID1/GLI3/IRF3/EFNA1/FADD/LGALS9/CD27/RIPK1/HCLS1/GAS6/PIK3CD/NOD2
GOBP_T_CELL_APOPTOTIC_PROCESS	GOBP_T_CELL_APOPTOTIC_PROCESS	49	0.618426	1.72933	0.000298528	0.00603298	0.00493833	12463	tags=53%, list=24%, signal=41%	IL2RA/IDO1/LGALS3/FASLG/CCL5/CLC/IL7R/LGALS14/CD274/FAS/PTCRA/SLC46A2/JAK3/PDCD1/ADAM8/RAG1/RIPK3/BAK1/BAX/PRELID1/GLI3/EFNA1/FADD/LGALS9/CD27/RIPK1
GOBP_POSITIVE_REGULATION_OF_MYELOID_LEUKOCYTE_DIFFERENTIATION	GOBP_POSITIVE_REGULATION_OF_MYELOID_LEUKOCYTE_DIFFERENTIATION	56	0.597428	1.68466	0.000310258	0.00625109	0.00511686	13484	tags=57%, list=26%, signal=43%	LIF/ROR2/OCSTAMP/PLA2G3/TNFSF11/DCSTAMP/CD101/RUNX1/IFNG/IL23R/CA2/CD74/CASP8/TYROBP/FES/IL20/TREM2/LEF1/TGFB1/PF4/TESC/CCR1/FADD/JUN/KLF10/TMEM64/RIPK1/HCLS1/GPR68/TRIB1/CD4/IL23A
GOBP_ANTIMICROBIAL_HUMORAL_IMMUNE_RESPONSE_MEDIATED_BY_ANTIMICROBIAL_PEPTIDE	GOBP_ANTIMICROBIAL_HUMORAL_IMMUNE_RESPONSE_MEDIATED_BY_ANTIMICROBIAL_PEPTIDE	76	0.56933	1.64748	0.000317221	0.00637213	0.00521594	6993	tags=39%, list=13%, signal=34%	LTF/CXCL6/REG1A/CXCL8/H2BS1/CXCL10/REG1B/CXCL11/S100A9/CAMP/DEFA3/H2BC10/CXCL14/CXCL9/CCL13/PPBP/ANG/DEFA4/PF4V1/S100A12/H2BC11/ELANE/H2BC12/CXCL3/GNLY/CXCL13/CXCL1/DEFB1/RNASE3/ROMO1
GOBP_NAD_BIOSYNTHETIC_PROCESS	GOBP_NAD_BIOSYNTHETIC_PROCESS	29	0.670157	1.74965	0.000319254	0.00639372	0.00523361	12333	tags=59%, list=23%, signal=45%	NNMT/IDO1/NAMPT/KMO/PTGS2/KYNU/ACMSD/NMNAT3/PARP9/PTGIS/QPRT/HAAO/PARP10/NAXE/RNLS/NMRK1/NMNAT1
GOBP_AXONEMAL_DYNEIN_COMPLEX_ASSEMBLY	GOBP_AXONEMAL_DYNEIN_COMPLEX_ASSEMBLY	31	0.670879	1.76779	0.000326183	0.00649347	0.00531527	13080	tags=71%, list=25%, signal=53%	DRC1/CFAP100/CFAP73/DNAAF6/ZMYND10/DNAI3/DNAAF3/TTC12/DAW1/DNAI4/CCDC65/CCDC63/DNAAF1/CCDC103/SPAG1/CCDC40/DNAAF5/DNAI2/DNAH5/TEKT2/DNAI1/DNAH8
GOCC_MOTILE_CILIUM	GOCC_MOTILE_CILIUM	198	0.47674	1.44501	0.000326147	0.00649347	0.00531527	13621	tags=41%, list=26%, signal=30%	SPAG17/ROPN1L/DRC1/CFAP100/CFAP73/PGK2/SPAG4/ANXA1/DNAH11/TEKT1/CATSPER1/CD52/AK7/SPEF1/CATSPERD/RSPH4A/MROH2B/CFAP206/DNAH9/NME8/SLC9C1/RSPH9/CFAP99/CFAP61/DNAI4/DRC7/CFAP65/CFAP52/TTC29/MAK/DCDC2C/DEFB1/RSPH1/CCR6/PGAM4/DNAJB13/SPA17/CCDC65/CFAP251/DNALI1/IQCG/CFAP300/SPATA6/AK2/TPGS1/ZBBX/NME5/DNAH2/SPEF2/SPACA3/TEKT3/IQUB/SEPTIN6/CCDC103/SLC25A31/FBXL13/SCNN1A/SPATA6L/TEKT4/LYZL4/PMFBP1/NPHP1…
GOBP_HISTONE_DEUBIQUITINATION	GOBP_HISTONE_DEUBIQUITINATION	23	-0.603158	-2.08924	0.000332189	0.00659335	0.00539702	12401	tags=61%, list=24%, signal=47%	USP16/ASXL1/TRRAP/USP36/USP22/ATXN7/SART3/USP7/KAT2A/USP3/SUPT3H/USP51/EPOP/USP49
GOMF_WNT_PROTEIN_BINDING	GOMF_WNT_PROTEIN_BINDING	30	0.674797	1.77698	0.000335553	0.00664036	0.00543551	8233	tags=50%, list=16%, signal=42%	APCDD1L/CTHRC1/ROR2/SFRP4/FRZB/ROR1/SFRP5/FZD6/FZD1/TRABD2B/FZD8/FZD2/FZD7/FZD5/WIF1
GOBP_EXTRACELLULAR_MATRIX_DISASSEMBLY	GOBP_EXTRACELLULAR_MATRIX_DISASSEMBLY	81	0.553514	1.60052	0.00033677	0.00664474	0.00543909	8913	tags=37%, list=17%, signal=31%	MMP13/TIMP1/MMP9/MMP7/MMP1/PDPN/MMP8/MMP19/IL6/DPP4/MMP12/MMP11/MMP10/TPSAB1/MMP3/FAP/MMP14/LAMC1/CTSK/ELANE/CD44/MMP2/KIF9/CTSS/CST3/ADAM8/CTSL/MMP20/MELTF/CAPNS1
GOBP_REGULATION_OF_T_CELL_CHEMOTAXIS	GOBP_REGULATION_OF_T_CELL_CHEMOTAXIS	16	0.767865	1.83081	0.000340614	0.00670076	0.00548494	5829	tags=38%, list=11%, signal=33%	CXCL10/CCR2/XCL2/XCL1/CCL5/CXCL13
GOMF_GROWTH_FACTOR_RECEPTOR_BINDING	GOMF_GROWTH_FACTOR_RECEPTOR_BINDING	141	0.503142	1.51058	0.000345429	0.00677549	0.00554611	7990	tags=29%, list=15%, signal=25%	IL36B/CSF2/IL6/ESM1/EREG/VEGFA/FGF19/CSF3/FGF3/AREG/VAV3/ITGB3/FGF21/ITGA5/IL10/GATA3/IL1RAP/IL36G/PDGFD/IL1R1/PDGFA/PLSCR1/IL11/IL7/FGF10/TRIP6/IL23R/IL1RN/ECM1/IL36RN/SHC1/CD300LF/EFEMP1/IL2/CBLC/MYD88/MS4A1/TSLP/IL37/IL1A/PYCARD
GOBP_REGULATION_OF_IMMUNOGLOBULIN_PRODUCTION	GOBP_REGULATION_OF_IMMUNOGLOBULIN_PRODUCTION	64	0.576449	1.6491	0.000348545	0.00681656	0.00557973	12376	tags=44%, list=23%, signal=34%	FCGR2B/IL13RA2/CLCF1/IL6/XCL1/IL10/CD40LG/CR1/CD28/TNFRSF4/MZB1/CGAS/CD40/TFRC/TBX21/IL2/SASH3/HPX/FCRL3/TGFB1/GPI/IL4R/RBP4/PTPRC/MAD2L2/TNFSF4/IL27RA/TNFSF13
GOBP_NEGATIVE_REGULATION_OF_SYNAPTIC_TRANSMISSION	GOBP_NEGATIVE_REGULATION_OF_SYNAPTIC_TRANSMISSION	66	-0.400196	-1.80036	0.00035639	0.00694961	0.00568864	5297	tags=30%, list=10%, signal=27%	BCHE/PCDH17/HTR2A/ADCY8/GRID2IP/ATAD1/ABHD6/GRIA1/GNAI1/PPP1R9A/SORCS3/MAPT/GRIK2/CD38/KCNB1/ASIC1/GRID2/SHANK2/CBLN1/TNR
GOBP_PRESYNAPSE_ORGANIZATION	GOBP_PRESYNAPSE_ORGANIZATION	49	-0.443753	-1.92192	0.000359823	0.00697575	0.00571004	5055	tags=41%, list=10%, signal=37%	SLITRK3/MDGA1/NLGN3/LRRTM1/BSN/PCDH17/PPFIA2/SLITRK2/LRFN5/NLGN2/NLGN1/PTPRD/SLITRK6/SLITRK1/LRRTM3/NTNG2/SLITRK5/LRP4/IL1RAPL1/CBLN1
GOBP_POSITIVE_REGULATION_OF_INTERFERON_GAMMA_PRODUCTION	GOBP_POSITIVE_REGULATION_OF_INTERFERON_GAMMA_PRODUCTION	62	0.587619	1.67681	0.000359746	0.00697575	0.00571004	12338	tags=50%, list=23%, signal=38%	ISL1/PTPN22/CD2/CCR2/HMHB1/CRTAM/CD3E/IL1R1/BCL3/SLAMF6/SLC11A1/IL23R/TLR8/CD276/TXK/CD14/CD244/CLEC7A/IL2/PYCARD/FZD5/ZP3/SASH3/CD226/IL18/IL27/HAVCR2/FADD/TNFSF4/LGALS9/IL27RA
GOBP_NEUROTRANSMITTER_GATED_ION_CHANNEL_CLUSTERING	GOBP_NEUROTRANSMITTER_GATED_ION_CHANNEL_CLUSTERING	12	-0.761419	-2.33094	0.000363329	0.0070233	0.00574896	7966	tags=83%, list=15%, signal=71%	SLC7A11/SHANK3/ZDHHC2/GLRB/APOE/GPHN/NLGN1/SHISA6/LHFPL4/SHISA7
GOBP_POSITIVE_REGULATION_OF_NEUTROPHIL_MIGRATION	GOBP_POSITIVE_REGULATION_OF_NEUTROPHIL_MIGRATION	29	0.666361	1.73974	0.000370334	0.00711746	0.00582604	6080	tags=38%, list=12%, signal=34%	CXCL8/XG/XCL1/MDK/IL1R1/LBP/THBS4/C5AR1/RAC2/CD74/CCR7
GOBP_CD4_POSITIVE_ALPHA_BETA_T_CELL_ACTIVATION	GOBP_CD4_POSITIVE_ALPHA_BETA_T_CELL_ACTIVATION	95	0.532041	1.56258	0.000369788	0.00711746	0.00582604	14429	tags=54%, list=27%, signal=39%	IL6/ANXA1/SOCS1/LGALS9B/XCL1/LGALS7B/GATA3/LGALS9C/BCL3/SLAMF6/NFKBIZ/RUNX1/IFNG/CD274/BATF/IL23R/LY9/PTGER4/CD80/TCIRG1/JAK3/RORC/TBX21/RELB/IL2/ZC3H12A/RUNX3/RSAD2/TWSG1/CTSL/MYB/HLX/GPR183/SASH3/LOXL3/IL18/LEF1/IL27/IL4R/CD55/TNFSF4/FUT7/LGALS9/PLA2G2D/IL23A/SPN/STOML2/IL18R1/CD86/ZBTB7B/TGFBR2
GOMF_GABA_RECEPTOR_BINDING	GOMF_GABA_RECEPTOR_BINDING	17	-0.686806	-2.35204	0.00037521	0.00719044	0.00588577	4824	tags=59%, list=9%, signal=53%	GABARAPL1/ARFGEF2/GABARAP/PLCL2/TRAK1/PLCL1/LHFPL4/GABRB1/GABRG1/SHISA7
GOBP_PROTEIN_LOCALIZATION_TO_SYNAPSE	GOBP_PROTEIN_LOCALIZATION_TO_SYNAPSE	80	-0.373032	-1.70356	0.000376515	0.00719479	0.00588933	8634	tags=39%, list=16%, signal=32%	STX7/CACNG7/CPLX1/MAPK8IP3/DLG3/ZDHHC2/STX1B/GRIPAP1/SHANK1/GRIP2/ANKS1B/TERF2/GPHN/MAP1A/KIF5C/BSN/DLG2/KIF5B/GRIN2C/NETO1/NLGN2/RAB27B/NRXN2/NLGN1/SHISA6/CACNG4/GRIP1/MAPT/NRXN1/ADAM22/CACNG2
GOBP_T_CELL_MEDIATED_CYTOTOXICITY	GOBP_T_CELL_MEDIATED_CYTOTOXICITY	38	0.639968	1.73177	0.000378475	0.00721157	0.00590307	13484	tags=68%, list=26%, signal=51%	FCGR2B/CD1A/XCL1/PRF1/IL7R/CEACAM1/IL23R/CTSC/RAB27A/MICA/EMP2/B2M/CD1C/NECTIN2/MR1/RIPK3/KLRD1/LILRB1/CD1D/HPRT1/PTPRC/FADD/PVR/CD1E/GZMM/IL23A
GOBP_POSITIVE_REGULATION_OF_T_CELL_MIGRATION	GOBP_POSITIVE_REGULATION_OF_T_CELL_MIGRATION	30	0.672777	1.77166	0.000380965	0.00722346	0.0059128	8219	tags=37%, list=16%, signal=31%	CCL20/CXCL10/CCR2/XCL2/XCL1/CCL5/ITGA4/TNFRSF14/CXCL13/PYCARD/ADAM8
GOBP_REGULATION_OF_NUCLEAR_DIVISION	GOBP_REGULATION_OF_NUCLEAR_DIVISION	135	0.507886	1.52364	0.000381265	0.00722346	0.0059128	12892	tags=40%, list=24%, signal=30%	LIF/EREG/CCDC8/TOM1L1/DMRT1/CDC20/DLGAP5/CCNB1/CAV2/AURKB/NEK2/CD28/CDC25C/GPR3/WNT4/BUB1/AURKA/TTK/NDC80/PLK1/TRIP13/NUSAP1/ESPL1/IGF2/SPHK1/BUB1B/MAD2L1/OOEP/RAD51AP1/CUL7/IL1A/FBXO43/CDT1/CHEK1/CDC42/CENPF/HORMAD1/CALR/PRDM7/PKMYT1/DUSP1/ZWINT/MAD2L2/ANAPC11/PDGFRB/EGF/MSX1/BORA/KNTC1/PSMA8/NSMCE2/FBXO5/MKI67/MTBP
GOBP_INTERLEUKIN_1_PRODUCTION	GOBP_INTERLEUKIN_1_PRODUCTION	121	0.513233	1.53258	0.000386605	0.00730388	0.00597863	10418	tags=36%, list=20%, signal=29%	SAA1/LILRA5/IL6/ANXA1/ORM1/IL1R2/ISL1/CARD16/GBP5/IL10/S100A13/IGHD/GSDMD/CEACAM1/IFNG/NLRP12/CARD17/HSPB1/MIR27B/PYHIN1/CASP1/TLR8/CD36/SERPINB1/CASP8/SPHK1/CCR7/TYROBP/CLEC7A/ERRFI1/ZC3H12A/TREM2/F2RL1/PYCARD/TNFAIP3/FZD5/MEFV/LILRA2/S1PR3/CD33/HAVCR2/FFAR4/NOD1
GOBP_LYMPHOCYTE_CHEMOTAXIS	GOBP_LYMPHOCYTE_CHEMOTAXIS	58	0.596325	1.69008	0.000388362	0.00731634	0.00598883	9058	tags=43%, list=17%, signal=36%	SAA1/CCL7/CCL20/CXCL10/CXCL11/CCL23/CCL11/CXCR3/CXCL14/CCR2/XCL2/XCL1/CCL13/CCL5/CCL26/CCL2/CCL18/HSD3B7/CXCL13/CCL15/CCL14/CCL16/ADAM8/GPR183/CKLF
GOBP_POSITIVE_REGULATION_OF_PHAGOCYTOSIS	GOBP_POSITIVE_REGULATION_OF_PHAGOCYTOSIS	65	0.572691	1.63685	0.000395735	0.00743424	0.00608534	11225	tags=51%, list=21%, signal=40%	PTX3/FCGR2B/PLA2G5/TULP1/FPR2/SIRPG/IL15/CCL2/SLC11A1/IFNG/C2/IL2RB/STAP1/IL2RG/CD36/FCER1G/CD300LF/RAB27A/CYBA/C3/APOA2/CLEC7A/SIRPB1/TREM2/ITGA2/F2RL1/PYCARD/PPARG/SPACA3/CALR/LMAN2/PTPRC/ABCA7
GOBP_REGULATION_OF_T_CELL_MIGRATION	GOBP_REGULATION_OF_T_CELL_MIGRATION	43	0.621085	1.70226	0.000405958	0.00758356	0.00620756	12663	tags=47%, list=24%, signal=35%	CCL20/CXCL10/CCR2/XCL2/XCL1/CCL5/ITGA4/CD200R1/TNFRSF14/ECM1/CXCL13/CCR6/PYCARD/ADAM8/RIPK3/APOD/AIF1/FADD/IL27RA/AIRE
GOBP_REGULATION_OF_WOUND_HEALING	GOBP_REGULATION_OF_WOUND_HEALING	126	0.511456	1.52782	0.00040572	0.00758356	0.00620756	9861	tags=39%, list=19%, signal=32%	CCN4/FOXA2/SERPINE1/TNFRSF12A/THBS1/PLAU/ANXA1/FGG/PLAT/SERPING1/PLAUR/SERPINB2/FAP/F3/PDGFA/THBD/CEACAM1/ADAMTS18/WNT4/FOXC2/CD109/CD36/PROC/CAV1/INSL3/MIR221/CLDN1/PROS1/F11/CLEC7A/F12/ADTRP/CXCR4/ALOX5/VKORC1/UBASH3B/KNG1/F2RL1/TFPI/SERPINC1/TNFAIP3/SERPINF2/APOH/CLDN4/C1QTNF1/TBXA2R/ITGB1/CLDN19/EPHB2
GOMF_TUMOR_NECROSIS_FACTOR_RECEPTOR_BINDING	GOMF_TUMOR_NECROSIS_FACTOR_RECEPTOR_BINDING	31	0.666313	1.75576	0.000412152	0.00767777	0.00628468	12989	tags=68%, list=25%, signal=51%	CD70/TNFSF14/TNFSF11/FASLG/CD40LG/CASP8/TNFSF15/TRAF5/TRADD/LTB/SIVA1/TNFSF8/TNFSF10/STAT1/FADD/TNFSF4/TRAF1/TNFSF13/TRAF4/TNFSF12/TNFSF13B
GOMF_ACIDIC_AMINO_ACID_TRANSMEMBRANE_TRANSPORTER_ACTIVITY	GOMF_ACIDIC_AMINO_ACID_TRANSMEMBRANE_TRANSPORTER_ACTIVITY	16	-0.675772	-2.22318	0.000414039	0.00769144	0.00629587	5863	tags=44%, list=11%, signal=39%	SLC1A2/SLC25A18/SLC1A7/SLC1A4/SLC1A1/SLC1A6/SLC17A8
GOMF_MICROTUBULE_MINUS_END_BINDING	GOMF_MICROTUBULE_MINUS_END_BINDING	13	-0.725195	-2.26493	0.000417064	0.00770471	0.00630673	10739	tags=92%, list=20%, signal=74%	HAUS4/TUBGCP5/TUBGCP3/MACF1/TUBGCP2/TUBGCP6/TUBGCP4/CAMSAP1/NIN/CAMSAP2/CAMSAP3/NUMA1
GOBP_POSITIVE_REGULATION_OF_PRODUCTION_OF_MOLECULAR_MEDIATOR_OF_IMMUNE_RESPONSE	GOBP_POSITIVE_REGULATION_OF_PRODUCTION_OF_MOLECULAR_MEDIATOR_OF_IMMUNE_RESPONSE	94	0.535547	1.57121	0.000416143	0.00770471	0.00630673	14129	tags=49%, list=27%, signal=36%	CLCF1/IL6/PTPN22/XCL1/IL10/GATA3/IL1R1/CD28/TNFRSF4/TNFRSF14/TRIM6/MZB1/CD36/CD74/CD40/FFAR3/CD244/TFRC/TBX21/CLEC7A/IL2/RSAD2/B2M/F2RL1/FZD5/SCIMP/LAPTM5/SASH3/HPX/CD226/IL18/TGFB1/GPI/LILRB1/FFAR2/IL4R/RBP4/PTPRC/MAD2L2/TNFSF4/TNFSF13/CLNK/NOD2/IL18R1/NR4A3/BCL10
GOBP_HISTONE_EXCHANGE	GOBP_HISTONE_EXCHANGE	57	0.600494	1.69607	0.000422622	0.00778581	0.00637312	11370	tags=49%, list=22%, signal=39%	H4C15/CENPA/CENPK/HJURP/CENPU/H4C14/OIP5/H4C11/CENPM/H4C2/H4C6/CENPW/H4C13/H4C8/TNP1/CENPS/CENPN/ITGB3BP/KNL1/CENPL/CENPH/H4C4/CENPI/H4C9/H4C3/ZNHIT1/H4C12/CENPX
GOBP_POSITIVE_REGULATION_OF_I_KAPPAB_KINASE_NF_KAPPAB_SIGNALING	GOBP_POSITIVE_REGULATION_OF_I_KAPPAB_KINASE_NF_KAPPAB_SIGNALING	181	0.480372	1.45613	0.000435621	0.00800319	0.00655106	15281	tags=44%, list=29%, signal=31%	LTF/S100A4/LGALS1/CARD16/TNFSF11/SECTM1/BIRC3/FASLG/S100A13/BST2/S100A12/ROR1/CLEC6A/HMOX1/TRIM6/TNFRSF1A/CASP1/CD36/CD74/ECM1/UBD/TIFA/LTBR/CASP8/CD40/NEK6/CCR7/FLNA/TNFRSF19/TFRC/ECT2/TRAF5/TICAM2/ALPK1/TRADD/RHOC/MYD88/F2RL1/TRIM38/AJUBA/TRIM21/S100B/SHISA5/LAMTOR5/TRIM22/TRIM5/FKBP1A/HTR2B/LITAF/SLC20A1/TNFSF10/NOD1/IKBKE/TRIML1/TNFRSF10B/LPAR1/PLK2/IRAK4/IRF3/FADD/CANT1/LGALS9/CARD9/TGM2/RIP…
GOBP_REGULATION_OF_T_CELL_DIFFERENTIATION	GOBP_REGULATION_OF_T_CELL_DIFFERENTIATION	140	0.501481	1.50599	0.000436932	0.00800522	0.00655272	12357	tags=46%, list=23%, signal=35%	IL2RA/IL36B/ANXA1/FOXJ1/SOCS1/CD2/CCR2/ZNF683/MDK/TNFRSF18/CRTAM/IFNB1/GATA3/IL15/CR1/NFKBIZ/CD28/RUNX1/IL7R/IFNG/IL7/IL23R/LILRB2/ZAP70/SLC46A2/CD74/CD80/IRF1/JAK3/RHOH/DUSP10/TBX21/IL2/CTLA4/ZC3H12A/RUNX3/VNN1/TCF7/FANCD2/ADAM8/MYB/FANCA/PIK3R6/FGL2/HLX/IL1RL2/SASH3/RAG1/ERBB2/LOXL3/IL18/LEF1/IL27/PRELID1/IL4R/PTPRC/GLI3/IHH/TNFSF4/PNP/LGALS9/GLI2/CD27/NFATC2
GOBP_REGULATION_OF_RNA_EXPORT_FROM_NUCLEUS	GOBP_REGULATION_OF_RNA_EXPORT_FROM_NUCLEUS	13	-0.72382	-2.26063	0.000445435	0.00813865	0.00666194	14108	tags=92%, list=27%, signal=68%	NSUN2/RIOK2/IWS1/NUP153/SUPT6H/AKAP8L/NCBP2/DHX9/CPSF6/SETD2/NRDE2/TPR
GOBP_POSITIVE_REGULATION_OF_LYMPHOCYTE_DIFFERENTIATION	GOBP_POSITIVE_REGULATION_OF_LYMPHOCYTE_DIFFERENTIATION	96	0.522529	1.5349	0.000452929	0.00825296	0.00675551	12278	tags=45%, list=23%, signal=34%	IL2RA/IL36B/ANXA1/SOCS1/MDK/IL10/GATA3/MMP14/IL15/CR1/NFKBIZ/RUNX1/IL7R/IFNG/IL7/IL23R/LILRB2/ZAP70/CD74/CD80/RHOH/DUSP10/IL2/RUNX3/VNN1/ADAM8/MYB/PIK3R6/HLX/IL1RL2/SASH3/RAG1/IL18/LEF1/IL4R/PTPRC/GLI3/IHH/TNFSF4/PNP/LGALS9/GLI2/CD27
GOBP_REGULATION_OF_LEUKOCYTE_CHEMOTAXIS	GOBP_REGULATION_OF_LEUKOCYTE_CHEMOTAXIS	117	0.514765	1.53141	0.000456607	0.0082973	0.0067918	11369	tags=38%, list=22%, signal=30%	CCL7/CXCL8/RARRES2/CXCL10/SERPINE1/EDN2/THBS1/IL6/VEGFA/DPP4/FPR2/CXCL14/CCR2/XCL2/XCL1/MDK/CCL5/CCL2/LBP/SLAMF8/THBS4/BST1/C5AR1/RAC2/STAP1/CD74/CXCL13/CCR7/CCR6/PTN/C5AR2/SWAP70/PRSS56/CCN3/F2RL1/MIF/VEGFC/SLIT2/LYN/CALR/CXCL17/AIF1/DUSP1/GPSM3/CCR1
GOBP_DENSE_CORE_GRANULE_TRANSPORT	GOBP_DENSE_CORE_GRANULE_TRANSPORT	10	-0.77233	-2.18355	0.000457976	0.00829958	0.00679366	6866	tags=90%, list=13%, signal=78%	KIF5A/KIF1C/SYT4/PPFIA2/KIF1A/TANC2/KIF5B/KIF1B/MAP2
GOBP_POSITIVE_REGULATION_OF_FIBROBLAST_PROLIFERATION	GOBP_POSITIVE_REGULATION_OF_FIBROBLAST_PROLIFERATION	45	0.614479	1.69934	0.000460042	0.00831443	0.00680582	8364	tags=44%, list=16%, signal=37%	EREG/FN1/CCNB1/S100A6/PDGFD/PDGFA/AQP1/CCNA2/NGFR/CDC6/FGF10/WNT2/CD74/CDK4/SPHK1/FOSL2/CDK6/MIF/E2F1/MYB
GOBP_INTEGRIN_MEDIATED_SIGNALING_PATHWAY	GOBP_INTEGRIN_MEDIATED_SIGNALING_PATHWAY	106	0.520579	1.54106	0.00046166	0.00832111	0.00681129	13739	tags=52%, list=26%, signal=38%	TIMP1/COL3A1/VAV3/ITGB3/ITGBL1/FN1/ITGA5/CD40LG/ITGA3/SLC2A10/ITGA4/CEACAM1/BST1/ZYX/ITGA7/CD63/TXK/FLNA/CD177/NRP1/PTN/EMP2/ISG15/ITGA1/ADAMTS1/ITGA2/ITGA11/TEC/ITGA10/FERMT3/ITGB2/ITGB1/CDC42/LOXL3/ITGB7/FGR/NME2/PLEK/ITGB4/ADAM9/PRAM1/ITGAL/COL16A1/HCK/ITGAE/NEDD9/APOA1/ITGB1BP1/ITGAD/PTK2B/LIMS1/ITGAX/MYH9/CCN2/ITGB5
GOBP_CEREBELLAR_CORTEX_MORPHOGENESIS	GOBP_CEREBELLAR_CORTEX_MORPHOGENESIS	32	-0.532268	-2.03114	0.000464242	0.00834472	0.00683062	4858	tags=38%, list=9%, signal=34%	LDB1/FAIM2/PTPN11/PROX1/SPTBN2/LHX1/HERC1/GRID2/DLL1/CBLN1/OPHN1/LHX5
GOBP_RESPONSE_TO_PROTOZOAN	GOBP_RESPONSE_TO_PROTOZOAN	23	0.696426	1.77089	0.000466042	0.00834472	0.00683062	11192	tags=65%, list=21%, signal=51%	IL10/BCL3/SLC11A1/BATF/GBP6/CD40/BATF2/GBP2/CLEC7A/MYD88/GBP4/MIRLET7I/ARG1/IL4R/PF4
GOBP_POSITIVE_REGULATION_OF_LEUKOCYTE_CHEMOTAXIS	GOBP_POSITIVE_REGULATION_OF_LEUKOCYTE_CHEMOTAXIS	91	0.538003	1.57844	0.000466724	0.00834472	0.00683062	7881	tags=31%, list=15%, signal=26%	CCL7/CXCL8/RARRES2/CXCL10/SERPINE1/EDN2/THBS1/IL6/VEGFA/FPR2/CXCL14/CCR2/XCL2/XCL1/MDK/CCL5/LBP/THBS4/C5AR1/RAC2/CD74/CXCL13/CCR7/CCR6/PTN/SWAP70/PRSS56/F2RL1
GOBP_POSTSYNAPTIC_MEMBRANE_ORGANIZATION	GOBP_POSTSYNAPTIC_MEMBRANE_ORGANIZATION	37	-0.493406	-2.01528	0.00047153	0.00839685	0.00687329	7966	tags=43%, list=15%, signal=37%	ZDHHC2/NLGN3/GLRB/APOE/CRKL/GPHN/NLGN2/NRXN2/NLGN1/SHISA6/LRRC4/LHFPL4/NRXN1/GDNF/SHISA7/LRP4
GOBP_RESPONSE_TO_INTERLEUKIN_1	GOBP_RESPONSE_TO_INTERLEUKIN_1	199	0.468075	1.41882	0.000472158	0.00839685	0.00687329	12177	tags=35%, list=23%, signal=27%	CHI3L1/CCL7/CCL20/CXCL8/CCL23/IL6/ANXA1/IL1R2/KMO/CCL11/GBP1/XCL2/XCL1/EPO/CCL13/CCL5/IL1RAP/IL1R1/CCL26/CCL2/MIR27A/CITED1/CCL18/ACOD1/ANKRD1/ADAMTS7/ICAM1/IL1RN/PSMB9/GBP3/CD40/PSMB8/GBP2/CEBPB/IRAK2/SELE/CCL15/MAPK13/ZC3H12A/ZBP1/MYD88/HAS2/IL1A/CCL14/PYCARD/TFPI/CCL16/MAP3K8/PSMD8/AKAP12/IL1RL2/VRK2/TNFRSF11A/HYAL2/CCL24/PTGIS/CCL25/NOD1/PSMA7/PSMA2/IRAK4/SLC30A8/PSMB3/PSME2/PSMC2/MIR766/PSMA…
GOMF_LAMININ_BINDING	GOMF_LAMININ_BINDING	29	0.660937	1.72558	0.00048271	0.00853897	0.00698962	10823	tags=55%, list=21%, signal=44%	LRRC15/LGALS3/THBS1/LGALS1/ITGA3/SSC5D/ECM1/CTSS/GPC1/BCAM/ITGA2/LYPD3/ITGB1/SLIT2/NID1/ADAM9
GOBP_POSITIVE_REGULATION_OF_TYROSINE_PHOSPHORYLATION_OF_STAT_PROTEIN	GOBP_POSITIVE_REGULATION_OF_TYROSINE_PHOSPHORYLATION_OF_STAT_PROTEIN	67	0.567049	1.6268	0.000482286	0.00853897	0.00698962	9819	tags=42%, list=19%, signal=34%	LIF/CSF2/IL31RA/CLCF1/IL6/SOCS3/ISL1/EPO/TNFRSF18/CCL5/LEP/IL15/IFNG/TNFRSF1A/IL23R/GH1/CTF1/MIR221/CD40/OSM/IL24/IL2/IL20/TSLP/PARP9/HPX/IL18/LYN
GOCC_PROTEIN_COMPLEX_INVOLVED_IN_CELL_ADHESION	GOCC_PROTEIN_COMPLEX_INVOLVED_IN_CELL_ADHESION	36	0.643616	1.73117	0.000485736	0.00856977	0.00701483	13739	tags=67%, list=26%, signal=49%	ITGB3/ITGBL1/ITGA5/EMILIN1/ITGA3/CD28/ITGA4/ITGA7/CD80/CTLA4/ITGA1/ITGA2/ITGA11/ITGA10/ITGB2/ITGB1/ITGB7/LYN/ITGB4/ITGAL/ITGAE/ITGAD/ITGAX/ITGB5
GOBP_SMOOTH_MUSCLE_CELL_MIGRATION	GOBP_SMOOTH_MUSCLE_CELL_MIGRATION	74	0.560695	1.61704	0.000490648	0.00863359	0.00706707	7836	tags=31%, list=15%, signal=26%	POSTN/CCN4/SERPINE1/PLAU/IGFBP3/PLAT/NOX4/S100A11/ITGB3/MDK/CCL5/PDGFD/PDGFA/IGFBP5/TERT/ACE/MIR221/IQGAP1/NRP1/HAS2/CCN3/ADAMTS1/ITGA2
GOBP_FIBRINOLYSIS	GOBP_FIBRINOLYSIS	25	0.691352	1.78117	0.000496366	0.00871123	0.00713062	8363	tags=60%, list=16%, signal=51%	SERPINE1/THBS1/PLAU/FGG/PLAT/SERPING1/PLAUR/SERPINB2/FAP/THBD/PROS1/F11/F12/SERPINF2/APOH
GOBP_POSITIVE_REGULATION_OF_LYMPHOCYTE_MIGRATION	GOBP_POSITIVE_REGULATION_OF_LYMPHOCYTE_MIGRATION	37	0.63908	1.72024	0.000504346	0.00878195	0.00718851	8219	tags=35%, list=16%, signal=30%	CCL7/CCL20/CXCL10/CXCL14/CCR2/XCL2/XCL1/CCL5/ITGA4/TNFRSF14/CXCL13/PYCARD/ADAM8
GOBP_ICOSANOID_TRANSPORT	GOBP_ICOSANOID_TRANSPORT	51	0.598891	1.6808	0.000501904	0.00878195	0.00718851	9774	tags=37%, list=19%, signal=30%	PLA2G2A/ABCC3/PLA2G5/BDKRB2/NOS2/ANXA1/PLA2G3/TNFSF11/LEP/PLA2G2C/PTGES/PLA2R1/ACE/NTSR1/PLA2G2F/PLA2G4A/TNFRSF11A/CYP4F2/AGTR2
GOBP_DEFENSE_RESPONSE_TO_GRAM_POSITIVE_BACTERIUM	GOBP_DEFENSE_RESPONSE_TO_GRAM_POSITIVE_BACTERIUM	90	0.534131	1.56459	0.000503691	0.00878195	0.00718851	12338	tags=52%, list=23%, signal=40%	PLA2G2A/H2BS1/RARRES2/IL6/CAMP/DEFA3/H2BC10/LYZ/IL7R/ANG/LBP/GSDMD/DEFA4/SSC5D/TNFRSF14/H2BC11/C5AR1/EPHA2/H2BC12/CD36/GBP6/DEFB1/GBP2/RNASE3/ROMO1/MYD88/MR1/GBP4/TLR2/RPL39/RNASE6/CRP/FGR/CTSG/TNFSF8/HAVCR2/H2BC8/TRAV27/NOD1/HMGB2/H2BC4/PGLYRP1/PGLYRP4/CARD9/FCN2/ZG16/IL27RA
GOBP_NEGATIVE_REGULATION_OF_LEUKOCYTE_MEDIATED_IMMUNITY	GOBP_NEGATIVE_REGULATION_OF_LEUKOCYTE_MEDIATED_IMMUNITY	48	0.615568	1.71786	0.000507192	0.0088085	0.00721025	10293	tags=50%, list=20%, signal=40%	FCGR2B/IL13RA2/FOXJ1/CCR2/C4BPA/XCL1/HFE/IFNB1/CD96/CR1/IL7R/CEACAM1/BST2/HMOX1/JAK3/MICA/C4BPB/TBX21/CD300A/CLEC4G/KLRD1/HAVCR2/LILRB1/ARG1
GOBP_REGULATION_OF_TYPE_2_IMMUNE_RESPONSE	GOBP_REGULATION_OF_TYPE_2_IMMUNE_RESPONSE	30	0.667246	1.7571	0.000512157	0.00887162	0.00726192	13778	tags=63%, list=26%, signal=47%	IDO1/IL6/ANXA1/CCR2/XCL1/IFNB1/GATA3/CD74/ECM1/TBX21/RSAD2/HLX/IL18/ARG1/IL4R/TNFSF4/IL27RA/NOD2/CD86
GOMF_LIGAND_GATED_ANION_CHANNEL_ACTIVITY	GOMF_LIGAND_GATED_ANION_CHANNEL_ACTIVITY	18	-0.660954	-2.29154	0.000530721	0.00916752	0.00750413	3563	tags=44%, list=7%, signal=41%	GABRG2/GABRB1/GABRG1/GABRA3/GABRB3/CFTR/GLRA3/GLRA1
GOBP_ORGAN_OR_TISSUE_SPECIFIC_IMMUNE_RESPONSE	GOBP_ORGAN_OR_TISSUE_SPECIFIC_IMMUNE_RESPONSE	38	0.6338	1.71508	0.000531988	0.00916752	0.00750413	11224	tags=55%, list=21%, signal=44%	LTF/H2BS1/NOS2/IL6/CAMP/DEFA3/H2BC10/XCL1/RNASE2/DEFA4/H2BC11/H2BC12/FFAR3/DEFB1/RNASE3/RAB17/APOA4/RPL39/H2BC8/FFAR2/H2BC4
GOBP_REGULATION_OF_PHAGOCYTOSIS	GOBP_REGULATION_OF_PHAGOCYTOSIS	92	0.537334	1.57606	0.0005499	0.00945175	0.00773679	13948	tags=51%, list=26%, signal=38%	PTX3/FCGR2B/PLA2G5/TULP1/FPR2/SIRPG/IL15/CCL2/SLC11A1/PLSCR1/IFNG/C2/IL2RB/PRTN3/STAP1/IL2RG/CD36/FCER1G/CD300LF/RAB27A/SPHK1/CYBA/C3/APOA2/CLEC7A/SIRPB1/CD300A/TREM2/ITGA2/F2RL1/PYCARD/PPARG/TLR2/SPACA3/FGR/CALR/LMAN2/PTPRC/ABCA7/HCK/APOA1/IL15RA/ALOX15/GAS6/NOD2/DYSF/FER1L5
GOMF_PLATELET_DERIVED_GROWTH_FACTOR_BINDING	GOMF_PLATELET_DERIVED_GROWTH_FACTOR_BINDING	11	0.811101	1.75606	0.000580393	0.00995023	0.00814481	3827	tags=64%, list=7%, signal=59%	COL1A1/COL3A1/COL5A1/COL1A2/COL4A1/PDGFA/COL6A1
GOBP_ICOSANOID_SECRETION	GOBP_ICOSANOID_SECRETION	43	0.615123	1.68592	0.000588458	0.0100626	0.00823682	9774	tags=42%, list=19%, signal=34%	PLA2G2A/PLA2G5/BDKRB2/NOS2/ANXA1/PLA2G3/TNFSF11/LEP/PLA2G2C/PTGES/PLA2R1/ACE/NTSR1/PLA2G2F/PLA2G4A/TNFRSF11A/CYP4F2/AGTR2
GOBP_REACTIVE_OXYGEN_SPECIES_METABOLIC_PROCESS	GOBP_REACTIVE_OXYGEN_SPECIES_METABOLIC_PROCESS	275	0.446786	1.36244	0.000599908	0.0102322	0.00837561	15273	tags=44%, list=29%, signal=31%	H19/HP/PTX3/MMP8/THBS1/NOS2/HBA1/FPR2/SOD3/NOX4/AGTR1/SOD2/HBE1/IL10/MMP3/MAOB/LEP/EGFR/ACOD1/IFNG/FBLN5/PTGS2/GADD45A/ASS1/BST1/NCF1C/CYP1B1/MIR27B/RAC2/ICAM1/NCF1/RGN/CD36/IFI6/PLA2R1/MTCO2P12/CAV1/PXDNL/RAB27A/PRDX4/CYBA/NCF1B/TPO/FOXM1/CD177/TYROBP/TSPO/GCH1/MT3/CCN1/CLEC7A/IL19/HBG2/ROMO1/ZC3H12A/ALOX5/HBG1/MTARC2/GPX1/GCHFR/MPO/STK17A/F2RL1/NQO1/GLA/PAGE4/XDH/NCF2/NCF4/TLR2/UCP1/PDK3/HBM/HB…
GOBP_RESPONSE_TO_INTERFERON_BETA	GOBP_RESPONSE_TO_INTERFERON_BETA	29	0.65579	1.71214	0.000610863	0.0103925	0.00850681	12064	tags=59%, list=23%, signal=45%	IFNB1/IFITM3/ACOD1/PLSCR1/BST2/TRIM6/XAF1/PYHIN1/IRF1/IFITM2/STING1/SHFL/IKBKE/NDUFA13/STAT1/IFITM1/IFI16
GOBP_MACROPHAGE_DIFFERENTIATION	GOBP_MACROPHAGE_DIFFERENTIATION	43	0.614092	1.6831	0.000618127	0.0104893	0.00858607	13463	tags=58%, list=26%, signal=43%	LIF/MMP9/CSF2/IL31RA/VEGFA/ROR2/TSPAN2/IL15/IFNG/CASP8/INHBA/C1QC/TLR2/CDC42/SPI1/TGFB1/PF4/FADD/GAB3/RIPK1/HCLS1/CEBPA/TRIB1/PTPN2/CD4
GOBP_NEGATIVE_REGULATION_OF_HEMOPOIESIS	GOBP_NEGATIVE_REGULATION_OF_HEMOPOIESIS	103	0.532138	1.57111	0.000621953	0.0105274	0.00861728	14175	tags=51%, list=27%, signal=38%	LTF/FCGR2B/HOXA7/ANXA1/FOXJ1/SOCS1/MDK/IFNB1/TMEM176A/CR1/LILRB3/TMEM176B/RUNX1/CEACAM1/GPR55/CARTPT/MIR222/CD74/IRF1/JAK3/MIR221/TBX21/INHBA/IL2/CTLA4/ZC3H12A/RUNX3/FSTL3/UBASH3B/CDK6/C1QC/LRRC17/FGL2/HLX/ERBB2/LOXL3/NME1/LYN/NME2/LILRB1/FBN1/IL4R/GLI3/IHH/TNFSF4/APCS/GPR68/TRIB1/PTPN2/CLDN18/ZBTB7B/PGLYRP2/TLR3
GOBP_REGULATION_OF_MACROPHAGE_ACTIVATION	GOBP_REGULATION_OF_MACROPHAGE_ACTIVATION	56	0.584387	1.64789	0.0006331	0.010689	0.00874952	11166	tags=43%, list=21%, signal=34%	FCGR2B/IL31RA/MMP8/TAFA3/THBS1/IL6/IL10/HAMP/LBP/CST7/CTSC/STAP1/CD74/SPHK1/VSIG4/ZC3H12A/TREM2/MIF/PLA2G4A/SPACA3/GRN/HAVCR2/IL4R/PTPRC
GOBP_POSITIVE_REGULATION_OF_INTERLEUKIN_6_PRODUCTION	GOBP_POSITIVE_REGULATION_OF_INTERLEUKIN_6_PRODUCTION	83	0.542207	1.57306	0.000636928	0.0107265	0.0087802	14240	tags=51%, list=27%, signal=37%	MMP8/LILRA5/IL6/EREG/ISL1/TWIST1/IL1RAP/LBP/IFNG/RAB7B/LILRB2/TLR8/CD36/CD74/CYBA/TYROBP/CLEC7A/MAPK13/IL17RC/MYD88/TSLP/IL1A/F2RL1/PYCARD/SCIMP/TLR2/LILRA2/IL1RL2/TLR1/HYAL2/NOD1/AIF1/IFIH1/ADCYAP1/TNFSF4/LGALS9/CARD9/SIGLEC16/NOD2/BCL10/TLR3/IL16
GOBP_RESPIRATORY_BURST	GOBP_RESPIRATORY_BURST	36	0.638239	1.71671	0.000639286	0.010739	0.0087905	11725	tags=58%, list=22%, signal=45%	JCHAIN/IGHA1/IGHA2/CD52/SLC11A1/LBP/SLAMF8/NCF1C/RAC2/NCF1/CYBA/NCF1B/DUSP10/CLEC7A/MPO/NCF2/NCF4/GRN/HCK/CD55/PIK3CG
GOBP_MATERNAL_PROCESS_INVOLVED_IN_FEMALE_PREGNANCY	GOBP_MATERNAL_PROCESS_INVOLVED_IN_FEMALE_PREGNANCY	55	0.593114	1.6719	0.000643288	0.0107791	0.00882331	12526	tags=47%, list=24%, signal=36%	LIF/TCF23/MMP7/DSG2/HMX3/STC1/VDR/CYP27B1/SPP1/GJB2/NODAL/TPPP3/ITGA3/WNT4/ANGPT2/NR2F2/CNR1/PTN/RGS2/JUNB/HAVCR2/ARG1/APOL2/IHH/LGALS9/AGRP
GOBP_HISTONE_H4_ACETYLATION	GOBP_HISTONE_H4_ACETYLATION	68	-0.381465	-1.70205	0.000669713	0.0111938	0.00916272	12100	tags=47%, list=23%, signal=36%	KAT8/TRIM16/IWS1/NAA40/OGT/SMARCB1/TRRAP/ATF2/IRF4/ING5/USP22/HCFC1/BRD8/APBB1/JADE2/KAT2A/MSL1/PHF20/EP400/MSL2/KAT7/KANSL1/NCOA1/ARRB1/EP300/JADE1/EPC1/SIRT1/ACTL6B/KMT2A/JADE3/MYOD1
GOBP_NEGATIVE_REGULATION_OF_LEUKOCYTE_MIGRATION	GOBP_NEGATIVE_REGULATION_OF_LEUKOCYTE_MIGRATION	42	0.621241	1.70283	0.000673832	0.0112345	0.00919603	10735	tags=52%, list=20%, signal=42%	HOXA7/DPP4/BMP5/EMILIN1/CCL2/SLAMF8/CD200R1/HMOX1/STAP1/PTGER4/CCL28/GCSAM/ADORA1/ADTRP/C5AR2/CD300A/CCN3/MIF/SLIT2/CCL25/APOD/DUSP1
GOBP_REGULATION_OF_MONONUCLEAR_CELL_MIGRATION	GOBP_REGULATION_OF_MONONUCLEAR_CELL_MIGRATION	110	0.519557	1.54349	0.000697066	0.0115929	0.00948939	12663	tags=43%, list=24%, signal=33%	CCL7/CCL20/RARRES2/CXCL10/SERPINE1/LGALS3/THBS1/FPR2/CXCL14/CCR2/XCL2/BMP5/XCL1/MDK/CCL5/PDGFD/CCL2/MSN/ITGA4/SLAMF8/CD200R1/TNFRSF14/C5AR1/ECM1/CXCL13/CCR7/CCR6/GCSAM/GCSAML/ADTRP/CCN3/PYCARD/ADAM8/RIPK3/SLIT2/LYN/CALR/CXCL17/APOD/AIF1/DUSP1/CCR1/FADD/LGALS9/IL27RA/PTK2B/AIRE
GOBP_EXCITATORY_SYNAPSE_ASSEMBLY	GOBP_EXCITATORY_SYNAPSE_ASSEMBLY	26	-0.566115	-2.01242	0.000718081	0.0119126	0.00975116	7530	tags=54%, list=14%, signal=46%	SHANK1/LRRTM1/SEMA4A/PTPRS/NLGN2/NRXN2/NLGN1/PTPRD/LRRTM2/LRRC4/NRXN1/GRID2/SHANK2/CBLN1
GOBP_DNA_REPLICATION_INDEPENDENT_NUCLEOSOME_ORGANIZATION	GOBP_DNA_REPLICATION_INDEPENDENT_NUCLEOSOME_ORGANIZATION	51	0.593633	1.66604	0.00072178	0.0119443	0.00977706	11370	tags=53%, list=22%, signal=42%	H4C15/CENPA/CENPK/ASF1B/HJURP/CENPU/H4C14/OIP5/H4C11/CENPM/H4C2/H4C6/CENPW/H4C13/H4C8/CENPS/CENPN/ITGB3BP/KNL1/CENPL/CENPH/H4C4/CENPI/H4C9/H4C3/H4C12/CENPX
GOBP_AGING	GOBP_AGING	287	0.449399	1.37064	0.00072813	0.0120196	0.00983867	11958	tags=32%, list=23%, signal=25%	HMGA2/TIMP1/IGFBP2/MMP7/RETN/WNT16/SERPINE1/DKK1/ALDH3A1/TWIST1/ADM/KMO/NOX4/CCL11/SOD2/TP63/COL4A2/DCN/LOXL2/GJB2/EPO/IL10/HAMP/LEP/IL15/BCL2A1/AURKB/BCL2L12/SERPINF1/ASS1/TYMS/TFCP2L1/ICAM1/ECRG4/CTSC/CALCA/IGFBP5/TERT/NPY2R/RGN/KYNU/PLA2R1/NR5A1/RAD54L/CGAS/CDKN2A/CLDN1/NEK6/NPY5R/CNR1/FOXM1/CD68/CHEK2/TSPO/C1QA/ROMO1/LMNA/CDK6/RAD54B/B2M/MPO/NQO1/MIF/NTRK1/CHEK1/HMGA1/BRCA2/ITGB2/GCLM/KCNMB1/…
GOBP_CRANIAL_NERVE_MORPHOGENESIS	GOBP_CRANIAL_NERVE_MORPHOGENESIS	26	0.669897	1.72324	0.000739358	0.0121748	0.00996572	11958	tags=58%, list=23%, signal=45%	HOXB3/HOXA3/HOXB2/HOXA1/TBX1/SEMA3F/SEMA3A/HOXB1/NEUROG1/ATP8B1/PHOX2A/EPHB2/HOXD3/GLI3/PAX2
GOMF_INSULIN_LIKE_GROWTH_FACTOR_BINDING	GOMF_INSULIN_LIKE_GROWTH_FACTOR_BINDING	29	0.652005	1.70226	0.000754592	0.012395	0.010146	7644	tags=45%, list=15%, signal=38%	CCN4/IGFBP2/ESM1/HTRA3/IGFBP3/ITGB3/IGFBP6/HTRA4/IGFBP4/IGFBP7/IGFBP5/CCN1/CCN3
GOBP_PROTEIN_PEPTIDYL_PROLYL_ISOMERIZATION	GOBP_PROTEIN_PEPTIDYL_PROLYL_ISOMERIZATION	43	0.6099	1.67161	0.000766475	0.0125285	0.0102553	10450	tags=42%, list=20%, signal=34%	PPIAL4F/PPIAL4E/PPIAL4D/FKBP9/PPIAL4A/PPIAL4C/PPIC/PPIAL4H/PPIAL4G/AIPL1/FKBP10/PPIA/FKBP1B/FKBP11/FKBP5/FKBP1A/PPIH/PPIL6
GOBP_RECEPTOR_MEDIATED_ENDOCYTOSIS	GOBP_RECEPTOR_MEDIATED_ENDOCYTOSIS	274	0.446564	1.36135	0.000764765	0.0125285	0.0102553	10393	tags=28%, list=20%, signal=23%	SAA1/HP/FCGR2B/JCHAIN/CXCL8/MARCO/SERPINE1/IGKC/IGLC3/ANXA2/IGHA1/DKK1/VEGFA/IGLC7/IGLC2/HBA1/FPR2/APELA/ADM/IGHA2/CD163/COLEC11/SFRP4/ITGB3/MSR1/APOL1/CACNG5/HFE/CAV2/FOLR1/MIR27A/ITGA4/CEACAM1/HSPG2/APOC2/ARC/MIR27B/MX1/ANGPT1/PDLIM7/CD36/RAMP3/CD63/PLA2R1/FCER1G/CAV1/COLEC12/NTF3/CXCR2/CD14/C3/TFR2/AP2S1/MX2/APLN/TFRC/SELE/B2M/STAB1/AMBP/CTSL/FCGR1A/APOB/APOC1/SAG/HPX/ITGB2/CXCR1/PICK1/ITGB1/S…
GOCC_CONDENSED_CHROMOSOME_CENTROMERIC_REGION	GOCC_CONDENSED_CHROMOSOME_CENTROMERIC_REGION	117	0.506202	1.50593	0.000779374	0.0127082	0.0104024	10924	tags=38%, list=21%, signal=30%	MEIKIN/BIRC5/CENPA/SKA1/CENPK/CCNB1/SPC24/HJURP/CENPU/AURKB/NEK2/KIF2C/NCAPG/SGO1/SKA3/BUB1/NDC80/PLK1/CENPM/DYNLT3/ERCC6L/NUF2/BOD1L2/CENPE/CENPW/BUB1B/MAD2L1/CENPV/CEBPB/CENPS/CENPN/ITGB3BP/SGO2/DSN1/KNL1/CDT1/CENPH/ZWILCH/SEPTIN6/CENPF/SPAG5/NUP37/ZWINT/SPC25
GOBP_RESPONSE_TO_DRUG	GOBP_RESPONSE_TO_DRUG	353	0.436346	1.33735	0.000792241	0.0128865	0.0105483	10293	tags=28%, list=20%, signal=23%	NNMT/HMGA2/COL1A1/ABCC3/IGFBP2/CA9/SCNN1B/LOX/GAL/GATA4/THBS1/TNFRSF11B/TDO2/NOS2/ANXA1/CSAG3/ALDH3A1/DPEP1/LGALS1/VAV3/SOD2/FOSL1/FGF21/IL10/TFAP2B/S100A10/CCNB1/GATA3/MAOB/LDHA/ITGA3/PLIN2/GATA6/EGFR/LCK/SLAMF8/CYP2C9/NPPC/ABCB11/ASS1/TYMS/FBP1/ANKRD1/HMOX1/TGIF1/ICAM1/RAD51/CSAG2/GGH/TP73/FZD1/CDK4/TGFB2/RAD54L/CYP2S1/CCNO/DUSP6/NR1I2/AMELX/CYP2C8/COL18A1/CHEK2/TSPO/ADSS1/TFRC/INHBA/TRPA1/PTN/…
GOBP_NEGATIVE_REGULATION_OF_PRODUCTION_OF_MOLECULAR_MEDIATOR_OF_IMMUNE_RESPONSE	GOBP_NEGATIVE_REGULATION_OF_PRODUCTION_OF_MOLECULAR_MEDIATOR_OF_IMMUNE_RESPONSE	38	0.624288	1.68934	0.000800462	0.012957	0.010606	10784	tags=53%, list=20%, signal=42%	FCGR2B/IL13RA2/XCL1/IL10/HFE/IFNB1/CD96/CR1/BST2/HMOX1/ANGPT1/TGFB2/JAK3/APOA2/TBX21/FCRL3/TGFB1/LILRB1/ARG1/TGFB3
GOBP_REGULATION_OF_LEUKOCYTE_MEDIATED_CYTOTOXICITY	GOBP_REGULATION_OF_LEUKOCYTE_MEDIATED_CYTOTOXICITY	70	0.547048	1.57145	0.000799863	0.012957	0.010606	12571	tags=51%, list=24%, signal=39%	CXCL6/FCGR2B/CD1A/NOS2/XCL1/CRTAM/LEP/SLAMF6/IL7R/CEACAM1/SH2D1A/ICAM1/IL23R/STAP1/IL18RAP/MICA/TYROBP/B2M/F2RL1/CD1C/NECTIN2/MR1/PIK3R6/NCR1/RIPK3/CD226/KLRD1/HAVCR2/LILRB1/ARG1/CD1D/PTPRC/FADD/LGALS9/PVR/CD1E
GOCC_NEURON_PROJECTION_CYTOPLASM	GOCC_NEURON_PROJECTION_CYTOPLASM	86	-0.345683	-1.69983	0.000807726	0.0130429	0.0106763	11151	tags=49%, list=21%, signal=39%	KIF5A/SFPQ/PQBP1/GABARAPL1/BLOC1S6/ZC3H14/OPRM1/ARMCX3/HNRNPU/KIF1C/GRIK3/MAPK1/AP3S2/FMR1/MAPK8IP3/OPA1/PAFAH1B1/TMEM108/TERF2/FBXW11/AP3B2/SPAST/AP3M1/MAP1A/KIF5C/WASF1/TRAK1/KIF1A/DLG2/KIF5B/KCNAB1/DYNC1H1/SYBU/RAB27B/KIF1B/KIF3A/PURA/DST/MAP2/MAPT/GRIK2/HIP1R
GOBP_REGULATION_OF_CYTOSOLIC_CALCIUM_ION_CONCENTRATION	GOBP_REGULATION_OF_CYTOSOLIC_CALCIUM_ION_CONCENTRATION	341	0.434758	1.33342	0.000810559	0.013057	0.0106879	14536	tags=45%, list=28%, signal=32%	SAA1/CHRNA9/CXCL10/EDN2/CXCL11/BDKRB2/F2RL2/FPR2/GPR157/ADM/BDKRB1/AGTR1/MCOLN3/CXCR3/CCR2/CD52/PTGER2/CXCL9/XCL1/LPAR3/CCR4/EPO/FASLG/P2RY10/CXCR6/GPR174/CAV2/LCK/PTGIR/PROK2/GPR18/GPR65/P2RY6/C5AR1/GPR55/CALCA/CALCB/NPY2R/ADRA1D/PTGER4/CD36/RAMP3/TRPC7/RYR3/FPR1/CCR8/CAV1/CCR5/CXCL13/CXCR2/NTSR1/CCR7/AVPR1A/HCRT/CNR1/FPR3/CCR6/CCL28/AVP/MCOLN2/ADORA1/FKBP1B/IL2/TRPA1/TRPV4/C5AR2/TRPV2/CXCR4/OXT…
GOBP_INFLAMMATORY_RESPONSE_TO_ANTIGENIC_STIMULUS	GOBP_INFLAMMATORY_RESPONSE_TO_ANTIGENIC_STIMULUS	54	0.587836	1.65735	0.000832159	0.0133406	0.01092	8603	tags=43%, list=16%, signal=36%	IL2RA/FCGR2B/IL36B/IL31RA/IL5RA/IL10/GATA3/IL36G/CD28/CD6/ELANE/ICAM1/IL1RN/IL36RN/NPY5R/CCR7/C3/CNR1/CD68/IL37/GPX1/SERPINC1/ZP3
GOBP_RESPONSE_TO_NUTRIENT	GOBP_RESPONSE_TO_NUTRIENT	163	0.488392	1.47631	0.000830536	0.0133406	0.01092	10293	tags=33%, list=20%, signal=27%	POSTN/COL1A1/IGFBP2/FOXA2/CXCL10/GATA4/STC1/TNFRSF11B/VDR/ALDH3A1/CYP27B1/SOD2/SPP1/EPO/SNAI2/HAMP/CD3E/LDHA/LEP/IL15/FOLR1/EGFR/ASS1/TNC/TYMS/C2/HMOX1/TSHB/KYNU/CD40/AQP3/AMELX/CNR1/BRIP1/CCL28/TSPO/FES/FKBP1B/PTN/ITGA2/NQO1/SERPINC1/PPARG/LRAT/CYP26A1/TBXA2R/SLC34A1/PIM1/PTH/GCLM/KANK2/PHEX/PDX1/ARG1
GOBP_POSITIVE_REGULATION_OF_LEUKOCYTE_MEDIATED_IMMUNITY	GOBP_POSITIVE_REGULATION_OF_LEUKOCYTE_MEDIATED_IMMUNITY	115	0.510584	1.51734	0.000843089	0.0134834	0.0110369	16091	tags=53%, list=31%, signal=37%	CD1A/NOS2/CLCF1/IL6/XCL1/CRTAM/GATA3/IL1R1/SLAMF6/CD28/SH2D1A/FCER2/IL23R/STAP1/IL18RAP/CD40/C3/CD177/TYROBP/TFRC/TBX21/CLEC7A/IL2/RSAD2/B2M/F2RL1/CD1C/FZD5/NECTIN2/MR1/SCIMP/ZP3/SASH3/HPX/ITGB2/CD226/KLRD1/IL18/TGFB1/ARG1/CD1D/PTPRC/MAD2L2/FADD/TNFSF4/PVR/TNFSF13/CD1E/CLNK/NOD2/IL23A/IL18R1/VAV1/SH2D1B/LAG3/BTK/IL4/IL12RB1/IL21/ITGAM/KIR2DL4
GOBP_REGULATION_OF_REPRODUCTIVE_PROCESS	GOBP_REGULATION_OF_REPRODUCTIVE_PROCESS	156	0.483383	1.46029	0.000848041	0.0135301	0.0110751	13283	tags=41%, list=25%, signal=31%	HOXD13/TIMP1/LIF/SRY/PHLDA2/RETN/WT1/VEGFA/APELA/PAEP/DMRT1/CDC20/SNAI1/NODAL/EPPIN/SPINK1/CFAP206/CDC25C/SEMA3A/GPR3/MAPK15/NPPC/WNT4/SERPINF1/GCM1/AURKA/TTK/RGN/TRIP13/NR5A1/PRDX4/SYDE1/RNASE10/DEFB1/CNR1/CCR6/PGAM4/OOEP/INHBA/RAD51AP1/OXTR/FBXO43/PLB1/PRDM14/ZP3/ARHGDIB/HORMAD1/CALR/CDC25A/PRDM7/IHO1/DUSP1/CITED2/B4GALT1/MSX1/ZP4/LHFPL2/PSMA8/P2RY1/FBXO5/TACR2/OXT/WDR77/CFAP69
GOBP_METAPHASE_ANAPHASE_TRANSITION_OF_CELL_CYCLE	GOBP_METAPHASE_ANAPHASE_TRANSITION_OF_CELL_CYCLE	64	0.562336	1.60872	0.00085098	0.0135333	0.0110778	12650	tags=42%, list=24%, signal=32%	CDC20/DLGAP5/CCNB1/UBE2C/AURKB/MAPK15/CDC6/BUB1/TTK/NDC80/TACC3/PLK1/TRIP13/ESPL1/CENPE/NEK6/BUB1B/MAD2L1/CDT1/CENPF/DUSP1/ZWINT/MAD2L2/ANAPC11/KNTC1/NSMCE2/FBXO5
GOBP_REGULATION_OF_MYELOID_LEUKOCYTE_DIFFERENTIATION	GOBP_REGULATION_OF_MYELOID_LEUKOCYTE_DIFFERENTIATION	115	0.510143	1.51603	0.000852303	0.0135333	0.0110778	13484	tags=46%, list=26%, signal=34%	LTF/LIF/HOXA7/ROR2/OCSTAMP/PLA2G3/TNFSF11/DCSTAMP/LILRB3/CD101/RUNX1/CEACAM1/IFNG/GPR55/CARTPT/IL23R/CA2/CD74/CASP8/TYROBP/FES/CEBPB/INHBA/FSTL3/UBASH3B/CDK6/IL20/TREM2/C1QC/LRRC17/IRF7/NME1/LEF1/LYN/NME2/TGFB1/LILRB1/FBN1/PF4/TESC/CCR1/FADD/JUN/KLF10/TMEM64/APCS/RIPK1/HCLS1/GPR68/TRIB1/PTPN2/CD4/IL23A
GOBP_LYMPHOCYTE_APOPTOTIC_PROCESS	GOBP_LYMPHOCYTE_APOPTOTIC_PROCESS	71	0.558762	1.60922	0.000864466	0.0136939	0.0112092	12463	tags=45%, list=24%, signal=34%	IL2RA/IDO1/LGALS3/CD3G/IL10/FASLG/CCL5/CLC/AURKB/IL7R/LGALS14/CD274/FAS/PTCRA/SLC46A2/CD74/JAK3/PDCD1/IL2/ADAM8/RAG1/RIPK3/LYN/BAK1/BAX/PRELID1/GLI3/EFNA1/FADD/LGALS9/CD27/RIPK1
GOBP_REGULATION_OF_CHROMOSOME_SEPARATION	GOBP_REGULATION_OF_CHROMOSOME_SEPARATION	71	0.558278	1.60783	0.000873811	0.0137721	0.0112732	12650	tags=42%, list=24%, signal=32%	PTTG3P/CDC20/PTTG1/DLGAP5/CCNB1/UBE2C/AURKB/MAPK15/PLSCR1/CDC6/BUB1/TTK/NDC80/TACC3/PLK1/TRIP13/ESPL1/CENPE/NEK6/BUB1B/MAD2L1/CDT1/CENPF/DUSP1/ZWINT/MAD2L2/ANAPC11/KNTC1/NSMCE2/FBXO5
GOMF_MONOSACCHARIDE_BINDING	GOMF_MONOSACCHARIDE_BINDING	67	0.559228	1.60437	0.000875596	0.0137721	0.0112732	13201	tags=52%, list=25%, signal=39%	COLEC11/HK3/GCK/PYGL/P4HA3/SELP/FBP1/P4HA2/CLEC6A/P3H2/CLEC17A/P3H1/COLEC12/SLC2A3/PLOD2/ALPK1/PLOD1/ENG/PLOD3/COLEC10/CLEC4G/LMAN1L/HK2/FUOM/GPI/CLEC4A/LMAN2/LGALS9/G6PD/CD209/DBH/EGLN2/CLN5/GALK1/GYS1
GOBP_CELL_SUBSTRATE_ADHESION	GOBP_CELL_SUBSTRATE_ADHESION	355	0.436284	1.33719	0.00087467	0.0137721	0.0112732	10357	tags=32%, list=20%, signal=26%	POSTN/COL1A1/COL3A1/SERPINE1/HOXA7/PDPN/COL8A1/RHOD/THBS1/PLAU/VEGFA/FGG/LGALS1/MMP12/GBP1/LAMB1/EFEMP2/MYO1G/ITGB3/ITGBL1/COL13A1/NPNT/FBLN1/FN1/ITGA5/EMILIN1/MDK/SPRY4/S100A10/ACTN1/SKAP1/CD3E/MMP14/DMP1/ITGA3/EGFL6/CD96/ITGA4/FBLN5/LAMC1/WNT4/BST1/ANGPT2/EGFLAM/TRIP6/EPHA1/ZYX/RAC2/ITGA7/ANGPT1/MICALL2/NPY2R/CD44/CD36/CD63/NID2/LAMC3/NTNG1/CDKN2A/LAMB4/CCR7/MSLN/FLNA/IQGAP1/CCL28/PARVB/EPHA3/C…
GOBP_RESPONSE_TO_REACTIVE_OXYGEN_SPECIES	GOBP_RESPONSE_TO_REACTIVE_OXYGEN_SPECIES	214	0.463425	1.40818	0.000883829	0.0138688	0.0113524	10823	tags=30%, list=21%, signal=24%	H19/HP/COL1A1/MMP9/IL6/ANXA1/HBA1/DPEP1/SDC1/MET/SOD3/SOD2/FOSL1/IL10/MMP3/CRYGD/LDHA/PDGFD/HGF/EGFR/AQP1/CCNA2/NME8/FBLN5/CYP1B1/HMOX1/NCF1/CD36/IL18RAP/CDK2/SPHK1/CCR7/PLK3/MMP2/MAP1LC3A/GCH1/ECT2/MT3/FKBP1B/TRPA1/MAPK13/ROMO1/GPX1/PCNA/MPO/NQO1/TNFAIP3/MYB/UCP1/EZH2/CASP3/APOA4/RIPK3/GLRX2/HYAL2/TXN/BAK1/ARG1/PAWR/APOD/HBA2/DUSP1/UCP2/ADAM9
GOBP_LEUKOCYTE_MIGRATION_INVOLVED_IN_INFLAMMATORY_RESPONSE	GOBP_LEUKOCYTE_MIGRATION_INVOLVED_IN_INFLAMMATORY_RESPONSE	18	0.73531	1.80206	0.000887749	0.0138976	0.011376	12008	tags=78%, list=23%, signal=60%	S100A9/S100A8/MDK/LBP/SLAMF8/ELANE/CCR6/SELE/PTN/ALOX5/ADAM8/ITGB2/FFAR2/FUT7
GOBP_SISTER_CHROMATID_SEGREGATION	GOBP_SISTER_CHROMATID_SEGREGATION	199	0.46143	1.39868	0.000893881	0.0139609	0.0114277	14915	tags=38%, list=28%, signal=27%	PTTG3P/MEIKIN/CDC20/PTTG1/DLGAP5/PSRC1/CENPK/CCNB1/UBE2C/ANKRD53/CDCA8/KIF23/AURKB/NEK2/HORMAD2/KIF2C/KIF18A/MAPK15/CDC6/NCAPG/SGO1/KIF4A/BUB1/CHMP4C/TTK/NDC80/TACC3/PLK1/NUF2/TRIP13/ESCO2/HASPIN/NUSAP1/ESPL1/CENPE/NCAPH/NEK6/RMI2/BUB1B/MAD2L1/TOP2A/KIFC1/SMC4/KIF14/CDCA5/KIF4B/PRC1/SGO2/DSN1/CDT1/CENPF/HORMAD1/SPAG5/AURKC/SMC1B/DUSP1/ZWINT/RACGAP1/MAD2L2/ANAPC11/TUBG1/NAA10/KNTC1/NSMCE2/FBXO5/BO…
GOBP_HISTONE_H3_K9_METHYLATION	GOBP_HISTONE_H3_K9_METHYLATION	33	-0.489306	-1.88212	0.000899826	0.0140209	0.0114769	8478	tags=45%, list=16%, signal=38%	PRDM12/RIF1/MECP2/SETDB1/KDM4D/SETD7/ATRX/EHMT2/KDM3A/SETD5/JARID2/ASH1L/ARID4A/SIRT1/PAX5
GOBP_T_CELL_CHEMOTAXIS	GOBP_T_CELL_CHEMOTAXIS	25	0.679023	1.7494	0.000905546	0.0140771	0.0115229	3046	tags=32%, list=6%, signal=30%	CXCL10/CXCL11/CXCR3/CCR2/XCL2/XCL1/CCL5/CCL26
GOBP_RDNA_HETEROCHROMATIN_ASSEMBLY	GOBP_RDNA_HETEROCHROMATIN_ASSEMBLY	34	0.644709	1.71266	0.000909764	0.0141098	0.0115497	11251	tags=62%, list=21%, signal=49%	H3C8/H4C15/H3C7/H3C14/H3C11/H4C14/H4C11/H4C2/H4C6/H3C12/H4C13/H3C10/H3C15/H4C8/H3C4/H3C1/H4C4/H4C9/H4C3/H3C6/H4C12
GOBP_POSITIVE_REGULATION_OF_T_CELL_MEDIATED_IMMUNITY	GOBP_POSITIVE_REGULATION_OF_T_CELL_MEDIATED_IMMUNITY	43	0.606918	1.66343	0.000914823	0.0141553	0.0115869	13661	tags=53%, list=26%, signal=40%	CD1A/IL6/XCL1/GATA3/IL1R1/IL23R/RSAD2/B2M/CD1C/FZD5/NECTIN2/MR1/ZP3/SASH3/IL18/CD1D/PTPRC/FADD/TNFSF4/PVR/CD1E/IL23A/IL18R1
GOBP_ASTROCYTE_DEVELOPMENT	GOBP_ASTROCYTE_DEVELOPMENT	41	0.612994	1.67659	0.000919752	0.014191	0.0116161	9594	tags=49%, list=18%, signal=40%	S100A9/IL6/S100A8/FPR2/ROR2/TSPAN2/VIM/EGFR/IFNG/BACE2/C5AR1/ROR1/LAMC3/MT3/C1QA/CDK6/TREM2/SMO/LAMB2/GRN
GOBP_MORPHOGENESIS_OF_A_BRANCHING_STRUCTURE	GOBP_MORPHOGENESIS_OF_A_BRANCHING_STRUCTURE	181	0.470713	1.42685	0.000921384	0.014191	0.0116161	12176	tags=39%, list=23%, signal=30%	HOXB13/HOXD13/HOXA5/WT1/HOXD11/HOXB7/SHOX2/TBX20/VEGFA/SOCS3/ADM/MET/CCL11/COL4A1/TP63/COL13A1/NPNT/RDH10/MDK/IL10/SPRY1/MMP14/HGF/PDGFA/CITED1/DLX2/SEMA3A/HOXA11/WNT4/FGF10/TNC/CELSR1/FOXC2/GCM1/EPHA2/WNT2/SPINT1/ST14/TCF21/SIX2/SPRY2/PAX8/SEMA3E/NRP1/TACSTD2/ENG/FZD5/FOXA1/SMO/GPC3/CLIC4/DLL4/SLIT2/PLXND1/AGTR2/LEF1/CAV3/RSPO2/TIMELESS/NFATC4/PPP1CA/FOXD1/GLI3/WNT1/EGF/IHH/BCL11A/ADAMTS16/PAX2/…
GOBP_REGULATION_OF_NEUROTRANSMITTER_RECEPTOR_ACTIVITY	GOBP_REGULATION_OF_NEUROTRANSMITTER_RECEPTOR_ACTIVITY	80	-0.35771	-1.63358	0.000929034	0.0142759	0.0116856	8624	tags=41%, list=16%, signal=35%	DLGAP3/CACNG7/ADRB2/DLG3/SHANK1/NLGN3/PSCA/SRC/PATE1/GRIN2B/MAPK8IP2/RELN/SHISA9/KLHL24/DLG2/AKAP9/NETO1/NLGN2/DAPK1/RASGRF1/GRIA1/NLGN1/SHISA6/GRIA3/CACNG4/PATE4/RGS9/DLGAP1/SHISA7/GRIA2/SHANK2/GRIA4/CACNG2
GOCC_INTRINSIC_COMPONENT_OF_PRESYNAPTIC_MEMBRANE	GOCC_INTRINSIC_COMPONENT_OF_PRESYNAPTIC_MEMBRANE	64	-0.380634	-1.73132	0.000936944	0.0143162	0.0117186	6680	tags=38%, list=13%, signal=33%	CDH9/SCN2A/SYT11/P2RY4/RGS7BP/PTPRS/SLC1A2/PCDH17/SLC6A3/GPM6A/HTR2A/ADORA2A/ADCY8/NECTIN1/ERBB4/PTPRD/GRIK4/CDH10/ADRA1A/CNTN1/SLC1A6/CNTN6/NTNG2/GLRA1
GOBP_CELLULAR_RESPONSE_TO_VITAMIN	GOBP_CELLULAR_RESPONSE_TO_VITAMIN	30	0.656201	1.72801	0.000938098	0.0143162	0.0117186	9821	tags=53%, list=19%, signal=43%	POSTN/COL1A1/VDR/CYP27B1/SNAI2/LEP/IL15/FOLR1/TNC/BRIP1/FES/PTN/PPARG/PIM1/KANK2/PHEX
GOBP_IMMUNOGLOBULIN_PRODUCTION	GOBP_IMMUNOGLOBULIN_PRODUCTION	110	0.5154	1.53114	0.000937112	0.0143162	0.0117186	12376	tags=38%, list=23%, signal=29%	FCGR2B/IGKC/IL13RA2/CLCF1/IL6/XCL1/IL10/CD40LG/CR1/TRAV14DV4/CD28/TRAV2/TNFRSF4/EXO1/BATF/GAPT/MZB1/CGAS/CD40/VPREB3/CCR6/TRDV1/POLQ/TFRC/TBX21/IL2/SWAP70/PMS2P1/PMS2P5/SASH3/HPX/FCRL3/TGFB1/GPI/IL4R/RBP4/PTPRC/MAD2L2/TNFSF4/VPREB1/IL27RA/TNFSF13
GOBP_DNA_DEAMINATION	GOBP_DNA_DEAMINATION	14	0.771925	1.77567	0.000952888	0.0145075	0.0118752	3949	tags=43%, list=7%, signal=40%	APOBEC3D/APOBEC3F/APOBEC3G/APOBEC3B/APOBEC3C/APOBEC3A
GOBP_REGULATION_OF_LYMPHOCYTE_MIGRATION	GOBP_REGULATION_OF_LYMPHOCYTE_MIGRATION	62	0.573233	1.63576	0.000959332	0.0145075	0.0118752	12663	tags=45%, list=24%, signal=34%	CCL7/CCL20/CXCL10/CXCL14/CCR2/XCL2/XCL1/CCL5/CCL2/MSN/ITGA4/CD200R1/TNFRSF14/ECM1/CXCL13/CCR6/GCSAM/GCSAML/ADTRP/PYCARD/ADAM8/RIPK3/APOD/AIF1/FADD/IL27RA/PTK2B/AIRE
GOBP_CHROMATIN_SILENCING	GOBP_CHROMATIN_SILENCING	65	0.558512	1.59632	0.000955393	0.0145075	0.0118752	9564	tags=37%, list=18%, signal=30%	HOTAIR/H2AC19/H2AC18/H2AC16/H2AC12/DYDC1/DYDC2/CDC45/H2AC20/H2AC13/H2AC17/H2AC4/H2AC21/H2AJ/TNP1/MSL3P1/H2AP/EZH2/H2AC8/H2AC11/H2AC7/HMGA1/H2AC6/H2AX
GOBP_REGULATION_OF_CHROMOSOME_SEGREGATION	GOBP_REGULATION_OF_CHROMOSOME_SEGREGATION	88	0.532438	1.55627	0.000957597	0.0145075	0.0118752	12916	tags=41%, list=25%, signal=31%	PTTG3P/CDC20/PTTG1/DLGAP5/CCNB1/UBE2C/AURKB/KIF2C/MAPK15/PLSCR1/CDC6/BUB1/TTK/NDC80/TACC3/PLK1/TRIP13/ESPL1/CENPE/NEK6/RMI2/BUB1B/MAD2L1/CDT1/CENPF/HORMAD1/IHO1/DUSP1/ZWINT/MAD2L2/ANAPC11/KNTC1/NSMCE2/FBXO5/MKI67/RAD18
GOBP_NEGATIVE_REGULATION_OF_SINGLE_STRANDED_VIRAL_RNA_REPLICATION_VIA_DOUBLE_STRANDED_DNA_INTERMEDIATE	GOBP_NEGATIVE_REGULATION_OF_SINGLE_STRANDED_VIRAL_RNA_REPLICATION_VIA_DOUBLE_STRANDED_DNA_INTERMEDIATE	16	0.747219	1.78159	0.00100224	0.0150551	0.0123234	3949	tags=44%, list=7%, signal=40%	HMGA2/APOBEC3D/APOBEC3F/APOBEC3G/APOBEC3B/APOBEC3C/APOBEC3A
GOMF_CYSTEINE_TYPE_ENDOPEPTIDASE_INHIBITOR_ACTIVITY	GOMF_CYSTEINE_TYPE_ENDOPEPTIDASE_INHIBITOR_ACTIVITY	56	0.578209	1.63047	0.00100457	0.0150551	0.0123234	7789	tags=36%, list=15%, signal=30%	LTF/TNFSF14/CST6/DPEP1/CARD16/BIRC5/TNFAIP8/CSTA/BIRC3/PTTG1/WFDC2/CST7/CARD17/CST2/LCN1/CST1/AVP/MT3/CST3/KNG1
GOMF_METALLOPEPTIDASE_ACTIVITY	GOMF_METALLOPEPTIDASE_ACTIVITY	182	0.464046	1.40703	0.00100426	0.0150551	0.0123234	10846	tags=31%, list=21%, signal=25%	MMP13/MMP9/MMP7/MMP1/ADAM12/CPA4/MMP8/MMP19/ADAMTS3/ADAM33/DPEP1/MMP12/MMP11/MMP10/ANPEP/MMP3/MMP14/CPA1/ADAMTSL4/ADAMTS14/ADAMTS18/AGBL2/ADAMDEC1/ADAM19/ADAMTS7/ENPEP/ATP23/PAPPA2/TRABD2B/ADAMTS2/CPQ/ACE/MMP2/CPZ/CPA6/MMP25/CPA2/AOPEP/ADAMTS1/ADAM8/CPA5/MMEL1/ECE1/ADAM7/NAALADL1/MMP20/ERAP2/MMP23B/NPEPL1/MMP27/PHEX/CPA3/LAP3/CPM/BMP1/ADAM9/XPNPEP2
GOBP_REGULATION_OF_GENE_EXPRESSION_EPIGENETIC	GOBP_REGULATION_OF_GENE_EXPRESSION_EPIGENETIC	188	0.461278	1.39822	0.00100426	0.0150551	0.0123234	9942	tags=29%, list=19%, signal=24%	HOTAIR/H2AC19/H2AC18/H3C8/H4C15/H3C7/H3C14/DIRAS3/H2AC16/H2AC12/H3C11/DYDC1/DYDC2/CDC45/CTCFL/H2AC20/H4C14/H2AC13/H2AC17/SERTAD1/TFAP2C/H4C11/H2AC4/IGF2/H4C2/POLR2L/H4C6/CDCA4/H2AC21/H3C12/PABPC1L/H4C13/H3C10/H3C15/H4C8/H2AJ/TNP1/MSL3P1/GPX1/H3C4/H2AP/H3C1/PRDM14/EZH2/H2AC8/H2AC11/H2AC7/CHEK1/HMGA1/H2AC6/H4C4/H2AX/H4C9/SPI1/MYO1C
GOBP_MAINTENANCE_OF_SYNAPSE_STRUCTURE	GOBP_MAINTENANCE_OF_SYNAPSE_STRUCTURE	16	-0.649483	-2.13669	0.00102473	0.0153227	0.0125425	7785	tags=56%, list=15%, signal=48%	ERC2/C1QL1/SYNGAP1/ERC1/BSN/CTBP2/ADGRB3/CBLN1/OPHN1
GOBP_CYTOPLASMIC_MICROTUBULE_ORGANIZATION	GOBP_CYTOPLASMIC_MICROTUBULE_ORGANIZATION	62	-0.378686	-1.71555	0.00104464	0.0155855	0.0127576	11176	tags=52%, list=21%, signal=41%	TRDN/CEP120/KPNB1/FIGN/VPS4B/DCTN1/TUBGCP5/CHP1/CEP126/CCDC88C/TPPP/TUBGCP3/FSD1/EZR/TUBGCP2/SLK/TUBGCP6/PCM1/CLIP4/CLIP3/SPAST/TUBGCP4/CAMSAP1/CLASP1/HOOK3/DYNC1H1/CCDC88A/CAMSAP2/CAMSAP3/NUMA1/DST/MAPT
GOBP_DNA_CYTOSINE_DEAMINATION	GOBP_DNA_CYTOSINE_DEAMINATION	10	0.810305	1.7232	0.0010551	0.0157063	0.0128565	3949	tags=60%, list=7%, signal=56%	APOBEC3D/APOBEC3F/APOBEC3G/APOBEC3B/APOBEC3C/APOBEC3A
GOMF_PROTEASE_BINDING	GOMF_PROTEASE_BINDING	131	0.502624	1.50409	0.00106272	0.0157496	0.0128919	9339	tags=30%, list=18%, signal=25%	TIMP1/COL1A1/CD70/COL3A1/ANXA2P2/SERPINA5/SERPINE1/COL1A2/BDKRB2/ANXA2/DPP4/CARD16/ITGB3/CSTA/FN1/FAP/SERPINA1/ITGA3/IL1R1/F3/CD28/ADAMTSL4/CARD17/ELANE/ECM1/DERL3/INSL3/MAGEA3/CD177/CST3/PYCARD/SERPINC1/TNFAIP3/SERPINF2/VWF/CASP3/BRCA2/SERPINB6/ITGB1
GOBP_TRANSITION_METAL_ION_HOMEOSTASIS	GOBP_TRANSITION_METAL_ION_HOMEOSTASIS	138	0.486335	1.46106	0.0010606	0.0157496	0.0128919	9817	tags=28%, list=19%, signal=22%	LTF/S100A9/S100A8/STEAP3/STEAP1/MT1DP/PRND/HAMP/MT1A/HFE/LCK/SLC11A1/MT1HL1/MT1M/IFNG/CP/HMOX1/SLC39A4/MT1H/LCN2/STEAP4/FTL/MIR210/FTH1P19/MT1B/TFR2/MT1E/TFRC/MT3/SLC39A8/B2M/MT2A/ERFE/MELTF/BOLA2B/HPX/HYAL2/SLC30A7
GOBP_REGULATION_OF_MITOTIC_NUCLEAR_DIVISION	GOBP_REGULATION_OF_MITOTIC_NUCLEAR_DIVISION	109	0.509448	1.51079	0.00108556	0.0160523	0.0131397	12892	tags=40%, list=24%, signal=31%	EREG/CCDC8/TOM1L1/DMRT1/CDC20/DLGAP5/CCNB1/CAV2/AURKB/NEK2/CD28/CDC25C/BUB1/AURKA/TTK/NDC80/PLK1/TRIP13/NUSAP1/ESPL1/IGF2/SPHK1/BUB1B/MAD2L1/CUL7/IL1A/FBXO43/CDT1/CHEK1/CDC42/CENPF/PKMYT1/DUSP1/ZWINT/MAD2L2/ANAPC11/PDGFRB/EGF/BORA/KNTC1/NSMCE2/FBXO5/MKI67/MTBP
GOBP_ANTIBACTERIAL_HUMORAL_RESPONSE	GOBP_ANTIBACTERIAL_HUMORAL_RESPONSE	56	0.574771	1.62078	0.00111938	0.0165158	0.0135191	4534	tags=32%, list=9%, signal=29%	LTF/PI3/JCHAIN/H2BS1/OCIAD2/IGHA1/CAMP/SLPI/DEFA3/IGHA2/H2BC10/IGHM/WFDC2/ANG/DEFA4/H2BC11/ELANE/H2BC12
GOBP_KINETOCHORE_ORGANIZATION	GOBP_KINETOCHORE_ORGANIZATION	22	0.694356	1.74784	0.00112925	0.0166246	0.0136081	11370	tags=64%, list=22%, signal=50%	CENPA/DLGAP5/CENPK/NDC80/NUF2/CENPE/CENPW/SMC4/CENPS/CENPN/CDT1/CENPH/CENPF/CENPX
GOCC_NEURON_PROJECTION_MEMBRANE	GOCC_NEURON_PROJECTION_MEMBRANE	59	-0.38996	-1.74575	0.00113216	0.0166308	0.0136132	5042	tags=27%, list=10%, signal=25%	SHISA9/TACR3/ADORA2A/UNC5A/GABRG2/GRIA1/SHISA6/CNTNAP2/ANK1/GABRG1/GABRA3/MAPT/KCNB1/SHISA7/ADGRV1/KCNJ11
GOBP_INTERLEUKIN_12_PRODUCTION	GOBP_INTERLEUKIN_12_PRODUCTION	57	0.583639	1.64846	0.00113498	0.0166355	0.0136171	8796	tags=39%, list=17%, signal=32%	IDO1/THBS1/LILRA5/ISL1/SLAMF1/MDK/IL10/CD40LG/IFNG/IL23R/TLR8/CD36/IRF1/JAK3/CD40/CCR7/CLEC7A/LTB/SCIMP/TLR2/LAPTM5/MEFV
GOBP_T_CELL_CYTOKINE_PRODUCTION	GOBP_T_CELL_CYTOKINE_PRODUCTION	34	0.641456	1.70402	0.00114157	0.0166589	0.0136362	13661	tags=59%, list=26%, signal=44%	IL6/CCR2/XCL1/HFE/IFNB1/GATA3/IL1R1/CLC/TBX21/RSAD2/B2M/FZD5/TRPM4/SASH3/IL18/ARG1/CD55/TNFSF4/TNFRSF1B/IL18R1
GOMF_SCAVENGER_RECEPTOR_ACTIVITY	GOMF_SCAVENGER_RECEPTOR_ACTIVITY	47	0.600654	1.67135	0.00113949	0.0166589	0.0136362	9414	tags=40%, list=18%, signal=33%	MARCO/TMPRSS3/TMPRSS15/CD163/LOXL4/CFI/MSR1/LOXL2/PRG4/SSC5D/CD5/CD6/CD36/COLEC12/ENPP1/STAB1/LGALS3BP/SSC4D/LOXL3
GOBP_LONG_TERM_SYNAPTIC_DEPRESSION	GOBP_LONG_TERM_SYNAPTIC_DEPRESSION	30	-0.520157	-1.96354	0.00114647	0.016694	0.0136649	3900	tags=40%, list=7%, signal=37%	ADCY8/GRID2IP/ABHD6/GRIA1/PPP1R9A/SORCS3/MAPT/CD38/KCNB1/GRID2/SHANK2/CBLN1
GOBP_REGULATION_OF_NEUTROPHIL_CHEMOTAXIS	GOBP_REGULATION_OF_NEUTROPHIL_CHEMOTAXIS	31	0.647405	1.70594	0.00115422	0.0167702	0.0137273	7251	tags=39%, list=14%, signal=33%	CXCL8/DPP4/XCL1/MDK/LBP/THBS4/BST1/C5AR1/RAC2/CD74/CCR7/C5AR2
GOBP_REGULATION_OF_REACTIVE_OXYGEN_SPECIES_METABOLIC_PROCESS	GOBP_REGULATION_OF_REACTIVE_OXYGEN_SPECIES_METABOLIC_PROCESS	187	0.468884	1.42137	0.00117009	0.0169638	0.0138858	16066	tags=45%, list=30%, signal=32%	H19/HP/PTX3/MMP8/THBS1/FPR2/NOX4/AGTR1/SOD2/IL10/MMP3/LEP/EGFR/ACOD1/IFNG/FBLN5/PTGS2/GADD45A/ASS1/BST1/CYP1B1/MIR27B/RAC2/ICAM1/RGN/CD36/MTCO2P12/CAV1/RAB27A/CYBA/FOXM1/CD177/TYROBP/TSPO/GCH1/MT3/CLEC7A/ROMO1/ZC3H12A/ALOX5/STK17A/F2RL1/GLA/PAGE4/XDH/UCP1/PDK3/TIGAR/HK2/ITGB2/RIPK3/AGTR2/CRP/TGFB1/PTGIS/MIR99B/PDGFRB/MPV17L/PAX2/G6PD/DYNLL1/RIPK1/PTK2B/ARF4/HBB/PKD2/CLU/P2RX4/TMEM106A/BCO2/CD34/N…
GOBP_INTERLEUKIN_10_PRODUCTION	GOBP_INTERLEUKIN_10_PRODUCTION	58	0.57666	1.63434	0.00118851	0.0171564	0.0140434	8982	tags=40%, list=17%, signal=33%	FCGR2B/MMP8/IDO1/LILRA5/IL6/XCL1/PDCD1LG2/CD40LG/HGF/BCL3/CD28/CD274/IL23R/JAK3/TYROBP/CLEC7A/ISG15/TSLP/TREM2/F2RL1/PYCARD/TLR2/SASH3
GOBP_REGULATION_OF_BLOOD_PRESSURE	GOBP_REGULATION_OF_BLOOD_PRESSURE	175	0.465881	1.41058	0.00118852	0.0171564	0.0140434	13148	tags=45%, list=25%, signal=34%	POSTN/RARRES2/EDN2/COL1A2/NOS2/ADM/BDKRB1/AGTR1/SOD2/ADM2/ANPEP/OR51E2/NPPB/LEP/CES1/PTGS2/HMOX1/MIR27B/ENPEP/CARTPT/CALCA/ADRA1D/PTGS1/ACTA2/ACE/NTSR1/AVPR1A/FFAR3/NR2F2/CNR1/CTSZ/F11R/APLN/AVP/GCH1/ADORA1/EMP2/UTS2/OXTR/AOPEP/KLK1/F2RL1/AGTRAP/MC3R/PPARG/GJA5/SUCNR1/SERPINF2/ECE1/ADRB3/P2RX1/TBXA2R/ERAP2/SCPEP1/TAC3/VEGFC/CYP4F2/AGTR2/CTSG/CPA3/NPR1/PCSK5/UTS2R/ATP1A1/RNLS/ACVRL1/POMC/GCGR/NMU/…
GOBP_POSTSYNAPTIC_SPECIALIZATION_ORGANIZATION	GOBP_POSTSYNAPTIC_SPECIALIZATION_ORGANIZATION	31	-0.519199	-1.97937	0.00121421	0.0174894	0.014316	7530	tags=55%, list=14%, signal=47%	SHANK1/TMEM108/LRRTM1/SYNGAP1/PTPRS/NLGN2/NRXN2/NLGN1/PTPRD/LRRTM2/LRRC4/NTNG2/NRXN1/GRID2/SHANK2/CBLN1/OPHN1
GOBP_CELLULAR_RESPONSE_TO_COPPER_ION	GOBP_CELLULAR_RESPONSE_TO_COPPER_ION	28	0.655312	1.70472	0.00121956	0.0175286	0.0143481	8780	tags=46%, list=17%, signal=39%	MT1DP/MT1A/AQP1/MT1HL1/MT1M/MT1H/MT1B/MAP1LC3A/MT1E/MT3/AQP2/MT2A/AOC1
GOBP_REGULATION_OF_DENDRITE_MORPHOGENESIS	GOBP_REGULATION_OF_DENDRITE_MORPHOGENESIS	64	-0.373227	-1.69763	0.0012381	0.0177567	0.0145348	11727	tags=58%, list=22%, signal=45%	PARP6/OBSL1/NSMF/PQBP1/DBN1/DNM1L/ANAPC2/KALRN/PPP3CA/SEMA4D/TRPC5/GORASP1/CUX1/FBXW8/NEDD4/NEUROG3/FBXO31/DHX36/ID1/OPA1/TIAM1/SS18L1/GSK3B/RELN/SARM1/RAPGEF2/HECW2/TNIK/LRP8/HECW1/PAK3/CHRNB2/PTPRD/RAP2A/ADGRB3/CUX2/IL1RAPL1
GOBP_AXO_DENDRITIC_TRANSPORT	GOBP_AXO_DENDRITIC_TRANSPORT	69	-0.374647	-1.65111	0.0012509	0.0179018	0.0146536	8924	tags=41%, list=17%, signal=34%	AP3S2/SPG11/MAPK8IP3/OPA1/APBA1/PAFAH1B1/TMEM108/TERF2/FBXW11/AP3B2/SPAST/AP3M1/MAP1A/KIF5C/WASF1/TRAK1/KIF1A/DLG2/KIF5B/DYNC1H1/SYBU/RAB27B/KIF1B/KIF3A/PURA/DST/MAP2/MAPT
GOBP_NEGATIVE_REGULATION_OF_CYSTEINE_TYPE_ENDOPEPTIDASE_ACTIVITY	GOBP_NEGATIVE_REGULATION_OF_CYSTEINE_TYPE_ENDOPEPTIDASE_ACTIVITY	78	0.53366	1.5463	0.00128275	0.0183183	0.0149946	13026	tags=42%, list=25%, signal=32%	LTF/MMP9/TNFSF14/THBS1/VEGFA/DPEP1/CARD16/PLAUR/TNFAIP8/HGF/AQP1/CST7/NGFR/BCL2L12/SFN/LAMP3/CD44/IFI6/MAGEA3/AVP/MT3/GPX1/RAG1/RPS6KA1/LAMTOR5/TRIAP1/CAST/PAX2/NOL3/IFI16/CD27/NAIP/GAS6
GOBP_POSITIVE_REGULATION_OF_ACUTE_INFLAMMATORY_RESPONSE	GOBP_POSITIVE_REGULATION_OF_ACUTE_INFLAMMATORY_RESPONSE	25	0.668533	1.72238	0.00130591	0.0185817	0.0152102	11725	tags=68%, list=22%, signal=53%	IL6/TNFSF11/OSMR/C2CD4A/PTGS2/NPY5R/CCR7/OSM/FFAR3/C3/CNR1/ADAM8/ZP3/TNFRSF11A/C2CD4B/FFAR2/PIK3CG
GOBP_NEGATIVE_REGULATION_OF_MYELOID_CELL_DIFFERENTIATION	GOBP_NEGATIVE_REGULATION_OF_MYELOID_CELL_DIFFERENTIATION	91	0.521981	1.53144	0.00130955	0.0185817	0.0152102	12696	tags=45%, list=24%, signal=34%	LTF/HOXB8/HOXA9/HOXA5/HOXA7/H4C15/LILRB3/H4C14/CEACAM1/GPR55/CARTPT/H4C11/GPR171/H4C2/H4C6/H4C13/H4C8/INHBA/FSTL3/UBASH3B/CDK6/MEIS1/C1QC/ZFP36/LRRC17/H4C4/H4C9/NME1/LYN/NME2/LILRB1/FBN1/PRMT1/H4C3/PF4/H4C12/APCS/PTK2B/H4C1/GPR68/TRIB1
GOBP_CHROMOSOME_SEPARATION	GOBP_CHROMOSOME_SEPARATION	95	0.513409	1.50786	0.00130824	0.0185817	0.0152102	12650	tags=37%, list=24%, signal=28%	PTTG3P/CDC20/PTTG1/DLGAP5/CCNB1/UBE2C/AURKB/MAPK15/PLSCR1/CDC6/BUB1/TTK/NDC80/TACC3/PLK1/TRIP13/ESPL1/CENPE/NEK6/BUB1B/MAD2L1/TOP2A/TEX11/CENPS/CDT1/EME1/CENPF/DUSP1/ZWINT/MAD2L2/ANAPC11/CENPX/KNTC1/NSMCE2/FBXO5
GOBP_REGULATION_OF_LYMPHOCYTE_CHEMOTAXIS	GOBP_REGULATION_OF_LYMPHOCYTE_CHEMOTAXIS	25	0.668425	1.7221	0.00132647	0.0187818	0.015374	3226	tags=32%, list=6%, signal=30%	CCL7/CXCL10/CXCL14/CCR2/XCL2/XCL1/CCL5/CCL2
GOMF_CCR_CHEMOKINE_RECEPTOR_BINDING	GOMF_CCR_CHEMOKINE_RECEPTOR_BINDING	39	0.615977	1.67038	0.00133048	0.0187987	0.0153878	10224	tags=54%, list=19%, signal=43%	CCL7/CCL20/CCL23/CCL11/CCR2/XCL2/XCL1/CCL13/CCL5/CCL26/CCL2/CCL18/CXCL13/DEFB1/CCL15/CCL14/CCL16/CNIH4/CCRL2/CCL24/CCL25
GOBP_FACIAL_NERVE_MORPHOGENESIS	GOBP_FACIAL_NERVE_MORPHOGENESIS	10	0.802819	1.70728	0.00137781	0.0194116	0.0158895	4895	tags=40%, list=9%, signal=36%	HOXB2/SEMA3F/SEMA3A/HOXB1
GOBP_REGULATION_OF_TUBE_SIZE	GOBP_REGULATION_OF_TUBE_SIZE	125	0.491575	1.46778	0.00137968	0.0194116	0.0158895	12420	tags=43%, list=24%, signal=33%	SCNN1B/EDN2/BDKRB2/FGG/ADM/AGTR1/SOD2/NPPB/LEP/EGFR/P2RY2/HTR1D/FOXC2/HRH1/ICAM1/CALCA/ADRA1D/ACTA2/CAV1/ACE/AVPR1A/APLN/AVP/GCH1/ADORA1/ITGA1/OXTR/PLOD3/GPX1/KNG1/F2RL1/GJA5/SERPINF2/RGS2/ECE1/ADRB3/TRPM4/P2RX1/TBXA2R/SCPEP1/HRH2/GCLM/AGTR2/CRP/HTR2B/CHRM3/HTR7/NPR1/FOXC1/UTS2R/CASR/P2RY1/DBH/ITGB1BP1
GOBP_ENDOTHELIAL_CELL_MORPHOGENESIS	GOBP_ENDOTHELIAL_CELL_MORPHOGENESIS	13	0.776063	1.74947	0.00138831	0.0194721	0.015939	9300	tags=69%, list=18%, signal=57%	STC1/MET/COL15A1/CNMD/COL22A1/TNMD/COL18A1/PLOD3/CLIC4
GOBP_REGULATION_OF_CHEMOTAXIS	GOBP_REGULATION_OF_CHEMOTAXIS	218	0.450603	1.36916	0.00138982	0.0194721	0.015939	14240	tags=43%, list=27%, signal=32%	CCL7/CXCL8/RARRES2/CXCL10/SERPINE1/EDN2/THBS1/IL6/VEGFA/DPP4/FPR2/MET/CXCL14/CCR2/XCL2/XCL1/CCR4/MDK/MIR149/SEMA3F/CCL5/PDGFD/CCL26/TPBG/F3/CCL2/SEMA3A/LBP/TMSB4X/SLAMF8/THBS4/FGF10/BST1/HSPB1/C5AR1/ANGPT2/ELANE/RAC2/STAP1/CD74/EFNB2/CXCL13/NTF3/CCR7/CCR6/SEMA3E/NRP1/PTN/C5AR2/CXCR4/SWAP70/PRSS56/CCN3/TREM2/ITGA2/F2RL1/MIF/SUCNR1/GPR183/VEGFC/SLIT2/LYN/TGFB1/CALR/STX3/WNT3A/CXCL17/AIF1/DUSP1/LPAR…
GOBP_PYRIDINE_CONTAINING_COMPOUND_METABOLIC_PROCESS	GOBP_PYRIDINE_CONTAINING_COMPOUND_METABOLIC_PROCESS	41	0.605183	1.65522	0.00139386	0.0194877	0.0159518	12333	tags=46%, list=23%, signal=36%	NNMT/IDO1/NAMPT/KMO/AOX1/PTGS2/KYNU/ACMSD/NMNAT3/PARP9/PTGIS/QPRT/HAAO/PARP10/NAXE/RNLS/NMRK1/PNP/NMNAT1
GOBP_POSITIVE_REGULATION_OF_GRANULOCYTE_CHEMOTAXIS	GOBP_POSITIVE_REGULATION_OF_GRANULOCYTE_CHEMOTAXIS	27	0.657908	1.7054	0.00139781	0.0195021	0.0159636	6080	tags=33%, list=12%, signal=30%	CXCL8/XCL1/MDK/LBP/THBS4/C5AR1/RAC2/CD74/CCR7
GOBP_SINGLE_STRANDED_VIRAL_RNA_REPLICATION_VIA_DOUBLE_STRANDED_DNA_INTERMEDIATE	GOBP_SINGLE_STRANDED_VIRAL_RNA_REPLICATION_VIA_DOUBLE_STRANDED_DNA_INTERMEDIATE	20	0.705307	1.74915	0.0014232	0.0198148	0.0162195	3949	tags=40%, list=7%, signal=37%	HMGA2/CXCL8/APOBEC3D/APOBEC3F/APOBEC3G/APOBEC3B/APOBEC3C/APOBEC3A
GOBP_REGULATION_OF_SODIUM_ION_TRANSPORT	GOBP_REGULATION_OF_SODIUM_ION_TRANSPORT	86	-0.335256	-1.64856	0.00142991	0.0198668	0.0162621	6957	tags=31%, list=13%, signal=27%	FGF13/PCSK9/NKAIN2/UTRN/FGF14/WNK1/AHCYL1/KLHL24/PRKCE/WNK2/KIF5B/ANK3/HECW2/MLLT6/WNK3/NETO1/HECW1/FGF11/NKAIN4/SCN3B/NKAIN1/FGF12/P2RX7/FXYD6/NKAIN3/CNTN1/FXYD2
GOBP_ARACHIDONIC_ACID_SECRETION	GOBP_ARACHIDONIC_ACID_SECRETION	29	0.636792	1.66254	0.0014341	0.0198836	0.0162758	6290	tags=34%, list=12%, signal=30%	PLA2G2A/PLA2G5/BDKRB2/ANXA1/PLA2G3/PLA2G2C/PLA2R1/ACE/NTSR1/PLA2G2F
GOBP_NEURAL_RETINA_DEVELOPMENT	GOBP_NEURAL_RETINA_DEVELOPMENT	70	-0.366616	-1.6239	0.00144287	0.0199637	0.0163414	3248	tags=21%, list=6%, signal=20%	LHX1/CRB1/ZHX2/PDE6C/SLC1A1/HIPK2/NTRK2/PTF1A/NEUROD4/DSCAM/MEGF11/SOX8/IGFN1/USH1C/SLC17A8
GOCC_FIBRILLAR_COLLAGEN_TRIMER	GOCC_FIBRILLAR_COLLAGEN_TRIMER	12	0.787295	1.73562	0.00146523	0.020231	0.0165602	1011	tags=50%, list=2%, signal=49%	COL1A1/COL3A1/COL5A1/LUM/COL1A2/COL5A2
GOBP_PRESYNAPTIC_MEMBRANE_ORGANIZATION	GOBP_PRESYNAPTIC_MEMBRANE_ORGANIZATION	11	-0.718366	-2.10182	0.00150322	0.02067	0.0169196	3565	tags=64%, list=7%, signal=59%	PTEN/NLGN3/NLGN2/NLGN1/PTPRD/LRP4/IL1RAPL1
GOBP_REGULATION_OF_CYSTEINE_TYPE_ENDOPEPTIDASE_ACTIVITY	GOBP_REGULATION_OF_CYSTEINE_TYPE_ENDOPEPTIDASE_ACTIVITY	226	0.449565	1.3682	0.00150027	0.02067	0.0169196	15397	tags=43%, list=29%, signal=31%	LTF/MMP9/TNFSF14/THBS1/S100A9/S100A8/VEGFA/DPEP1/CARD16/PLAUR/TP63/TNFAIP8/BIRC3/NODAL/FASLG/HGF/F3/LCK/AQP1/CST7/NGFR/NLRP12/BCL2L12/SFN/FAS/LAMP3/MIR27B/CASP1/CD44/IFI6/PSMB9/CASP8/ST20/MAGEA3/AVP/TNFSF15/ATP2A3/PRR7/MT3/CCN1/CLEC7A/CIDEB/TRADD/GPX1/PYCARD/PPARG/XDH/P2RX1/LAPTM5/MEFV/RAG1/RPS6KA1/LAMTOR5/DAP/DLC1/UACA/BAK1/BAX/TNFSF10/WNT3A/NOD1/CTSD/TRIAP1/CAST/TNFRSF10B/NDUFA13/FOXL2/FADD/CCK…
GOBP_LEUKOCYTE_HOMEOSTASIS	GOBP_LEUKOCYTE_HOMEOSTASIS	78	0.531045	1.53872	0.00152619	0.0209427	0.0171427	10185	tags=33%, list=19%, signal=27%	IL2RA/CXCL6/TNFSF14/IL6/ANXA1/SIT1/HCAR2/CCNB2/GPR174/FAS/GAPT/SLC46A2/CD74/TCIRG1/JAK3/SPTA1/IL2/TNFAIP3/GPR183/CASP3/LMO1/RAG1/RIPK3/LYN/BAK1/BAX
GOBP_INNATE_IMMUNE_RESPONSE_IN_MUCOSA	GOBP_INNATE_IMMUNE_RESPONSE_IN_MUCOSA	25	0.664891	1.71299	0.00157325	0.0215442	0.0176351	11224	tags=64%, list=21%, signal=50%	LTF/H2BS1/NOS2/CAMP/DEFA3/H2BC10/RNASE2/DEFA4/H2BC11/H2BC12/DEFB1/RNASE3/APOA4/RPL39/H2BC8/H2BC4
GOBP_POSITIVE_REGULATION_OF_RESPONSE_TO_CYTOKINE_STIMULUS	GOBP_POSITIVE_REGULATION_OF_RESPONSE_TO_CYTOKINE_STIMULUS	56	0.56757	1.60047	0.0015786	0.0215732	0.0176588	13312	tags=52%, list=25%, signal=39%	MMP12/CASP4/IL1R1/IL7/TRIM6/CASP1/CD74/CD300LF/TXK/TICAM2/CXCR4/ZBP1/TSLP/TREM2/GFI1/PARP9/TLR2/IRF7/LAPTM5/AGPAT2/HPX/NLRC5/IKBKE/IFIH1/IRF3/FADD/RIPK1/GAS6/HSPA1B
GOBP_CELL_FATE_COMMITMENT	GOBP_CELL_FATE_COMMITMENT	243	0.447024	1.36278	0.00159231	0.0217159	0.0177757	9896	tags=34%, list=19%, signal=28%	HOXC10/HOXA2/DMRTA2/WT1/GDF3/WNT16/FOXA2/PDPN/GATA4/HOXD10/TBX20/IL6/LBX1/DKK1/PITX1/TBX1/ISL1/ISL2/GSX2/ROR2/NTF4/TEAD3/NODAL/DMRT3/WNT10A/GATA3/DHH/GATA6/SLAMF6/OLIG3/DLX2/EBF2/SLAMF8/HOXA11/WNT4/IL7/FGF10/FOXC2/GCM1/BATF/EOMES/IL23R/BARHL2/LY9/WNT2/GAP43/ETV2/TGFB1I1/DLX1/TBX4/EYA2/SIX2/SPRY2/NR2F2/TBX21/MYF6/NRP1/NEUROG1/DBX1/ARX/NR2E1/JAG1/FZD7/MYOG/FOXA1/PPARG/GSC/GAS1/CTSL/SMO/TBX15/PRDM14…
GOBP_N_TERMINAL_PROTEIN_AMINO_ACID_MODIFICATION	GOBP_N_TERMINAL_PROTEIN_AMINO_ACID_MODIFICATION	29	-0.494321	-1.86204	0.00161366	0.0219623	0.0179773	11941	tags=52%, list=23%, signal=40%	NAA25/NAA40/HHATL/NAA16/PPM1A/NAA35/PPM1B/NAA30/METAP1D/KAT2B/NMT2/CREBBP/EP300/SOX4/NAA11
GOBP_POSITIVE_REGULATION_OF_TOLL_LIKE_RECEPTOR_SIGNALING_PATHWAY	GOBP_POSITIVE_REGULATION_OF_TOLL_LIKE_RECEPTOR_SIGNALING_PATHWAY	27	0.65415	1.69566	0.00162228	0.0220141	0.0180198	9478	tags=44%, list=18%, signal=36%	LTF/PTPN22/LBP/CAV1/CYBA/TREML4/TICAM2/RSAD2/F2RL1/TLR2/IFI35/TLR1
GOBP_CYTOLYSIS	GOBP_CYTOLYSIS	31	0.64019	1.68693	0.00162407	0.0220141	0.0180198	7683	tags=52%, list=15%, signal=44%	PLA2G2A/LYZ/GZMA/GZMH/C6/APOL1/CR1/PRF1/CFHR5/LBP/CFHR1/C7/MICA/ROMO1/MICB/GZMB
GOBP_POSITIVE_REGULATION_OF_EPITHELIAL_CELL_PROLIFERATION	GOBP_POSITIVE_REGULATION_OF_EPITHELIAL_CELL_PROLIFERATION	196	0.453874	1.37405	0.0016676	0.0225583	0.0184652	13532	tags=41%, list=26%, signal=31%	REG1A/VEGFA/TBX1/APELA/TWIST1/AREG/CCL11/MMP12/AGTR1/LAMB1/OSR2/ITGB3/TP63/BMP5/NODAL/MDK/IL10/CCL26/CAV2/ODAM/F3/EGFR/MIR27A/ANG/ITGA4/THBS4/LAMC1/FGF10/C5AR1/HMOX1/MIR27B/IQGAP3/DLX5/WNT2/ECM1/IGF2/ZBED9/CLDN1/GPBAR1/JAML/APLN/LRG1/NRP1/PTN/C5AR2/HAS2/MYDGF/MIR23A/FZD7/CCR3/TNFAIP3/APLNR/SMO/ERBB2/CDC42/GRN/VEGFC/NME1/CCL24/FOXE3/NME2/HTR2B/DLX6/ARG1/WNT3A/SCN5A/HMGB2/B4GALT1/EGF/IHH/PAX2/MST1L…
GOCC_NBAF_COMPLEX	GOCC_NBAF_COMPLEX	15	-0.633773	-2.07365	0.00167853	0.0226602	0.0185486	11664	tags=67%, list=22%, signal=52%	SMARCA4/SMARCB1/DPF2/ARID1A/SMARCA2/SMARCC1/SS18L1/ARID1B/SMARCC2/ACTL6B
GOBP_CARBOHYDRATE_DERIVATIVE_CATABOLIC_PROCESS	GOBP_CARBOHYDRATE_DERIVATIVE_CATABOLIC_PROCESS	196	0.453733	1.37363	0.00168603	0.0227154	0.0185938	13691	tags=38%, list=26%, signal=28%	CHI3L1/FMOD/CHI3L2/LUM/KERA/FBXO17/SDC1/MMP12/DPYD/DCN/NUDT4B/APOBEC3D/APOBEC3F/UPP1/APOBEC3G/BGN/CELA1/TYMP/APOBEC3B/APOBEC3C/APOBEC3A/HSPG2/HYAL4/CD44/HMMR/FUCA2/OGN/GUSB/HEXB/GBA3/CST3/GPC1/FUCA1/EDEM2/GLA/GPD1/XDH/CTSL/ADA2/SDC4/SDC2/SLC9A1/GPC3/CTBS/PDE4C/DCTPP1/HYAL2/TGFB1/GLB1/CEMIP2/GNS/HPRT1/FBXO6/APOBEC3H/PNLIPRP2/HINT1/PGLYRP1/PGM2/ADAMTS9/PNP/PGLYRP4/PDE7B/NAGA/CEMIP/GALNS/RENBP/LYG1/…
GOBP_NEGATIVE_REGULATION_OF_CYTOKINE_PRODUCTION_INVOLVED_IN_IMMUNE_RESPONSE	GOBP_NEGATIVE_REGULATION_OF_CYTOKINE_PRODUCTION_INVOLVED_IN_IMMUNE_RESPONSE	25	0.662168	1.70598	0.00171721	0.0230424	0.0188615	10784	tags=64%, list=20%, signal=51%	XCL1/IL10/HFE/IFNB1/CD96/BST2/HMOX1/ANGPT1/TGFB2/JAK3/APOA2/TBX21/TGFB1/LILRB1/ARG1/TGFB3
GOBP_POSITIVE_REGULATION_OF_MYELOID_CELL_DIFFERENTIATION	GOBP_POSITIVE_REGULATION_OF_MYELOID_CELL_DIFFERENTIATION	100	0.508076	1.49909	0.00171475	0.0230424	0.0188615	13484	tags=46%, list=26%, signal=34%	HOXA5/LIF/CSF3/ROR2/OCSTAMP/PLA2G3/TNFSF11/DCSTAMP/CD101/RUNX1/IFNG/IL23R/MIR222/RAB7B/CA2/CD74/MIR221/CASP8/TYROBP/FES/INHBA/ISG15/JAG1/IL20/TREM2/RHEX/LEF1/TGFB1/PRMT1/HMGB2/STAT1/PF4/TESC/CCR1/SCIN/FADD/JUN/KLF10/TMEM64/RIPK1/HCLS1/GPR68/TRIB1/HSPA1B/CD4/IL23A
GOCC_FICOLIN_1_RICH_GRANULE_MEMBRANE	GOCC_FICOLIN_1_RICH_GRANULE_MEMBRANE	60	0.563903	1.60146	0.00173818	0.0232769	0.0190534	15701	tags=57%, list=30%, signal=40%	LGALS3/FPR2/CD58/ADGRE3/CR1/SLC11A1/CLEC4D/LILRB2/STBD1/CD93/TCIRG1/FPR1/FCER1G/CLEC4C/SLC2A3/DOK3/CD300A/ADAM8/SIGLEC5/ITGB2/SERPINB6/SIGLEC14/TBC1D10C/NBEAL2/CD55/DYNLL1/TMEM179B/TRPM2/ITGAX/SERPINB10/DIAPH1/ATAD3B/PRCP/FCAR
GOBP_CHEMOKINE_PRODUCTION	GOBP_CHEMOKINE_PRODUCTION	93	0.515029	1.51113	0.00175359	0.0234362	0.0191838	14248	tags=46%, list=27%, signal=34%	POSTN/CXCL6/S100A9/IL6/S100A8/TWIST1/SNAI2/IL10/LBP/IFNG/IL7/ELANE/HMOX1/EPHA2/CD74/FFAR3/MCOLN2/CLEC7A/MYD88/TSLP/TREM2/F2RL1/PYCARD/TLR2/MEFV/IL18/ACKR1/HAVCR2/SIGIRR/FFAR2/APOD/AIF1/IL4R/MIR766/ADCYAP1/TNFSF4/LGALS9/AIRE/MUL1/NOD2/ALOX15B/TLR3/EGR1
GOBP_PYRIDINE_CONTAINING_COMPOUND_BIOSYNTHETIC_PROCESS	GOBP_PYRIDINE_CONTAINING_COMPOUND_BIOSYNTHETIC_PROCESS	35	0.627283	1.67839	0.0017668	0.0235076	0.0192423	12333	tags=49%, list=23%, signal=37%	NNMT/IDO1/NAMPT/KMO/PTGS2/KYNU/ACMSD/NMNAT3/PARP9/PTGIS/QPRT/HAAO/PARP10/NAXE/RNLS/NMRK1/NMNAT1
GOMF_TUMOR_NECROSIS_FACTOR_RECEPTOR_SUPERFAMILY_BINDING	GOMF_TUMOR_NECROSIS_FACTOR_RECEPTOR_SUPERFAMILY_BINDING	49	0.587337	1.6424	0.00176548	0.0235076	0.0192423	12989	tags=59%, list=25%, signal=45%	CD70/TNFSF14/NTF4/TNFSF11/FASLG/CD40LG/TMBIM1/NTF3/CASP8/TNFSF15/TRAF5/TRADD/BDNF/MYD88/LTB/CASP3/SIVA1/TNFSF8/TNFSF10/STAT1/FADD/TNFSF4/TRAF1/NOL3/TNFSF13/RIPK1/TRAF4/TNFSF12/TNFSF13B
GOBP_NEGATIVE_REGULATION_OF_ALPHA_BETA_T_CELL_ACTIVATION	GOBP_NEGATIVE_REGULATION_OF_ALPHA_BETA_T_CELL_ACTIVATION	41	0.598016	1.63562	0.0017695	0.0235076	0.0192423	12105	tags=61%, list=23%, signal=47%	ANXA1/SOCS1/LGALS9B/XCL1/LGALS7B/HFE/LGALS9C/RUNX1/TNFRSF14/CD274/JAK3/TBX21/IL2/ZC3H12A/RUNX3/CD300A/TWSG1/HLX/LOXL3/LILRB1/IL4R/GLI3/IHH/TNFSF4/LGALS9
GOBP_KILLING_OF_CELLS_OF_OTHER_ORGANISM	GOBP_KILLING_OF_CELLS_OF_OTHER_ORGANISM	63	0.553899	1.5809	0.00177434	0.023525	0.0192565	12182	tags=51%, list=23%, signal=39%	LTF/CXCL6/NOS2/CAMP/DEFA3/LYZ/CCL13/HAMP/APOL1/PRF1/CFHR5/DEFA4/CFHR1/IFNG/S100A12/H2BC11/FCER2/ELANE/H2BC12/GNLY/CASP8/CLEC7A/ROMO1/F2RL1/GAPDH/HMGN2/CTSG/ARG1/PF4/PGLYRP1/PGLYRP4/HRG
GOCC_FICOLIN_1_RICH_GRANULE_LUMEN	GOCC_FICOLIN_1_RICH_GRANULE_LUMEN	124	0.48823	1.45721	0.0017871	0.0236471	0.0193565	13593	tags=39%, list=26%, signal=29%	TNFAIP6/MMP9/HK3/SERPINA1/HSPA6/PRG2/PYGL/CFD/GSDMD/FCN1/QPCT/PRDX4/PPIA/CTSZ/GUSB/GMFG/LRG1/CTSS/CST3/ALOX5/CTSB/MIF/FGL2/ARPC5/MVP/IMPDH1/NME2/GLB1/GPI/COTL1/OSTF1/GNS/CTSD/PSMA2/PKM/PSMC2/PGM2/CANT1/PSMA5/PNP/CSTB/DYNLT1/HBB/PGM1/CDA/HSPA1B/FTH1/IDH1
GOBP_POSTSYNAPSE_ASSEMBLY	GOBP_POSTSYNAPSE_ASSEMBLY	30	-0.505749	-1.90915	0.00179479	0.023655	0.0193629	7530	tags=50%, list=14%, signal=43%	SHANK1/NLGN3/LRRTM1/PTPRS/NLGN2/NRXN2/NLGN1/PTPRD/LRRTM2/NTNG2/NRXN1/LRP4/GRID2/SHANK2/CBLN1
GOBP_STEROL_BIOSYNTHETIC_PROCESS	GOBP_STEROL_BIOSYNTHETIC_PROCESS	78	-0.346765	-1.60437	0.00179472	0.023655	0.0193629	8794	tags=36%, list=17%, signal=30%	ACAT2/SREBF1/NFYB/LSS/MBTPS2/CH25H/PRKAG2/MVD/FDFT1/SC5D/APOE/NFYA/INSIG1/FAXDC2/TM7SF2/GPAM/SREBF2/HMGCR/ACACA/IDI1/ABCG1/FASN/HMGCS1/IDI2/MIR96/SCD/CFTR/HMGCS2
GOBP_METAPHASE_PLATE_CONGRESSION	GOBP_METAPHASE_PLATE_CONGRESSION	64	0.545772	1.56134	0.00182376	0.0239894	0.0196367	10088	tags=30%, list=19%, signal=24%	PSRC1/CCNB1/ANKRD53/CDCA8/AURKB/FAM83D/KIF2C/KIF18A/CHMP4C/NDC80/NUF2/CENPE/KIFC1/KIF14/CDCA5/CDT1/CENPF/SPAG5/GEM
GOBP_MACROPHAGE_CHEMOTAXIS	GOBP_MACROPHAGE_CHEMOTAXIS	38	0.61087	1.65303	0.00184865	0.024269	0.0198655	4736	tags=29%, list=9%, signal=26%	SAA1/RARRES2/EDN2/LGALS3/THBS1/MDK/CCL5/CCL2/SLAMF8/C5AR1/STAP1
GOBP_REGULATION_OF_MRNA_POLYADENYLATION	GOBP_REGULATION_OF_MRNA_POLYADENYLATION	17	-0.631842	-2.1638	0.00186213	0.024398	0.0199711	12079	tags=82%, list=23%, signal=64%	CCNT1/SUPT5H/CTR9/ZC3H3/CPEB1/CDK9/ZC3H14/VIRMA/RNF40/CPSF6/CPSF7/NUDT21/RNF20/CPEB3
GOBP_CELLULAR_TRANSITION_METAL_ION_HOMEOSTASIS	GOBP_CELLULAR_TRANSITION_METAL_ION_HOMEOSTASIS	117	0.492981	1.4666	0.00188158	0.0246045	0.0201401	9022	tags=26%, list=17%, signal=22%	LTF/S100A9/S100A8/MT1DP/PRND/HAMP/MT1A/HFE/LCK/SLC11A1/MT1HL1/MT1M/IFNG/CP/HMOX1/SLC39A4/MT1H/LCN2/FTL/MIR210/FTH1P19/MT1B/TFR2/MT1E/TFRC/MT3/SLC39A8/MT2A/ERFE/BOLA2B/HPX
GOBP_CEREBELLAR_PURKINJE_CELL_LAYER_FORMATION	GOBP_CEREBELLAR_PURKINJE_CELL_LAYER_FORMATION	12	-0.714117	-2.18614	0.00191118	0.0249425	0.0204169	6610	tags=67%, list=13%, signal=58%	AGTPBP1/TTLL1/RORA/LDB1/FAIM2/LHX1/HERC1/LHX5
GOBP_POSITIVE_REGULATION_OF_LYMPHOCYTE_CHEMOTAXIS	GOBP_POSITIVE_REGULATION_OF_LYMPHOCYTE_CHEMOTAXIS	20	0.698528	1.73233	0.00193682	0.0252279	0.0206504	5829	tags=35%, list=11%, signal=31%	CCL7/CXCL14/CCR2/XCL2/XCL1/CCL5/CXCL13
GOBP_ENDOTHELIAL_CELL_MIGRATION	GOBP_ENDOTHELIAL_CELL_MIGRATION	252	0.437296	1.33289	0.00197942	0.0257324	0.0210634	14199	tags=43%, list=27%, signal=31%	MEOX2/STC1/THBS1/ANXA1/SRPX2/VEGFA/DPP4/MET/ITGB3/DCN/FSTL1/LOXL2/MIR149/FAP/GATA3/LGALS12/MIR27A/TMSB4X/CEACAM1/PTGS2/GADD45A/SERPINF1/HSPB1/FOXC2/ANGPT2/CYP1B1/HMOX1/EPHA2/MIR27B/ANGPT1/SP100/RHOJ/EFNB2/S100A2/MIR210/MIR221/CXCL13/CD40/NR2F2/MAP2K3/RRAS/EPHB4/NRP1/PTN/ADTRP/EMP2/ZC3H12A/NR2E1/CCN3/MIR23A/GPX1/PPARG/APOH/TBXA2R/ITGB2/MIR193A/DLL4/GRN/VEGFC/PTP4A3/S100P/SLIT2/PLXND1/LGALS8/AGTR2/…
GOBP_RESPONSE_TO_FUNGUS	GOBP_RESPONSE_TO_FUNGUS	50	0.575357	1.61053	0.00203173	0.0263611	0.021578	10293	tags=48%, list=20%, signal=39%	LTF/PTX3/RARRES2/PLA2G5/S100A9/S100A8/DEFA3/HAMP/DEFA4/S100A12/ELANE/CLEC6A/IL36RN/GNLY/CLEC7A/IL17RC/MYD88/MPO/SCIMP/GAPDH/CTSG/BAK1/COTL1/ARG1
GOBP_INHIBITORY_POSTSYNAPTIC_POTENTIAL	GOBP_INHIBITORY_POSTSYNAPTIC_POTENTIAL	13	-0.677897	-2.11721	0.00205152	0.0265662	0.0217459	5462	tags=69%, list=10%, signal=62%	NLGN3/RIMS1/INSYN1/NLGN2/NPAS4/RIMS2/GRIK2/CHRNA4/GLRA1
GOBP_CEREBELLAR_PURKINJE_CELL_LAYER_MORPHOGENESIS	GOBP_CEREBELLAR_PURKINJE_CELL_LAYER_MORPHOGENESIS	16	-0.623502	-2.05122	0.00205958	0.0266176	0.021788	6610	tags=50%, list=13%, signal=44%	RORA/LDB1/FAIM2/SPTBN2/LHX1/HERC1/DLL1/LHX5
GOBP_REGULATION_OF_NEURONAL_SYNAPTIC_PLASTICITY	GOBP_REGULATION_OF_NEURONAL_SYNAPTIC_PLASTICITY	44	-0.42996	-1.86726	0.00206746	0.0266176	0.021788	12704	tags=55%, list=24%, signal=41%	PPFIA3/SYNGR1/NSMF/RAB5A/SHANK3/SLC4A10/SLC8A2/DBN1/RAB3GAP1/KRAS/ZDHHC2/APOE/KIT/SYNGAP1/SHISA9/NETO1/STAR/RASGRF1/SHISA6/KCNJ10/GRM5/JPH3/GRIK2/SHISA7
GOBP_CEREBELLAR_CORTEX_DEVELOPMENT	GOBP_CEREBELLAR_CORTEX_DEVELOPMENT	44	-0.429919	-1.86709	0.00206746	0.0266176	0.021788	4858	tags=32%, list=9%, signal=29%	LDB1/FAIM2/PTPN11/TTBK2/PROX1/SPTBN2/SEZ6/LHX1/HERC1/GRID2/DLL1/CBLN1/OPHN1/LHX5
GOBP_POSITIVE_REGULATION_OF_DENDRITE_MORPHOGENESIS	GOBP_POSITIVE_REGULATION_OF_DENDRITE_MORPHOGENESIS	34	-0.468456	-1.80589	0.00208041	0.0266812	0.0218401	13825	tags=68%, list=26%, signal=50%	CDKL3/CAPRIN1/CDKL5/RAB21/PARP6/OBSL1/DBN1/DNM1L/ANAPC2/KALRN/CUX1/FBXW8/FBXO31/DHX36/OPA1/TIAM1/SS18L1/RELN/LRP8/PAK3/PTPRD/CUX2/IL1RAPL1
GOBP_MUSCLE_CELL_MIGRATION	GOBP_MUSCLE_CELL_MIGRATION	87	0.522035	1.52375	0.00207833	0.0266812	0.0218401	8866	tags=31%, list=17%, signal=26%	POSTN/CCN4/SERPINE1/PLAU/ANXA1/IGFBP3/PLAT/NOX4/S100A11/ITGB3/MDK/CCL5/PDGFD/PDGFA/THBS4/IGFBP5/TERT/ACE/MIR221/IQGAP1/NRP1/HAS2/CCN3/ADAMTS1/ITGA2/SMO/ARPC5
GOBP_REGULATION_OF_TOLL_LIKE_RECEPTOR_4_SIGNALING_PATHWAY	GOBP_REGULATION_OF_TOLL_LIKE_RECEPTOR_4_SIGNALING_PATHWAY	25	0.656473	1.69131	0.00208738	0.0267193	0.0218712	9819	tags=44%, list=19%, signal=36%	LTF/PTPN22/LBP/ACOD1/RAB7B/TICAM2/F2RL1/TNFAIP3/LILRA2/IFI35/LYN
GOBP_EMBRYONIC_PLACENTA_DEVELOPMENT	GOBP_EMBRYONIC_PLACENTA_DEVELOPMENT	79	0.528706	1.52986	0.00209314	0.0267417	0.0218896	6859	tags=30%, list=13%, signal=26%	LIF/PHLDA2/CSF2/SOCS3/ADM/SNAI1/E2F7/BMP5/NODAL/IL10/CITED1/E2F8/GCM1/EOMES/KRT8/WNT2/SPINT1/IGF2/ASCL2/ST14/CASP8/NR2F2/CCN1/CEBPB
GOBP_ACUTE_INFLAMMATORY_RESPONSE_TO_ANTIGENIC_STIMULUS	GOBP_ACUTE_INFLAMMATORY_RESPONSE_TO_ANTIGENIC_STIMULUS	21	0.687505	1.71177	0.00210315	0.0267933	0.0219318	14912	tags=81%, list=28%, signal=58%	FCGR2B/IL31RA/GATA3/CD6/ELANE/ICAM1/NPY5R/CCR7/C3/CNR1/SERPINC1/ZP3/ADCYAP1/FUT7/PLA2G2D/SELENOS/BTK
GOBP_REGULATION_OF_CELLULAR_EXTRAVASATION	GOBP_REGULATION_OF_CELLULAR_EXTRAVASATION	33	0.620957	1.64177	0.00210522	0.0267933	0.0219318	12338	tags=64%, list=23%, signal=49%	XG/CCR2/MDK/PDGFD/IL1R1/ITGA4/SELP/BST1/ELANE/ICAM1/PTGER4/PLVAP/CCL28/SELE/ADAM8/RIPK3/CD99/CCL25/FADD/FUT7/IL27RA
GOBP_T_HELPER_1_TYPE_IMMUNE_RESPONSE	GOBP_T_HELPER_1_TYPE_IMMUNE_RESPONSE	40	0.594997	1.62111	0.00213283	0.027093	0.0221771	13661	tags=57%, list=26%, signal=43%	ANXA1/CCR2/XCL1/IL1R1/BCL3/SLC11A1/IL23R/CD80/JAK3/RELB/PLA2G4A/HLX/IL18/LEF1/IL27/HAVCR2/IL4R/TNFSF4/IL27RA/IL18BP/IL23A/SPN/IL18R1
GOBP_POSITIVE_REGULATION_OF_TRANSCRIPTION_ELONGATION_FROM_RNA_POLYMERASE_II_PROMOTER	GOBP_POSITIVE_REGULATION_OF_TRANSCRIPTION_ELONGATION_FROM_RNA_POLYMERASE_II_PROMOTER	12	-0.711204	-2.17722	0.00214347	0.0271581	0.0222304	11930	tags=67%, list=23%, signal=52%	EAPP/SUPT6H/GTF2F1/LEO1/CDK12/SUPT16H/BTBD18/TCERG1
GOBP_CHROMOSOME_CONDENSATION	GOBP_CHROMOSOME_CONDENSATION	33	0.619447	1.63777	0.0021461	0.0271581	0.0222304	7441	tags=30%, list=14%, signal=26%	HMGA2/BANF2/CCNB1/NCAPG/NUSAP1/NCAPH/TOP2A/SMC4/ERN2/CDCA5
GOBP_PRODUCTION_OF_MOLECULAR_MEDIATOR_INVOLVED_IN_INFLAMMATORY_RESPONSE	GOBP_PRODUCTION_OF_MOLECULAR_MEDIATOR_INVOLVED_IN_INFLAMMATORY_RESPONSE	78	0.526132	1.52448	0.00216416	0.0273348	0.0223751	11208	tags=40%, list=21%, signal=31%	H19/SERPINE1/NOS2/IL6/IL1R2/GBP5/PLA2G3/LEP/LBP/IL17B/SLAMF8/CD6/MIR222/CD36/VAMP8/MIR221/DUSP10/CLEC7A/ZC3H12A/IL17RC/ALOX5/MYD88/PYCARD/P2RX1/MEFV/GRN/LYN/PLD3/APOD/IL4R/GPSM3
GOMF_AMINO_ACID_CATION_SYMPORTER_ACTIVITY	GOMF_AMINO_ACID_CATION_SYMPORTER_ACTIVITY	19	-0.571781	-1.98591	0.00217287	0.027393	0.0224227	5956	tags=32%, list=11%, signal=28%	SLC36A2/SLC1A2/SLC6A1/SLC1A1/SLC38A1/SLC1A6
GOBP_INTERFERON_GAMMA_MEDIATED_SIGNALING_PATHWAY	GOBP_INTERFERON_GAMMA_MEDIATED_SIGNALING_PATHWAY	73	0.540855	1.55984	0.00220404	0.0277335	0.0227014	11674	tags=48%, list=22%, signal=37%	SOCS3/SOCS1/GBP1/IFI30/IFNG/ICAM1/CD44/SP100/OASL/IRF1/CIITA/OAS1/TXK/NMI/IFNGR2/GBP2/OAS2/B2M/PARP9/PPARG/TRIM38/FCGR1A/IRF7/MT2A/OAS3/TRIM21/HPX/TRIM22/TRIM5/NLRC5/ARG1/STAT1/HCK/IRF3/CAMK2D
GOBP_POSITIVE_REGULATION_OF_MACROPHAGE_DERIVED_FOAM_CELL_DIFFERENTIATION	GOBP_POSITIVE_REGULATION_OF_MACROPHAGE_DERIVED_FOAM_CELL_DIFFERENTIATION	19	0.704516	1.73807	0.00223341	0.0279974	0.0229174	2003	tags=32%, list=4%, signal=30%	PLA2G2A/CSF2/PLA2G5/AGTR1/PLA2G3/MSR1
GOBP_DEFINITIVE_HEMOPOIESIS	GOBP_DEFINITIVE_HEMOPOIESIS	19	0.704338	1.73763	0.00223341	0.0279974	0.0229174	1825	tags=21%, list=3%, signal=20%	HOXB3/HOXB4/HOXA9/MFAP5
GOBP_CELLULAR_RESPONSE_TO_CHEMICAL_STRESS	GOBP_CELLULAR_RESPONSE_TO_CHEMICAL_STRESS	336	0.423422	1.29773	0.0022754	0.0284702	0.0233045	10079	tags=25%, list=19%, signal=21%	H19/MMP9/GPX8/WNT16/AQP5/GATA4/BDKRB2/IL6/ANXA1/DPEP1/MET/SOD3/NOX4/SOD2/GJB2/EPO/IL10/MMP3/CRYGD/MELK/PDGFD/HGF/EGFR/LRRC8E/AQP1/CCNA2/NME8/CHCHD2/FBLN5/FAS/HSPB1/CYP1B1/HMOX1/SLC25A24/GPX7/NCF1/CD36/PLA2R1/CAV1/IL18RAP/PPIA/CDK2/SPHK1/YBX3/CYBA/MMP2/MAP1LC3A/TSPO/GCH1/ECT2/MT3/RELB/MAPK13/ROMO1/TRPV4/ERRFI1/PDK1/ZC3H12A/ALOX5/VNN1/GPX1/PCNA/MPO/NQO1/FANCD2/TNFAIP3/NME5/PAGE4/PPARG/NCF2/NCF4/MYB…
GOBP_RESPONSE_TO_ESTROGEN	GOBP_RESPONSE_TO_ESTROGEN	71	0.54392	1.56648	0.00228404	0.0285248	0.0233491	11516	tags=39%, list=22%, signal=31%	IGFBP2/GAL/TNFRSF11B/CYP27B1/OCSTAMP/EPO/GATA3/MMP14/DHH/LDHA/GATA6/SLC34A2/CITED1/HMOX1/TSHB/CA2/CAV1/DTYMK/CITED4/ARPC1B/ARID5A/PPARG/IL4R/TGFB3/PDGFRB/CITED2/GLI3/SRA1
GOCC_MAIN_AXON	GOCC_MAIN_AXON	61	-0.36562	-1.67538	0.00234142	0.0291868	0.023891	8991	tags=36%, list=17%, signal=30%	DAGLA/SCN2A/UCN/SPTBN1/SCN8A/TIAM1/ERMN/MBP/MAP1A/KCNQ2/DLG2/ADORA2A/ANK3/KCNAB1/SPOCK1/PARD3/CNTNAP2/NAV1/MAP2/ANK1/MAPT/KCNJ11
GOBP_SMOOTH_MUSCLE_CELL_PROLIFERATION	GOBP_SMOOTH_MUSCLE_CELL_PROLIFERATION	146	0.478443	1.44001	0.0023541	0.0292901	0.0239755	14467	tags=42%, list=27%, signal=31%	CCN4/MMP9/THBS1/IL6/EREG/IGFBP3/SOD2/EFEMP2/IL10/CCL5/IL15/PDGFD/EGFR/MIR27A/PTGIR/ANG/IFNG/NPPC/P2RY6/CNN1/ELANE/HMOX1/MIR27B/MIR222/IGFBP5/TERT/MIR221/NPY5R/MMP2/OGN/APLN/MYD88/CCN3/ADAMTS1/ITGA2/TNFAIP3/PPARG/RBPMS2/SERPINF2/MYB/ELN/IL18/NPR1/APOD/AIF1/TGFB3/HPGD/IRAK4/STAT1/PDGFRB/MYOCD/JUN/TGM2/TRIB1/HBEGF/MIR135B/NR4A3/MIR339/PAK1/NQO2/TGFBR2/PHB
GOBP_CALCIUM_DEPENDENT_CELL_CELL_ADHESION_VIA_PLASMA_MEMBRANE_CELL_ADHESION_MOLECULES	GOBP_CALCIUM_DEPENDENT_CELL_CELL_ADHESION_VIA_PLASMA_MEMBRANE_CELL_ADHESION_MOLECULES	43	-0.41911	-1.79987	0.00237545	0.0294459	0.0241031	7629	tags=42%, list=14%, signal=36%	CDH9/PCDHB3/PCDHB4/ARVCF/PCDHGC3/CDH13/PCDHB2/PCDHB10/CDH22/PCDHB5/PCDHB9/NLGN1/CDH18/CDH10/CDH20/CDH7/SELL/PCDHGB4
GOBP_REGULATION_OF_GONAD_DEVELOPMENT	GOBP_REGULATION_OF_GONAD_DEVELOPMENT	13	0.760822	1.71511	0.00237525	0.0294459	0.0241031	5322	tags=54%, list=10%, signal=48%	SRY/RETN/WT1/DMRT1/SEMA3A/WNT4/NR5A1
GOBP_CALCIUM_ION_REGULATED_EXOCYTOSIS	GOBP_CALCIUM_ION_REGULATED_EXOCYTOSIS	63	-0.361969	-1.64731	0.00238588	0.0295203	0.024164	11163	tags=44%, list=21%, signal=35%	VAMP2/STXBP1/RAB3GAP1/ATP2A2/CACNA1I/CDK5R2/PPP3CB/SYT17/SYT11/STX1B/UNC13C/CADPS/SYT4/TRIM9/RIMS1/EQTN/SCAMP5/CACNA1H/RAPGEF4/SYT6/UNC13A/SYT2/NOTCH1/SYT9/SYT15/RIMS2/SYT10/KCNB1
GOBP_RESPONSE_TO_TYPE_I_INTERFERON	GOBP_RESPONSE_TO_TYPE_I_INTERFERON	92	0.511631	1.50067	0.00240804	0.0297393	0.0243433	16858	tags=54%, list=32%, signal=37%	MMP12/IFNB1/ISG20/IFITM3/BST2/TRIM6/XAF1/MX1/SP100/OASL/IFI6/IRF1/IFITM2/OAS1/PSMB8/MX2/GBP2/OAS2/ISG15/RSAD2/ZBP1/MYD88/IFI27/IRF7/OAS3/IFI35/IFNA1/SHFL/NLRC5/IKBKE/IFNA14/STAT1/IFITM1/IRF3/FADD/IFNA6/IFNA4/PTPN6/MUL1/PTPN2/EGR1/DCST1/USP18/IFNA17/TRIM56/IRF5/STAT2/IFNA5/IFNA10/SMPD1
GOBP_MICROTUBULE_ANCHORING	GOBP_MICROTUBULE_ANCHORING	27	-0.502326	-1.82291	0.00241899	0.0298193	0.0244088	9636	tags=59%, list=18%, signal=48%	GCC2/DCTN1/CCDC187/BICD2/CEP57/PCM1/GSK3B/BCCIP/CLASP1/HOOK3/CCDC120/NIN/CEP350/KIF3A/CLASP2/CAMSAP3
GOMF_POLYSACCHARIDE_BINDING	GOMF_POLYSACCHARIDE_BINDING	23	0.668204	1.69912	0.00243098	0.0299118	0.0244845	8584	tags=48%, list=16%, signal=40%	PTX3/CLEC18C/CLEC18B/PRG4/CLEC18A/STBD1/ENPP1/CLEC7A/PPP1R3B/CLEC4G/PPP1R3G
GOMF_DIACYLGLYCEROL_KINASE_ACTIVITY	GOMF_DIACYLGLYCEROL_KINASE_ACTIVITY	11	-0.695257	-2.03421	0.00243788	0.0299382	0.0245061	8548	tags=55%, list=16%, signal=46%	DGKD/DGKH/DGKG/DGKB/DGKI/DGKK
GOBP_ICOSANOID_BIOSYNTHETIC_PROCESS	GOBP_ICOSANOID_BIOSYNTHETIC_PROCESS	56	0.557635	1.57245	0.0024421	0.0299382	0.0245061	11549	tags=45%, list=22%, signal=35%	FABP5/EDN2/PLA2G5/ANXA1/PLA2G3/ALOX5AP/CYP2C9/PTGS2/PTGS1/PTGES/CD74/CBR1/AVPR1A/CYP2C8/AVP/ALOX5/MIF/MGST2/PLA2G4A/PTGIS/GGT5/CYP4A22/GGT3P/GGTLC2/MIR766
GOCC_PCG_PROTEIN_COMPLEX	GOCC_PCG_PROTEIN_COMPLEX	47	-0.409255	-1.74208	0.00245192	0.0299552	0.02452	12087	tags=53%, list=23%, signal=41%	PCGF3/YY1/CSNK2A2/UBAP2L/PCGF5/ASXL1/CBX4/PHF1/TRIM37/CBX6/PCGF6/CSNK2A1/CBX8/KDM2B/CBX7/PHC1/PHC3/ASXL2/EZH1/PCGF2/SCML2/JARID2/EPOP/SIRT1/ASXL3
GOBP_HISTONE_H3_ACETYLATION	GOBP_HISTONE_H3_ACETYLATION	60	-0.376977	-1.68642	0.00245247	0.0299552	0.02452	10020	tags=47%, list=19%, signal=38%	KAT14/IRF4/ING5/ZNF451/SIN3A/MCM3AP/WBP2/JADE2/KAT2A/BRD1/TAF5L/YEATS2/TAF5/SGF29/KAT2B/KAT7/NAP1L2/BRPF3/LDB1/SUPT3H/MBIP/JADE1/KAT6A/SIRT1/KMT2A/JADE3/KAT6B/MYOD1
GOCC_RECEPTOR_COMPLEX	GOCC_RECEPTOR_COMPLEX	462	0.409063	1.25869	0.00246039	0.0299969	0.0245542	12558	tags=38%, list=24%, signal=29%	IL2RA/TRDC/CHRNA9/CHRNA1/IL13RA2/IL31RA/GABRR1/VDR/IL6/GPRC5A/IL5RA/MET/CD3D/ROR2/LOXL4/CD8B/TRBC1/TRAC/ITGB3/ITGBL1/TRAT1/TRAV3/FCRL5/TRBV28/OSMR/CHRNB4/TRBV2/TRAV4/CD79B/TRAV21/ITGA5/CHRNA6/EMILIN1/TRBV19/CD3G/TRAV36DV7/SKAP1/CACNG5/TRBV9/HFE/CD3E/PTPRQ/TRBV18/ITGA3/TRAV14DV4/TRAV23DV6/EGFR/LY96/TRAV2/CD8A/ITGA4/TRBV27/CD200R1/CEACAM1/INSRR/TRBV30/GABRE/ARNTL2/TRAV29DV5/CD6/AHR/CHRND/GPR84/IL2R…
GOBP_MAMMARY_GLAND_ALVEOLUS_DEVELOPMENT	GOBP_MAMMARY_GLAND_ALVEOLUS_DEVELOPMENT	17	0.737163	1.77813	0.00247927	0.0301587	0.0246865	1898	tags=29%, list=4%, signal=28%	HOXA5/FOXB1/VEGFA/SOCS2/TNFSF11
GOBP_NEUTROPHIL_EXTRAVASATION	GOBP_NEUTROPHIL_EXTRAVASATION	14	0.747353	1.71915	0.0024827	0.0301587	0.0246865	13176	tags=86%, list=25%, signal=64%	XG/MDK/IL1R1/PRTN3/JAML/CD177/ADAM8/PECAM1/CD99/PIK3CG/FUT7/PIK3CD
GOBP_APPENDAGE_DEVELOPMENT	GOBP_APPENDAGE_DEVELOPMENT	166	0.458668	1.38825	0.00253692	0.0307613	0.0251798	11397	tags=33%, list=22%, signal=26%	HOXC13/HOXD13/HOXC10/PITX2/HOXA9/MEOX2/EN1/SP8/SHOX2/HOXD10/HOXA10/DKK1/PITX1/HOXD12/TWIST1/ROR2/OSR2/HOXD9/TP63/RDH10/TFAP2B/GDF5/HAND2/HOXA11/CRABP2/FGF10/FREM2/DLX5/FZD6/TGFB2/TBX4/SP9/NR2F2/KDF1/ALX3/SCX/ALX4/ECE1/MAP3K20/GPC3/MED31/LEF1/BAK1/SLC39A1/COL2A1/BAX/DLX6/RSPO2/ITGB4/PCSK5/HDAC1/SALL4/TMEM107/TBX2/GLI3
GOBP_SYNAPTIC_TRANSMISSION_GLUTAMATERGIC	GOBP_SYNAPTIC_TRANSMISSION_GLUTAMATERGIC	89	-0.328157	-1.56578	0.00255163	0.0308835	0.0252798	6148	tags=30%, list=12%, signal=27%	CLCN3/MAPK8IP2/GRM1/RELN/TNF/HTR2A/ADORA2A/GRM4/NLGN2/ATAD1/UNC13A/NLGN1/GRIK4/GRM5/GRID1/CACNG4/DGKI/SLC1A4/GRIK2/NRXN1/GRID2/GRIA2/SHANK2/OPHN1/CACNG2/TNR/SLC17A8
GOCC_ENDOCYTIC_VESICLE_LUMEN	GOCC_ENDOCYTIC_VESICLE_LUMEN	20	0.69135	1.71453	0.00260237	0.0314406	0.0257359	12589	tags=65%, list=24%, signal=49%	SAA1/LTF/HP/HBA1/GNLY/MPO/APOB/HPX/CALR/HBA2/PGLYRP1/APOA1/HBB
GOBP_REGULATION_OF_RECEPTOR_BINDING	GOBP_REGULATION_OF_RECEPTOR_BINDING	24	0.671249	1.71594	0.00261254	0.0314495	0.0257432	7813	tags=54%, list=15%, signal=46%	HOXA3/PHLDA2/MMP9/LOX/ANXA2/IL10/HFE/MIR148A/MIR27B/ATP2A3/NRP1/BDNF/B2M
GOBP_NEUROINFLAMMATORY_RESPONSE	GOBP_NEUROINFLAMMATORY_RESPONSE	40	0.588006	1.60207	0.00261121	0.0314495	0.0257432	9645	tags=42%, list=18%, signal=35%	MMP9/MMP8/TAFA3/IL6/MMP3/CST7/CD200R1/IFNG/PTGS2/CTSC/STAP1/SPHK1/CD200R1L/TREM2/ITGB1/GRN/IL18
GOBP_ALPHA_BETA_T_CELL_PROLIFERATION	GOBP_ALPHA_BETA_T_CELL_PROLIFERATION	35	0.615455	1.64674	0.00262818	0.0315657	0.0258383	14429	tags=66%, list=27%, signal=48%	PTPN22/LGALS9B/CCR2/XCL1/LGALS7B/CD3E/IL15/LGALS9C/CD28/TNFRSF14/CD274/ZAP70/IRF1/ELF4/TWSG1/IL18/PTPRC/CD55/TNFSF4/LGALS9/IL23A/ZBTB7B/TGFBR2
GOBP_NEGATIVE_REGULATION_OF_REPRODUCTIVE_PROCESS	GOBP_NEGATIVE_REGULATION_OF_REPRODUCTIVE_PROCESS	54	0.5658	1.59523	0.00263166	0.0315657	0.0258383	10735	tags=41%, list=20%, signal=32%	TIMP1/LIF/WT1/PAEP/DMRT1/SNAI1/NODAL/EPPIN/NPPC/WNT4/SERPINF1/TTK/RGN/TRIP13/NR5A1/PRDX4/FBXO43/ZP3/ARHGDIB/HORMAD1/CALR/DUSP1
GOBP_REGULATION_OF_TOLERANCE_INDUCTION	GOBP_REGULATION_OF_TOLERANCE_INDUCTION	16	0.724081	1.72642	0.00267699	0.0320518	0.0262362	4709	tags=44%, list=9%, signal=40%	IL2RA/IDO1/FOXJ1/CD3E/CLC/CD274/LILRB2
GOBP_REGULATION_OF_APOPTOTIC_SIGNALING_PATHWAY	GOBP_REGULATION_OF_APOPTOTIC_SIGNALING_PATHWAY	340	0.425492	1.30445	0.00268237	0.0320587	0.0262418	13325	tags=34%, list=25%, signal=25%	MMP9/SERPINE1/CSF2/TNFRSF12A/GATA4/LGALS3/THBS1/BDKRB2/EYA4/S100A9/G0S2/S100A8/FGG/PLAUR/SOD2/TP63/SNAI1/BMP5/EPO/SNAI2/FASLG/IFNB1/HGF/LCK/NGFR/BCL2L12/WNT4/IL7/FGF10/FAS/HSPB1/TMBIM1/HMOX1/MIR27B/ICAM1/CTSC/MIR222/TERT/CD44/SP100/IFI6/CD74/ACAA2/CAV1/MIR210/MIR221/IL20RA/DDIAS/EYA2/LTBR/MUC1/DEDD2/PPIA/CASP8/YBX3/MAGEA3/ATF3/AVP/INHBA/IL19/TRADD/BDNF/VNN1/GPX1/IL1A/PYCARD/TNFAIP3/MIF/NME5/DDIT3…
GOBP_PHOSPHATIDYLETHANOLAMINE_ACYL_CHAIN_REMODELING	GOBP_PHOSPHATIDYLETHANOLAMINE_ACYL_CHAIN_REMODELING	26	0.640905	1.64867	0.00269835	0.0321919	0.0263508	8316	tags=38%, list=16%, signal=32%	PLA2G2A/PLA2G5/PLA2G3/PLBD1/PLAAT2/MBOAT1/PLA2G2F/PLAAT4/PLA2G4D/PLA2G4A
GOMF_CLATHRIN_BINDING	GOMF_CLATHRIN_BINDING	68	-0.351158	-1.56683	0.00270537	0.0322181	0.0263723	8555	tags=34%, list=16%, signal=28%	SYT17/SYT11/DNAJC6/PIK3C2A/SYT4/HIP1/STON2/DNER/EPN2/SMAP1/ARRB1/AP2B1/TOM1L2/STON1/CLTCL1/SYT6/SYT2/SYT9/SYT15/SNAP91/SYT10/HIP1R/NSG2
GOMF_PROTEIN_HETERODIMERIZATION_ACTIVITY	GOMF_PROTEIN_HETERODIMERIZATION_ACTIVITY	312	0.427456	1.30668	0.00271937	0.0323271	0.0264615	11362	tags=30%, list=22%, signal=24%	H2AC19/H2AC18/H2BC9/H2BS1/H3C8/H4C15/H3C7/BDKRB2/SIM1/H3C14/CD3D/AGTR1/H2BC10/H2AC16/CENPA/H2AC12/H2BC14/H3C11/CD3G/TFAP2B/CD3E/ITGA3/CAV2/BCL2A1/PDGFA/CFHR5/H2AC20/H4C14/GADD45A/H2AC13/H2BC3/AHR/H2BC11/H2AC17/H2BC12/AURKA/H4C11/H2BC17/H2AC4/CAV1/H4C2/H4C6/TPM4/H2AC21/CYBA/H3C12/TPM2/CENPW/APOA2/H4C13/H3C10/H3C15/MTTP/ATF3/TOP2A/H4C8/H2AJ/CEBPB/IRAK2/ADORA1/CENPS/TENM3/BHLHE40/H3C4/NPAS1/H2AP/DDI…
GOBP_OSTEOCLAST_DIFFERENTIATION	GOBP_OSTEOCLAST_DIFFERENTIATION	92	0.507538	1.48867	0.00274404	0.0325623	0.0266541	10490	tags=36%, list=20%, signal=29%	LTF/CCN4/ANXA2/OCSTAMP/TNFSF11/DCSTAMP/LILRB3/IFNG/EPHA2/GPR55/CARTPT/SNX10/IL23R/CA2/CD109/TCIRG1/TYROBP/OSCAR/TFRC/CEBPB/FSTL3/UBASH3B/IL20/TREM2/SBNO2/LRRC17/GPC3/GPR183/JUNB/TNFRSF11A/SIGLEC15/LILRB1/FBN1
GOBP_CHROMOSOME_SEGREGATION	GOBP_CHROMOSOME_SEGREGATION	336	0.421221	1.29099	0.00275637	0.0326505	0.0267262	14915	tags=36%, list=28%, signal=26%	PTTG3P/MEIKIN/BIRC5/CDC20/BANF2/PTTG1/DLGAP5/PSRC1/SKA1/CENPK/CCNB1/UBE2C/ANKRD53/CDCA8/KIF23/HJURP/AURKB/NEK2/FAM83D/HORMAD2/KIF2C/KIF18A/MAPK15/CDCA2/PLSCR1/CDC6/C14orf39/NCAPG/SGO1/KIF4A/SKA3/BUB1/OIP5/CHMP4C/TTK/NDC80/MAEL/TACC3/PLK1/NUF2/TRIP13/ESCO2/HASPIN/NUSAP1/ESPL1/RGS14/CENPE/NCAPH/NEK6/RMI2/CENPW/BUB1B/BRIP1/DMC1/MAD2L1/TOP2A/RNF212/TEX11/ECT2/SYCE1L/KIFC1/SMC4/KIF14/CENPS/CDCA5/CENPN…
GOMF_PROTEIN_KINASE_A_BINDING	GOMF_PROTEIN_KINASE_A_BINDING	51	-0.401441	-1.72695	0.00277097	0.0327652	0.0268202	5454	tags=37%, list=10%, signal=33%	AKAP13/ARFGEF2/ARFGEF1/AKAIN1/EZR/WASF1/CRYBG3/GSK3B/PKIA/C2orf88/AKAP7/AKAP1/AKAP3/AKAP9/AKAP11/PRKACG/WASF3/AKAP6/SPHKAP
GOBP_NUCLEAR_CHROMOSOME_SEGREGATION	GOBP_NUCLEAR_CHROMOSOME_SEGREGATION	273	0.430165	1.31117	0.00279337	0.0329716	0.0269891	11385	tags=30%, list=22%, signal=24%	PTTG3P/MEIKIN/CDC20/PTTG1/DLGAP5/PSRC1/CENPK/CCNB1/UBE2C/ANKRD53/CDCA8/KIF23/AURKB/NEK2/FAM83D/HORMAD2/KIF2C/KIF18A/MAPK15/CDC6/C14orf39/NCAPG/SGO1/KIF4A/BUB1/CHMP4C/TTK/NDC80/MAEL/TACC3/PLK1/NUF2/TRIP13/ESCO2/HASPIN/NUSAP1/ESPL1/CENPE/NCAPH/NEK6/RMI2/BUB1B/BRIP1/DMC1/MAD2L1/TOP2A/RNF212/TEX11/ECT2/SYCE1L/KIFC1/SMC4/KIF14/CENPS/CDCA5/KIF4B/PRC1/FANCD2/SGO2/DSN1/KNL1/CDT1/CDC42/CCNE1/EME1/MAJIN/CE…
GOCC_H3_HISTONE_ACETYLTRANSFERASE_COMPLEX	GOCC_H3_HISTONE_ACETYLTRANSFERASE_COMPLEX	10	-0.715906	-2.02402	0.00281337	0.033149	0.0271343	9945	tags=70%, list=19%, signal=57%	BRPF1/ING5/BRD1/KAT7/BRPF3/KAT6A/KAT6B
GOBP_REGULATION_OF_CELL_KILLING	GOBP_REGULATION_OF_CELL_KILLING	89	0.51354	1.50039	0.0028244	0.0332204	0.0271927	12571	tags=49%, list=24%, signal=38%	CXCL6/FCGR2B/CD1A/NOS2/CFH/XCL1/CRTAM/LEP/SLAMF6/PRF1/IL7R/CEACAM1/IFNG/SH2D1A/FCER2/ICAM1/IL23R/STAP1/IL18RAP/CASP8/MICA/TYROBP/CLEC7A/B2M/F2RL1/CR1L/CD1C/NECTIN2/MR1/PIK3R6/NCR1/RIPK3/CD226/KLRD1/HAVCR2/LILRB1/ARG1/CD1D/PTPRC/FADD/CD55/LGALS9/PVR/CD1E
GOBP_ANAPHASE_PROMOTING_COMPLEX_DEPENDENT_CATABOLIC_PROCESS	GOBP_ANAPHASE_PROMOTING_COMPLEX_DEPENDENT_CATABOLIC_PROCESS	83	0.520614	1.51042	0.00283586	0.0332964	0.027255	17996	tags=51%, list=34%, signal=33%	CDC20/PTTG1/CCNB1/UBE2C/AURKB/UBE2S/ECRG4/AURKA/PLK1/CDK1/CDC20B/PSMB9/CDK2/PSMB8/BUB1B/MAD2L1/PSMD8/PSMA7/PSMA2/ANAPC11/PSMB3/PSME2/PSMC2/PSMA5/PSMA8/FBXO5/UBB/PSMB4/PSMC4/PSMA1/PSMB10/PSMC1/PSMD9/PSMB1/PSMA4/PSME1/PSMD13/PSMB2/PSMD5/CDC26/PSMD14/UBA52
GOBP_POSITIVE_REGULATION_OF_CYTOKINE_PRODUCTION_INVOLVED_IN_IMMUNE_RESPONSE	GOBP_POSITIVE_REGULATION_OF_CYTOKINE_PRODUCTION_INVOLVED_IN_IMMUNE_RESPONSE	49	0.576144	1.6111	0.00285036	0.0334078	0.0273461	14129	tags=55%, list=27%, signal=40%	IL6/XCL1/GATA3/IL1R1/TNFRSF14/TRIM6/CD36/CD74/FFAR3/CLEC7A/RSAD2/B2M/F2RL1/FZD5/SCIMP/LAPTM5/SASH3/CD226/IL18/LILRB1/FFAR2/TNFSF4/CLNK/NOD2/IL18R1/NR4A3/BCL10
GOMF_DRUG_BINDING	GOMF_DRUG_BINDING	61	0.541742	1.54195	0.00288859	0.0337965	0.0276644	9991	tags=38%, list=19%, signal=31%	PPIAL4F/PPIAL4E/PPIAL4D/PPIAL4A/PPIAL4C/PPIC/FOLR1/PPIAL4H/PYGL/TYMS/TLR8/PPIAL4G/LCN2/FKBP10/PPIA/NR1I2/CNR1/FKBP1B/P2RX1/FKBP5/FKBP1A/NME2/PPIH
GOBP_PLASMINOGEN_ACTIVATION	GOBP_PLASMINOGEN_ACTIVATION	23	0.663758	1.68782	0.00289602	0.0338241	0.0276869	8901	tags=57%, list=17%, signal=47%	SERPINE1/THBS1/PLAU/FGG/PLAT/RUNX1/CTSZ/F11/F12/PGK1/SERPINF2/APOH/MELTF
GOBP_REGULATION_OF_DNA_BINDING	GOBP_REGULATION_OF_DNA_BINDING	117	0.486346	1.44686	0.00296207	0.0344748	0.0282195	12064	tags=38%, list=23%, signal=29%	HMGA2/LIF/MMP9/MMP8/ISL1/TWIST1/PLAUR/GZMA/GATA3/BCL3/HJURP/NEK2/HAND2/TMSB4X/IFNG/HMOX1/TRIM6/PYHIN1/WFIKKN2/SP100/ANKRD33/ITGA2/E2F1/PPARG/SMO/CDT1/DDIT3/ZNF593/LAMTOR5/NME1/LEF1/TGFB1/TXN/PDX1/WNT3A/HMGB2/FOXC1/HAND1/MAD2L2/EGF/MYOCD/MSX1/JUN/IFI16
GOMF_ELECTRON_TRANSFER_ACTIVITY	GOMF_ELECTRON_TRANSFER_ACTIVITY	126	0.484115	1.44615	0.00295909	0.0344748	0.0282195	19777	tags=60%, list=38%, signal=37%	IDO1/C15orf48/COX7A2P2/UQCRFS1P1/NOX4/AOX1/LOXL2/COX7A1/MAOB/NDUFA4L2/CYP19A1/P4HA2/NCF1/GLRX/UQCRHL/MTCO2P12/STEAP4/CYBA/XDH/NCF2/UQCRQ/COX6A2/COX4I2/NDUFA4/NDUFA3/DHDH/GLRX2/COX7B/AKR7A3/UQCR11/NDUFB7/FDX2/NDUFS5/NDUFA13/COX6B1/HAAO/NDUFA2/NDUFB1/COX5B/COX6A1/UQCRFS1/UQCRH/NDUFB2/COX7A2/GFUS/UQCR10/NQO2/DHRS3/NDUFB5/COX5A/NDUFS8/NDUFAB1/COX8A/SDHB/CYBB/AKR7A2/NDUFC1/NDUFV2/NDUFA7/NDUFA1/NDUFS6/…
GOBP_NEGATIVE_REGULATION_OF_LYMPHOCYTE_MEDIATED_IMMUNITY	GOBP_NEGATIVE_REGULATION_OF_LYMPHOCYTE_MEDIATED_IMMUNITY	40	0.58522	1.59447	0.00296999	0.0345068	0.0282457	13447	tags=55%, list=26%, signal=41%	FCGR2B/FOXJ1/C4BPA/XCL1/HFE/IFNB1/CD96/CR1/IL7R/CEACAM1/MICA/C4BPB/TBX21/CLEC4G/KLRD1/HAVCR2/LILRB1/ARG1/PTPRC/LGALS9/PTPN6/NOD2
GOBP_ENDOCRINE_PROCESS	GOBP_ENDOCRINE_PROCESS	77	0.523341	1.51552	0.0029861	0.0346336	0.0283495	11845	tags=40%, list=22%, signal=31%	RETN/GAL/EDN2/HCAR2/AGTR1/OR51E2/GATA3/LEP/CES1/ENPEP/SELENOM/ACE/AVPR1A/CTSZ/APLN/INHBA/OXTR/AOPEP/F2RL1/SUCNR1/SERPINF2/C1QTNF1/ECE1/AGTR2/RAB11FIP1/CTSG/CPA3/PCSK5/FOXD1/POMC/HSD11B2
GOBP_TOLERANCE_INDUCTION	GOBP_TOLERANCE_INDUCTION	25	0.648169	1.66991	0.00299671	0.0346963	0.0284009	4709	tags=44%, list=9%, signal=40%	IL2RA/IDO1/FOXJ1/XKR8/CCR4/CD3E/CLC/ICOS/ACOD1/CD274/LILRB2
GOBP_GAP_JUNCTION_ASSEMBLY	GOBP_GAP_JUNCTION_ASSEMBLY	13	0.754584	1.70105	0.00302094	0.0348558	0.0285314	8255	tags=46%, list=16%, signal=39%	GJD3/GJB2/GJC1/CAV1/ACE/GJA5
GOBP_LIVER_REGENERATION	GOBP_LIVER_REGENERATION	31	0.626411	1.65062	0.00301784	0.0348558	0.0285314	11705	tags=61%, list=22%, signal=48%	REG1A/IL6/IL10/HAMP/HFE/GLI1/EGFR/TYMS/HMOX1/AURKA/RGN/CLDN1/CEBPB/PTPN3/PCNA/EZH2/UCP2/GLI3/IHH
GOBP_CEREBELLAR_GRANULAR_LAYER_DEVELOPMENT	GOBP_CEREBELLAR_GRANULAR_LAYER_DEVELOPMENT	12	-0.699483	-2.14134	0.00303479	0.0349551	0.0286127	4736	tags=50%, list=9%, signal=46%	FAIM2/TTBK2/PROX1/GRID2/CBLN1/OPHN1
GOBP_POSITIVE_REGULATION_OF_GONAD_DEVELOPMENT	GOBP_POSITIVE_REGULATION_OF_GONAD_DEVELOPMENT	10	0.785502	1.67045	0.00310634	0.0357176	0.0292368	5322	tags=60%, list=10%, signal=54%	SRY/RETN/WT1/DMRT1/SEMA3A/NR5A1
GOCC_MICROVILLUS	GOCC_MICROVILLUS	91	0.505672	1.48359	0.00311738	0.0357827	0.0292902	9988	tags=36%, list=19%, signal=29%	CA9/PDPN/AQP5/DPEP1/MYO1G/ITGB3/CLRN1/SPEF1/MSN/PDGFA/CEACAM1/ANGPT1/CD44/CA2/PLEKHG6/SYTL1/IQGAP2/PROM1/MYO1B/MTTP/ENPP7/OXTR/FOXA1/CD302/ESPN/SLC26A2/CEACAM20/CLIC4/SLC6A6/S100P/HYAL2/MYO1C/TGFB1
GOBP_REGULATION_OF_DENDRITIC_SPINE_MORPHOGENESIS	GOBP_REGULATION_OF_DENDRITIC_SPINE_MORPHOGENESIS	44	-0.420617	-1.82669	0.00315558	0.0361591	0.0295982	11936	tags=59%, list=23%, signal=46%	SHANK3/DBN1/DNM1L/LZTS3/UBE3A/KALRN/ARHGAP33/SRCIN1/ARHGAP44/PTEN/DHX36/OPA1/TIAM1/ABI2/RELN/PPFIA2/KIF1A/TANC2/LRP8/PDLIM5/PAK3/NLGN1/CDK5R1/PPP1R9A/DNM3/CUX2
GOBP_PLATELET_ACTIVATION	GOBP_PLATELET_ACTIVATION	156	0.466248	1.40853	0.00316651	0.03616	0.029599	15142	tags=49%, list=29%, signal=35%	SAA1/COL1A1/COL3A1/PDPN/COL1A2/IL6/F2RL2/FGG/CLIC1/VAV3/ITGB3/FN1/MYL9/CD40LG/LCK/PDGFA/CLEC1B/THBD/PF4V1/MYL12A/PLSCR1/CEACAM1/ADAMTS18/SELP/HSPB1/FZD6/TRPC7/FCER1G/TXK/ENTPD2/PPIA/CD40/FLNA/F11R/GP5/UBASH3B/PLA2G4A/TEC/C1QTNF1/F2RL3/VWF/P2RX1/GNA15/PIK3R6/FERMT3/GNA14/LYN/LCP2/PLEK/WNT3A/CSRP1/TREML1/PF4/PIK3CG/RAP2B/ACTB/HRG/P2RY1/SH2B3/HBB/COMP/PTPN6/MYH9/TRPC6/CD9/C1GALT1C1/ITPR3/ITPR1/VAV1/…
GOBP_CELL_MATRIX_ADHESION	GOBP_CELL_MATRIX_ADHESION	226	0.441752	1.34442	0.00316334	0.03616	0.029599	12604	tags=38%, list=24%, signal=29%	POSTN/COL3A1/SERPINE1/HOXA7/RHOD/THBS1/PLAU/VEGFA/FGG/MMP12/EFEMP2/ITGB3/ITGBL1/COL13A1/NPNT/FN1/EMILIN1/S100A10/ACTN1/SKAP1/CD3E/MMP14/ITGA3/CD96/ITGA4/FBLN5/WNT4/BST1/TRIP6/EPHA1/ZYX/ITGA7/CD44/CD36/CD63/NID2/CDKN2A/CCR7/MSLN/IQGAP1/CCL28/EPHA3/RRAS/SEMA3E/NRP1/EMP2/ECM2/ITGA1/JAG1/CDK6/BCAM/ITGA2/COL5A3/ITGA11/SDC4/SLC9A1/AJUBA/ITGA10/FERMT3/LYPD3/ITGB2/ITGB1/THSD1/PARVG/SIGLEC1/ITGB7/DLC1/HOX…
GOBP_CELLULAR_EXTRAVASATION	GOBP_CELLULAR_EXTRAVASATION	69	0.529505	1.52231	0.00318683	0.0363299	0.029738	13580	tags=55%, list=26%, signal=41%	XG/CCR2/MDK/LEP/PDGFD/IL1R1/CCL2/GCNT1/ITGA4/SELP/BST1/ELANE/ICAM1/PRTN3/PTGER4/PLVAP/F11R/CCL28/JAML/CD177/SELE/ITGA1/ADAM8/ITGB2/ITGB1/RIPK3/ITGB7/PECAM1/CD99/CCL25/ITGAL/FADD/PIK3CG/FUT7/IL27RA/PIK3CD/ST3GAL4/SPN
GOBP_CELLULAR_RESPONSE_TO_BRAIN_DERIVED_NEUROTROPHIC_FACTOR_STIMULUS	GOBP_CELLULAR_RESPONSE_TO_BRAIN_DERIVED_NEUROTROPHIC_FACTOR_STIMULUS	10	-0.713126	-2.01616	0.00320684	0.0364956	0.0298737	11320	tags=80%, list=21%, signal=63%	UBE3A/PDPK1/TMEM108/WASF1/EEF2/SH3GL2/MAPT/NTRK2
GOBP_REGULATION_OF_LEUKOCYTE_APOPTOTIC_PROCESS	GOBP_REGULATION_OF_LEUKOCYTE_APOPTOTIC_PROCESS	80	0.51117	1.47945	0.00321473	0.036523	0.0298961	13447	tags=44%, list=26%, signal=33%	IDO1/LGALS3/ANXA1/HCAR2/CD3G/IL10/CCL5/AURKB/IL7R/LGALS14/CD274/PTCRA/SLC46A2/CD74/JAK3/CDKN2A/CCR7/PDCD1/IL2/ADAM8/IRF7/RAG1/RIPK3/LYN/BAX/LILRB1/PRELID1/EFNA1/FADD/LGALS9/CD27/HCLS1/GAS6/PIK3CD/NOD2
GOBP_PYRIMIDINE_NUCLEOSIDE_CATABOLIC_PROCESS	GOBP_PYRIMIDINE_NUCLEOSIDE_CATABOLIC_PROCESS	23	0.661601	1.68233	0.00323424	0.0366387	0.0299908	3949	tags=39%, list=7%, signal=36%	DPYD/APOBEC3D/APOBEC3F/UPP1/APOBEC3G/TYMP/APOBEC3B/APOBEC3C/APOBEC3A
GOBP_BIOLOGICAL_PROCESS_INVOLVED_IN_INTERACTION_WITH_SYMBIONT	GOBP_BIOLOGICAL_PROCESS_INVOLVED_IN_INTERACTION_WITH_SYMBIONT	89	0.509978	1.48998	0.0032359	0.0366387	0.0299908	12297	tags=37%, list=23%, signal=28%	LTF/HMGA2/CXCL6/PTX3/ANXA2/CAMP/POU2F3/FN1/APOL1/CCL5/CAV2/CFHR5/AQP1/CFHR1/ELANE/MIR222/MIR221/ROMO1/ZC3H12A/IFI27/GPX1/F2RL1/GAPDH/LEF1/CRP/CTSG/ARG1/HDAC1/PF4/PPIB/JUN/HRG/APCS
GOMF_N_ACETYLTRANSFERASE_ACTIVITY	GOMF_N_ACETYLTRANSFERASE_ACTIVITY	69	-0.355935	-1.56864	0.00324645	0.0366959	0.0300376	12217	tags=51%, list=23%, signal=39%	BRPF1/KAT8/NAA25/NAA40/NAT8B/ELP3/NAA16/ESCO1/KAT5/ATF2/KAT14/USP22/MCM3AP/SATL1/NAA30/KAT2A/EPC2/BRD1/SRCAP/NCOA3/KAT2B/GTF3C4/TAF1/KAT7/BRPF3/NCOA1/ATAT1/NAT16/CREBBP/EP300/KAT6A/EPC1/NAT8/KAT6B/NAA11
GOBP_POSTSYNAPTIC_SPECIALIZATION_ASSEMBLY	GOBP_POSTSYNAPTIC_SPECIALIZATION_ASSEMBLY	21	-0.550582	-1.91946	0.00326523	0.0367835	0.0301093	3565	tags=62%, list=7%, signal=58%	SHANK1/LRRTM1/PTPRS/NLGN2/NRXN2/NLGN1/PTPRD/LRRTM2/NTNG2/NRXN1/GRID2/SHANK2/CBLN1
GOBP_PHOSPHOLIPID_DEPHOSPHORYLATION	GOBP_PHOSPHOLIPID_DEPHOSPHORYLATION	45	-0.411841	-1.76109	0.00326464	0.0367835	0.0301093	11864	tags=42%, list=23%, signal=33%	PLPP3/SGPP2/MTMR8/MTMR4/PLPPR5/PTEN/MTMR10/MTM1/SYNJ1/PLPP4/INPP5A/TPTE2/MTMR3/MTMR9/MTMR1/CHRM5/PLPPR3/MTMR7/PLPPR1
GOMF_ENDOPEPTIDASE_ACTIVITY	GOMF_ENDOPEPTIDASE_ACTIVITY	420	0.406383	1.24912	0.00327434	0.0368239	0.0301424	9441	tags=25%, list=18%, signal=21%	LTF/HP/MMP13/MMP9/MMP7/MMP1/ADAM12/TMPRSS7/MMP8/PLAU/TMPRSS3/MMP19/SEC11B/ADAMTS3/DPP4/TMPRSS15/HTRA3/ADAM33/USP29/PLAT/MMP12/C1R/ADGB/MMP11/MMP10/CFI/C1RL/C1S/TPSAB1/CASP4/GZMA/GZMH/GZMK/HABP2/MMP3/FAP/MMP14/HTRA4/HGF/CLC/F3/CFB/CELA1/CAPN12/ADAMTSL4/ADAMTS14/CFD/ADAMTS18/PRSS23/PRSS21/CTSK/BACE2/C2/ADAMDEC1/ADAM19/ELANE/ADAMTS7/PRTN3/CTSC/CASP1/ATP23/CASP6/TRABD2B/ADAMTS2/CTSW/ESPL1/PROC/CASP5/…
GOBP_NEGATIVE_REGULATION_OF_ADAPTIVE_IMMUNE_RESPONSE	GOBP_NEGATIVE_REGULATION_OF_ADAPTIVE_IMMUNE_RESPONSE	50	0.565043	1.58166	0.00330878	0.0371486	0.0304082	13447	tags=58%, list=26%, signal=43%	FCGR2B/FOXJ1/C4BPA/XCL1/HFE/IFNB1/CR1/IL7R/CEACAM1/TNFRSF14/JAK3/C4BPB/TBX21/IL2/ZC3H12A/CLEC4G/LOXL3/KLRD1/HAVCR2/LILRB1/ARG1/IL4R/PTPRC/TNFSF4/IL27RA/SAMSN1/ALOX15/PTPN6/NOD2
GOBP_PROTEIN_K48_LINKED_DEUBIQUITINATION	GOBP_PROTEIN_K48_LINKED_DEUBIQUITINATION	35	-0.446936	-1.75817	0.00332009	0.0371505	0.0304097	12178	tags=60%, list=23%, signal=46%	OTUD7B/USP25/USP19/OTUD5/YOD1/ATXN3/USP8/MINDY2/USP9X/USP7/VCPIP1/USP13/USP20/MINDY1/MINDY3/UBXN1/USP37/USP27X/USP17L2/OTUD7A/USP34
GOBP_VENTRICULAR_SEPTUM_MORPHOGENESIS	GOBP_VENTRICULAR_SEPTUM_MORPHOGENESIS	35	-0.446214	-1.75533	0.00332009	0.0371505	0.0304097	5729	tags=40%, list=11%, signal=36%	TGFBR3/WNT11/BMPR2/RBPJ/PROX1/BMP4/ROBO1/SMAD7/HEY1/HEY2/NOTCH1/ZFPM2/SOX4/NOG
GOBP_CELLULAR_OXIDANT_DETOXIFICATION	GOBP_CELLULAR_OXIDANT_DETOXIFICATION	99	0.503565	1.48537	0.00336852	0.0376293	0.0308016	15195	tags=53%, list=29%, signal=37%	H19/HP/GPX8/S100A9/HBA1/SOD3/SOD2/HBE1/ALOX5AP/FBLN5/PTGS2/GPX7/PTGS1/CD36/PTGES/PXDNL/PRDX4/TPO/GCH1/MT3/HBG2/HBG1/GPX1/MPO/NQO1/MGST2/TXNDC17/HBM/HBD/APOA4/GSTA1/GSTK1/GSTO1/TXN/HBA2/PRXL2C/SELENOW/HBB/CLIC2/MGST1/PRDX1/HBZ/MGST3/PRDX6/FANCC/NOS3/SELENOS/SELENOT/FABP1/GPX4/IYD/CYGB
GOBP_REGULATION_OF_GRANULOCYTE_CHEMOTAXIS	GOBP_REGULATION_OF_GRANULOCYTE_CHEMOTAXIS	48	0.579631	1.61757	0.0033757	0.0376464	0.0308157	7251	tags=31%, list=14%, signal=27%	CXCL8/RARRES2/THBS1/DPP4/XCL1/MDK/CCL5/LBP/THBS4/BST1/C5AR1/RAC2/CD74/CCR7/C5AR2
GOBP_CELLULAR_RESPONSE_TO_OXYGEN_RADICAL	GOBP_CELLULAR_RESPONSE_TO_OXYGEN_RADICAL	23	0.659688	1.67747	0.00344562	0.0382981	0.0313491	14440	tags=65%, list=27%, signal=47%	H19/SOD3/SOD2/FBLN5/CD36/GCH1/MT3/MPO/NQO1/APOA4/GLRX2/ADPRS/PRDX1/FANCC/NOS3
GOMF_CALCIUM_DEPENDENT_PROTEIN_BINDING	GOMF_CALCIUM_DEPENDENT_PROTEIN_BINDING	80	0.509732	1.47529	0.00344032	0.0382981	0.0313491	12754	tags=35%, list=24%, signal=27%	S100A4/ANXA2/S100A9/ANXA1/S100A8/S100A11/S100A5/S100A10/S100A6/S100A13/S100A12/SELP/SNTN/S100A16/S100A2/S100A3/CD177/AL591893.1/TNNT3/SLC9A1/S100B/S100P/TNNC1/A2M/TNNC2/ANXA4/FCN2/S100Z
GOBP_FOAM_CELL_DIFFERENTIATION	GOBP_FOAM_CELL_DIFFERENTIATION	38	0.598972	1.62084	0.00347456	0.0385554	0.0315598	11192	tags=45%, list=21%, signal=35%	PLA2G2A/CSF2/PLA2G5/AGTR1/PLA2G3/ITGB3/MSR1/CD36/SOAT2/ABCA5/PPARG/APOB/IL18/CRP/TGFB1/STAT1/PF4
GOBP_B_CELL_PROLIFERATION	GOBP_B_CELL_PROLIFERATION	96	0.490485	1.44077	0.00349071	0.0386703	0.0316538	12568	tags=47%, list=24%, signal=36%	CD70/FCGR2B/CLCF1/VAV3/IL10/IFNB1/CD40LG/IL7R/TNFRSF4/IL7/AHR/BST1/IKZF3/GAPT/MZB1/CD74/CD40/TYROBP/TFRC/IL2/CTLA4/CD300A/MS4A1/MIF/GPR183/CASP3/SASH3/FCRL3/CD180/IFNA1/LEF1/LYN/IFNE/CR2/BAX/WNT3A/PAWR/IFNA14/CD79A/PTPRC/CD19/CD320/IFNA6/NFATC2/IFNA4
GOBP_AMINOGLYCAN_CATABOLIC_PROCESS	GOBP_AMINOGLYCAN_CATABOLIC_PROCESS	68	0.53224	1.52495	0.00350281	0.03874	0.0317109	13046	tags=47%, list=25%, signal=35%	CHI3L1/FMOD/CHI3L2/LUM/KERA/SDC1/DCN/BGN/HSPG2/HYAL4/CD44/HMMR/OGN/GUSB/HEXB/GPC1/FUCA1/SDC4/SDC2/SLC9A1/GPC3/CTBS/HYAL2/TGFB1/GLB1/CEMIP2/GNS/PGLYRP1/PGLYRP4/CEMIP/GALNS/LYG1
GOBP_SYNAPTIC_VESICLE_ENDOSOMAL_PROCESSING	GOBP_SYNAPTIC_VESICLE_ENDOSOMAL_PROCESSING	10	-0.708882	-2.00416	0.00352162	0.0388193	0.0317758	15039	tags=90%, list=29%, signal=64%	EEA1/AP3D1/ITSN2/DNM1L/STX6/VAMP4/GRIPAP1/ITSN1/BTBD8
GOBP_POSITIVE_REGULATION_OF_IMMUNOGLOBULIN_PRODUCTION	GOBP_POSITIVE_REGULATION_OF_IMMUNOGLOBULIN_PRODUCTION	42	0.583605	1.59967	0.00351675	0.0388193	0.0317758	12376	tags=50%, list=23%, signal=38%	CLCF1/IL6/XCL1/IL10/CD28/TNFRSF4/MZB1/CD40/TFRC/TBX21/IL2/SASH3/HPX/TGFB1/GPI/IL4R/RBP4/PTPRC/MAD2L2/TNFSF4/TNFSF13
GOBP_MITOTIC_NUCLEAR_DIVISION	GOBP_MITOTIC_NUCLEAR_DIVISION	296	0.427826	1.30546	0.00353332	0.038884	0.0318287	13638	tags=32%, list=26%, signal=24%	PTTG3P/EREG/CCDC8/TOM1L1/DMRT1/CDC20/MYBL2/PTTG1/DLGAP5/PSRC1/CENPK/CCNB1/UBE2C/CCNB2/ANKRD53/CAV2/CDCA8/KIF23/AURKB/UBE2S/NEK2/CD28/CDC25C/KIF2C/KIF18A/CDC6/NCAPG/SGO1/KIF4A/BUB1/AURKA/CHMP4C/TTK/NDC80/TACC3/PLK1/CDK1/NUF2/TRIP13/HASPIN/NUSAP1/ESPL1/IGF2/CENPE/NCAPH/TPX2/SPHK1/NEK6/FLNA/BUB1B/CHEK2/MAD2L1/KIFC1/SMC4/NEUROG1/KIF14/LMNA/CUL7/CDCA5/KIF4B/IL1A/PRC1/SGO2/FBXO43/REEP4/DSN1/CDT1/CHEK1/…
GOBP_CD4_POSITIVE_ALPHA_BETA_T_CELL_DIFFERENTIATION	GOBP_CD4_POSITIVE_ALPHA_BETA_T_CELL_DIFFERENTIATION	77	0.521218	1.50937	0.00354951	0.0389978	0.0319219	14147	tags=53%, list=27%, signal=39%	IL6/ANXA1/SOCS1/GATA3/BCL3/SLAMF6/NFKBIZ/RUNX1/IFNG/BATF/IL23R/LY9/PTGER4/CD80/JAK3/RORC/TBX21/RELB/IL2/ZC3H12A/RUNX3/RSAD2/CTSL/MYB/HLX/GPR183/SASH3/LOXL3/IL18/LEF1/IL27/IL4R/TNFSF4/FUT7/LGALS9/PLA2G2D/IL23A/SPN/IL18R1/CD86/ZBTB7B
GOMF_CORECEPTOR_ACTIVITY	GOMF_CORECEPTOR_ACTIVITY	48	0.577979	1.61296	0.00357083	0.0391675	0.0320608	9369	tags=46%, list=18%, signal=38%	ROR2/CD8B/ITGB3/CXCR6/CD28/LY96/CD8A/ITGA4/NGFR/ROR1/RAMP3/CD80/CCR8/CCR5/GPR15/NRP1/CXCR4/ENG/NECTIN2/LILRA4/ITGB1/FCRL1
GOBP_PREPULSE_INHIBITION	GOBP_PREPULSE_INHIBITION	12	-0.69294	-2.12131	0.00362901	0.0395995	0.0324144	5009	tags=67%, list=10%, signal=60%	CTNNA2/BACE1/PTEN/SLC6A3/CHD8/ADORA2A/GRID2/GRIN3A
GOBP_REGULATION_OF_T_HELPER_1_TYPE_IMMUNE_RESPONSE	GOBP_REGULATION_OF_T_HELPER_1_TYPE_IMMUNE_RESPONSE	27	0.636636	1.65026	0.00362969	0.0395995	0.0324144	13661	tags=67%, list=26%, signal=49%	ANXA1/CCR2/XCL1/IL1R1/SLC11A1/IL23R/CD80/JAK3/PLA2G4A/HLX/IL18/IL27/HAVCR2/IL4R/TNFSF4/IL27RA/IL23A/IL18R1
GOMF_G_PROTEIN_COUPLED_CHEMOATTRACTANT_RECEPTOR_ACTIVITY	GOMF_G_PROTEIN_COUPLED_CHEMOATTRACTANT_RECEPTOR_ACTIVITY	26	0.636126	1.63637	0.00364584	0.0395995	0.0324144	12048	tags=69%, list=23%, signal=53%	CXCR3/CCR2/CCR4/CXCR6/CCR8/CCR5/CXCR2/CCR7/CCR6/CXCR4/CCR3/CXCR1/CCRL2/CXCR5/CCR10/XCR1/CCR1/CCR9
GOBP_POSITIVE_REGULATION_OF_MACROPHAGE_ACTIVATION	GOBP_POSITIVE_REGULATION_OF_MACROPHAGE_ACTIVATION	26	0.635881	1.63574	0.00364584	0.0395995	0.0324144	10771	tags=50%, list=20%, signal=40%	MMP8/TAFA3/THBS1/IL10/HAMP/LBP/CTSC/STAP1/TREM2/PLA2G4A/SPACA3/HAVCR2/IL4R
GOMF_CYSTEINE_TYPE_ENDOPEPTIDASE_REGULATOR_ACTIVITY_INVOLVED_IN_APOPTOTIC_PROCESS	GOMF_CYSTEINE_TYPE_ENDOPEPTIDASE_REGULATOR_ACTIVITY_INVOLVED_IN_APOPTOTIC_PROCESS	39	0.592295	1.60616	0.00363917	0.0395995	0.0324144	13026	tags=49%, list=25%, signal=37%	TNFSF14/DPEP1/BIRC5/TNFAIP8/BIRC3/NLRP12/CASP1/ST20/AVP/ATP2A3/MT3/PYCARD/RPS6KA1/NOD1/FOXL2/NOL3/CD27/NAIP/GAS6
GOBP_REGULATION_OF_CD4_POSITIVE_ALPHA_BETA_T_CELL_ACTIVATION	GOBP_REGULATION_OF_CD4_POSITIVE_ALPHA_BETA_T_CELL_ACTIVATION	63	0.538299	1.53637	0.00364249	0.0395995	0.0324144	15594	tags=57%, list=30%, signal=40%	ANXA1/SOCS1/LGALS9B/XCL1/LGALS7B/GATA3/LGALS9C/NFKBIZ/RUNX1/IFNG/CD274/IL23R/CD80/JAK3/TBX21/IL2/ZC3H12A/RUNX3/TWSG1/MYB/HLX/SASH3/LOXL3/IL18/IL27/IL4R/CD55/TNFSF4/LGALS9/IL23A/CD86/ZBTB7B/TGFBR2/IL4/ARG2/IL12RB1
GOBP_RESPONSE_TO_HYDROGEN_PEROXIDE	GOBP_RESPONSE_TO_HYDROGEN_PEROXIDE	127	0.47788	1.42657	0.00366998	0.0397969	0.032576	12589	tags=35%, list=24%, signal=27%	HP/COL1A1/IL6/ANXA1/HBA1/SDC1/MET/SOD2/FOSL1/IL10/LDHA/PDGFD/HGF/AQP1/CYP1B1/HMOX1/IL18RAP/SPHK1/MAP1LC3A/ECT2/FKBP1B/TRPA1/MAPK13/GPX1/PCNA/NQO1/TNFAIP3/MYB/EZH2/CASP3/RIPK3/GLRX2/TXN/BAK1/ARG1/PAWR/HBA2/DUSP1/ADAM9/PDGFRB/JUN/PAX2/RIPK1/PTK2B/HBB
GOMF_RAGE_RECEPTOR_BINDING	GOMF_RAGE_RECEPTOR_BINDING	10	0.780697	1.66023	0.00368426	0.0398222	0.0325967	10748	tags=80%, list=20%, signal=64%	S100A4/S100A9/S100A8/S100A13/S100A12/FPR1/S100B/HMGB2
GOBP_DNA_PACKAGING	GOBP_DNA_PACKAGING	219	0.444674	1.35144	0.00368131	0.0398222	0.0325967	11370	tags=32%, list=22%, signal=25%	HMGA2/H2BC9/H2BS1/H3C8/H4C15/H3C7/H3C14/H2BC10/CENPA/BANF2/H2BC14/H3C11/CENPK/CCNB1/ASF1B/HJURP/CENPU/H4C14/CHAF1B/H2BC3/NCAPG/H2BC11/H2BC12/OIP5/H4C11/H2BC17/CENPM/SETSIP/NUSAP1/H4C2/NCAPH/H4C6/CDKN2A/H3C12/CENPW/H4C13/H3C10/H3C15/TOP2A/H4C8/MCM2/CENPV/SMC4/ERN2/TNP1/CENPS/CDCA5/CENPN/ITGB3BP/H3C4/KNL1/CENPL/H3C1/CENPH/HMGA1/H4C4/CENPI/H2AX/H4C9/FAM172BP/H2BC8/HMGB2/H4C3/H2BC13/HDAC1/PARP10/H3C6…
GOBP_REGULATION_OF_SHORT_TERM_NEURONAL_SYNAPTIC_PLASTICITY	GOBP_REGULATION_OF_SHORT_TERM_NEURONAL_SYNAPTIC_PLASTICITY	13	-0.65723	-2.05266	0.00370867	0.0400213	0.0327596	12704	tags=69%, list=24%, signal=53%	PPFIA3/SYNGR1/SLC4A10/SLC8A2/RAB3GAP1/SHISA9/SHISA6/GRIK2/SHISA7
GOBP_ENDOTHELIAL_CELL_APOPTOTIC_PROCESS	GOBP_ENDOTHELIAL_CELL_APOPTOTIC_PROCESS	58	0.557723	1.58067	0.00372644	0.0400833	0.0328104	5991	tags=29%, list=11%, signal=26%	SERPINE1/THBS1/CD248/FGG/FGF21/IL10/FASLG/GATA3/CD40LG/CCL2/ANGPTL4/ITGA4/ICAM1/ECSCR/ANGPT1/TERT/CD40
GOBP_T_CELL_DIFFERENTIATION_INVOLVED_IN_IMMUNE_RESPONSE	GOBP_T_CELL_DIFFERENTIATION_INVOLVED_IN_IMMUNE_RESPONSE	70	0.52273	1.50159	0.00372241	0.0400833	0.0328104	14147	tags=51%, list=27%, signal=38%	IL6/ANXA1/GATA3/BCL3/SLAMF6/NFKBIZ/IFNG/BATF/EOMES/IL23R/LY9/PTGER4/CD80/FCER1G/JAK3/RORC/TBX21/RELB/IL2/ZC3H12A/MYB/FGL2/HLX/GPR183/LOXL3/IL18/LEF1/IL27/IL4R/TNFSF4/LGALS9/IL23A/SPN/IL18R1/CD86/ZBTB7B
GOMF_CYCLOSPORIN_A_BINDING	GOMF_CYCLOSPORIN_A_BINDING	20	0.68367	1.69549	0.00376373	0.0402895	0.0329792	5919	tags=45%, list=11%, signal=40%	PPIAL4F/PPIAL4E/PPIAL4D/PPIAL4A/PPIAL4C/PPIC/PPIAL4H/PPIAL4G/PPIA
GOBP_CELLULAR_RESPONSE_TO_NUTRIENT	GOBP_CELLULAR_RESPONSE_TO_NUTRIENT	41	0.583564	1.59609	0.00375517	0.0402895	0.0329792	9821	tags=44%, list=19%, signal=36%	POSTN/COL1A1/FOXA2/VDR/CYP27B1/SNAI2/LEP/IL15/FOLR1/TNC/HMOX1/BRIP1/FES/PTN/PPARG/PIM1/KANK2/PHEX
GOBP_BONE_DEVELOPMENT	GOBP_BONE_DEVELOPMENT	192	0.454351	1.37605	0.00375906	0.0402895	0.0329792	14231	tags=39%, list=27%, signal=29%	LTF/HOXB4/MMP13/PITX2/CCN4/COL1A1/EPYC/LOX/STC1/SHOX2/ANXA2/TWIST1/SERPINH1/OSR2/SFRP4/TNFSF11/COL13A1/CER1/CHAD/MMP14/BGN/LEP/NPPC/HOXA11/SNX10/SP5/DLX5/GH1/RGN/PTGER4/PAPPA2/P3H1/PLS3/TYROBP/NEUROG1/TRPV4/SCX/ENG/VKORC1/HAS2/CDX1/MEIS1/LRRC17/COL27A1/PTH/SIGLEC15/PHEX/COL2A1/THBS3/LILRB1/FBN1/PHOSPHO1/TGFB3/FOXC1/NAB2/PTPRC/TMEM107/GLI3/WNT1/IHH/PPIB/MSX1/SH2B3/TRIM45/GPR68/COMP/PTPN6/TIFAB/FGF…
GOBP_CELLULAR_RESPONSE_TO_TOXIC_SUBSTANCE	GOBP_CELLULAR_RESPONSE_TO_TOXIC_SUBSTANCE	119	0.480274	1.43299	0.00377416	0.0403363	0.0330175	15195	tags=50%, list=29%, signal=35%	H19/HP/GPX8/S100A9/HBA1/ADH4/SOD3/SOD2/HBE1/ALOX5AP/FBLN5/PTGS2/GPX7/PTGS1/CD36/PTGES/PXDNL/PRDX4/TPO/GCH1/MT3/HBG2/HBG1/MTARC2/GPX1/MPO/NQO1/MGST2/RDH12/TXNDC17/HBM/HBD/APOA4/GSTA1/PIM1/GSTK1/GSTO1/TXN/GSTM1/HBA2/PRXL2C/SELENOW/HBB/CLIC2/MGST1/PRDX1/HBZ/MGST3/PRDX6/FANCC/CERS1/AKR1B10/NOS3/SELENOS/SELENOT/FABP1/GPX4/IYD/CYGB
GOBP_NEGATIVE_REGULATION_OF_RESPONSE_TO_BIOTIC_STIMULUS	GOBP_NEGATIVE_REGULATION_OF_RESPONSE_TO_BIOTIC_STIMULUS	93	0.498292	1.46202	0.00378556	0.0403934	0.0330643	15281	tags=43%, list=29%, signal=31%	LTF/IL2RA/SERPING1/MMP12/CARD16/CD96/CR1/ACOD1/SLAMF8/CEACAM1/NMI/MICA/DUSP10/VSIG4/MICB/TNFAIP3/PPARG/FGL2/LILRA2/TRIM21/KLRD1/GRN/HAVCR2/NLRC5/LILRB1/ARG1/SIGIRR/A2M/TARBP2/IFI16/LGALS9/TRIB1/MUL1/PTPN2/DHX58/RPS19/DCST1/PARP14/ARG2/TSPAN6
GOBP_REGULATION_OF_SYSTEMIC_ARTERIAL_BLOOD_PRESSURE_BY_RENIN_ANGIOTENSIN	GOBP_REGULATION_OF_SYSTEMIC_ARTERIAL_BLOOD_PRESSURE_BY_RENIN_ANGIOTENSIN	22	0.665621	1.67551	0.00383927	0.0409011	0.0334798	10569	tags=64%, list=20%, signal=51%	AGTR1/OR51E2/CES1/ENPEP/ACE/CTSZ/AOPEP/F2RL1/SUCNR1/SERPINF2/AGTR2/CTSG/CPA3/PCSK5
GOBP_CILIUM_OR_FLAGELLUM_DEPENDENT_CELL_MOTILITY	GOBP_CILIUM_OR_FLAGELLUM_DEPENDENT_CELL_MOTILITY	127	0.476389	1.42212	0.00385664	0.0410206	0.0335776	14184	tags=46%, list=27%, signal=34%	HOATZ/ROPN1L/DRC1/DNAAF6/DNAH11/TEKT1/PLA2G3/DNAH3/CATSPER1/GAS2L2/EPPIN/CATSPERD/DNAI3/EFHC2/RSPH4A/CFAP206/TTC12/NME8/SLC9C1/RSPH9/RGN/DRC7/CFAP65/RNASE10/DEFB1/CCR6/PGAM4/CCDC65/TNP1/CFAP251/IQCG/CFAP157/CFAP54/TPGS1/PLTP/DNAH2/PRDM14/SPEF2/APOB/TEKT3/TEKT4/CCDC40/CCNYL1/DNAH5/DNAH14/TEKT2/DPCD/DNAI1/CFAP43/SLC22A16/GAS8/TACR2/DNAH8/LDHC/CFAP69/ARMC2/CFAP46/DNAH6/ROPN1B
GOBP_POSITIVE_REGULATION_OF_CYTOSOLIC_CALCIUM_ION_CONCENTRATION_INVOLVED_IN_PHOSPHOLIPASE_C_ACTIVATING_G_PROTEIN_COUPLED_SIGNALING_PATHWAY	GOBP_POSITIVE_REGULATION_OF_CYTOSOLIC_CALCIUM_ION_CONCENTRATION_INVOLVED_IN_PHOSPHOLIPASE_C_ACTIVATING_G_PROTEIN_COUPLED_SIGNALING_PATHWAY	33	0.605525	1.60097	0.00386293	0.0410221	0.0335789	10812	tags=55%, list=21%, signal=43%	F2RL2/GPR157/AGTR1/LPAR3/P2RY10/GPR174/GPR18/GPR65/GPR55/CALCA/F2RL1/LPAR6/P2RY8/F2RL3/GNA15/GPR20/GPR4/LPAR1
GOCC_SPANNING_COMPONENT_OF_PLASMA_MEMBRANE	GOCC_SPANNING_COMPONENT_OF_PLASMA_MEMBRANE	13	-0.656159	-2.04931	0.00389295	0.0411703	0.0337001	5041	tags=54%, list=10%, signal=49%	SLC4A4/BMPR2/AJAP1/SLC24A3/SLC24A4/SLC15A2/CDHR5
GOBP_L_GLUTAMATE_TRANSMEMBRANE_TRANSPORT	GOBP_L_GLUTAMATE_TRANSMEMBRANE_TRANSPORT	25	-0.518142	-1.8225	0.00389447	0.0411703	0.0337001	7942	tags=44%, list=15%, signal=37%	ATP1A2/PER2/CLN8/SLC1A2/GRM1/SLC25A18/KCNJ10/SLC1A7/SLC1A1/SLC1A6/SLC17A8
GOBP_REGULATION_OF_B_CELL_MEDIATED_IMMUNITY	GOBP_REGULATION_OF_B_CELL_MEDIATED_IMMUNITY	53	0.562957	1.58417	0.0038954	0.0411703	0.0337001	13447	tags=49%, list=26%, signal=37%	FCGR2B/CLCF1/FOXJ1/C4BPA/XCL1/IL10/CR1/CD28/FCER2/CD40/C3/C4BPB/TFRC/TBX21/IL2/NECTIN2/HPX/CD226/TGFB1/PTPRC/MAD2L2/TNFSF4/IL27RA/TNFSF13/PTPN6/NOD2
GOBP_CELL_ADHESION_MEDIATED_BY_INTEGRIN	GOBP_CELL_ADHESION_MEDIATED_BY_INTEGRIN	72	0.537271	1.54593	0.00391173	0.0412122	0.0337345	12420	tags=54%, list=24%, signal=41%	LIF/SERPINE1/PLAU/DPP4/ITGB3/ITGBL1/NPNT/SNAI2/ITGA5/SKAP1/CD3E/CCL5/ITGA4/FOXC2/CYP1B1/EPHA2/ICAM1/TGFB2/CXCL13/MUC1/SWAP70/CCN3/ITGA2/ITGA11/FERMT3/ITGB2/ITGB1/ITGB7/LYN/ITGB4/FBN1/ADAM9/EPHA8/TESC/COL16A1/EFNA1/PIK3CG/HRG/ITGB1BP1
GOBP_T_CELL_RECEPTOR_SIGNALING_PATHWAY	GOBP_T_CELL_RECEPTOR_SIGNALING_PATHWAY	189	0.44622	1.35237	0.00390793	0.0412122	0.0337345	14600	tags=41%, list=28%, signal=30%	LGALS3/PTPN22/CD3D/GBP1/TRBC1/TRAC/TRAT1/UBASH3A/ITK/CD3G/SKAP1/CD3E/GATA3/NFKBIZ/LCK/CD28/KCNN4/CEACAM1/SH2D1A/TRAV29DV5/ZAP70/BTN1A1/CD247/PSMB9/CD276/TXK/CCR7/PSMB8/BTNL10/CTLA4/ZC3H12A/SLA2/CD300A/GRAP2/NECTIN2/TEC/PSMD8/BTN2A3P/LAPTM5/ICOSLG/CD226/RFTN1/THEMIS2/LCP2/BTN2A2/PSMA7/PHPT1/PAWR/PSMA2/PRAM1/PTPRC/PSMB3/PSME2/BTN3A2/PSMC2/ERMAP/PSMA5/PSMA8/PRKD2/EIF2B3/BTNL2/PTPN6/PIK3CD/PTPN2/PSMB…
GOCC_PHAGOCYTIC_VESICLE	GOCC_PHAGOCYTIC_VESICLE	129	0.480455	1.43654	0.00392363	0.0412723	0.0337837	16135	tags=43%, list=31%, signal=30%	LTF/PLA2G5/RAB34/RAB32/RAB38/VIM/SLC11A1/ATP6V0D2/ELANE/ZYX/RAC2/NCF1/RAB7B/CD36/VAMP8/TCIRG1/GNLY/CYBA/UNC93B1/RILP/CTSS/TAP1/ATP6V0B/B2M/MPO/NCF2/ADAM8/NCF4/SCIMP/TLR2/CDC42/TLR1/RAB11FIP1/MYO1C/CALR/FMNL1/NOD1/RAB20/PGLYRP1/PDIA3/NOD2/TRIM14/ITGB5/SEC22B/ATP6V0E1/CORO1A/ATP6V0A4/IRGM/ANXA11/CYBB/SNX3/TAPBP/RAB11FIP5/WAS/VAMP3
GOBP_THYROID_GLAND_DEVELOPMENT	GOBP_THYROID_GLAND_DEVELOPMENT	20	0.681731	1.69068	0.00393579	0.0413351	0.0338351	4071	tags=25%, list=8%, signal=23%	HOXB3/HOXA3/HOXA5/TBX1/FGF10
GOBP_INHIBITORY_SYNAPSE_ASSEMBLY	GOBP_INHIBITORY_SYNAPSE_ASSEMBLY	16	-0.601097	-1.97751	0.00397282	0.041593	0.0340462	7277	tags=56%, list=14%, signal=48%	PLXNB1/FGF13/SEMA4A/NLGN2/GABRG2/LHFPL4/NPAS4/GABRB3/CBLN1
GOBP_RETINA_HOMEOSTASIS	GOBP_RETINA_HOMEOSTASIS	80	0.508632	1.4721	0.00396744	0.041593	0.0340462	5998	tags=24%, list=11%, signal=21%	LTF/POTEE/JCHAIN/POTEI/IGKC/POTEJ/POTEF/TULP1/IGHA1/IGHG3/IGHA2/LYZ/CLRN1/HSPB1/AIPL1/CRB2/MAK/LCN1/PROM1
GOBP_RESPIRATORY_SYSTEM_DEVELOPMENT	GOBP_RESPIRATORY_SYSTEM_DEVELOPMENT	185	0.450766	1.36621	0.00398237	0.0416276	0.0340745	11397	tags=33%, list=22%, signal=26%	CHI3L1/HOXA5/LIF/WT1/ALDH1A3/LOX/PDPN/EDN2/VEGFA/MMP12/FOXJ1/PHOX2B/RDH10/STRA6/NODAL/SPRY1/MMP14/GLI1/ITGA3/GATA6/MSC/EGFR/PDGFA/ASS1/FGF10/TNC/CELSR1/RCN3/DLX5/IGFBP5/WNT2/ADAMTS2/TBX4/TCF21/SPRY2/PTN/ERRFI1/FSTL3/PLOD3/STK40/FOXA1/GPC3/SPEF2/DNAAF1/CDC42/LOXL3/EIF4EBP1/LEF1/PHEX/AARD/ABCA12/CCDC40/ARG1/RSPO2/TIMELESS/HYDIN/PPP1CA/TGFB3/RBP4/PDGFRB/GLI3
GOBP_MYELOID_DENDRITIC_CELL_ACTIVATION	GOBP_MYELOID_DENDRITIC_CELL_ACTIVATION	29	0.612818	1.59995	0.00400211	0.0417685	0.0341899	10110	tags=52%, list=19%, signal=42%	CSF2/CD2/DCSTAMP/SLAMF1/IL10/BATF3/CLEC4D/BATF/UBD/LTBR/BATF2/RELB/PYCARD/SPI1/HAVCR2
GOBP_HETEROCHROMATIN_ORGANIZATION	GOBP_HETEROCHROMATIN_ORGANIZATION	75	0.524064	1.51382	0.0040595	0.0423012	0.0346259	11268	tags=40%, list=21%, signal=31%	HMGA2/H3C8/H4C15/H3C7/H3C14/SNAI1/H3C11/LOXL2/H4C14/H4C11/H4C2/H4C6/CDKN2A/H3C12/H4C13/H3C10/H3C15/H4C8/CENPV/H3C4/H3C1/HMGA1/H4C4/H4C9/FAM172BP/H4C3/HDAC1/H3C6/H4C12/MECOM
GOBP_BLOOD_VESSEL_REMODELING	GOBP_BLOOD_VESSEL_REMODELING	41	0.581496	1.59044	0.00411319	0.0427939	0.0350292	12459	tags=61%, list=24%, signal=47%	HOXA3/LIF/CCR2/BGN/CEACAM1/FGF10/FOXC2/TMBIM1/MIR27B/ACE/FLNA/CST3/JAG1/DLL4/AGTR2/TGFB1/BAK1/BAX/FOXC1/ACVRL1/NOL3/HRG/DBH/FLT4/TGM2
GOBP_NEGATIVE_REGULATION_OF_PROTEIN_MATURATION	GOBP_NEGATIVE_REGULATION_OF_PROTEIN_MATURATION	27	0.632014	1.63828	0.00416286	0.0431759	0.0353419	8307	tags=41%, list=16%, signal=34%	SERPINE1/THBS1/IL1R2/CARD16/CST7/BCL2L12/CHAC1/MAGEA3/CTSZ/GAS1/SERPINF2
GOBP_RESPONSE_TO_CAMP	GOBP_RESPONSE_TO_CAMP	93	0.496679	1.45729	0.00416036	0.0431759	0.0353419	4910	tags=22%, list=9%, signal=20%	COL1A1/AGXT/WT1/AQP9/STC1/MMP19/ALDH3A1/SDC1/NOX4/FOSL1/RAP1BL/LDHA/AQP1/CITED1/THBD/CNGA3/ASS1/AHR/IGFBP5/VGF
GOBP_SYNAPTIC_VESICLE_CLUSTERING	GOBP_SYNAPTIC_VESICLE_CLUSTERING	13	-0.653839	-2.04207	0.00416937	0.0431763	0.0353422	5016	tags=46%, list=10%, signal=42%	PTEN/PCDH17/BRSK2/NLGN2/NLGN1/SYN3
GOMF_GLYCINE_BINDING	GOMF_GLYCINE_BINDING	12	-0.68359	-2.09268	0.00426567	0.0440495	0.036057	8018	tags=58%, list=15%, signal=49%	GLDC/GLRB/GRIN2B/GNMT/GLRA3/GRIN3A/GLRA1
GOBP_REGULATION_OF_ANTIGEN_PROCESSING_AND_PRESENTATION	GOBP_REGULATION_OF_ANTIGEN_PROCESSING_AND_PRESENTATION	18	0.699393	1.71403	0.00428164	0.0440495	0.036057	10418	tags=67%, list=20%, signal=54%	FCGR2B/THBS1/HFE/SLC11A1/LILRB2/CD74/CCR7/CD68/TREM2/PYCARD/FGL2/NOD1
GOBP_REGULATION_OF_T_HELPER_2_CELL_CYTOKINE_PRODUCTION	GOBP_REGULATION_OF_T_HELPER_2_CELL_CYTOKINE_PRODUCTION	11	0.76342	1.65283	0.00428603	0.0440495	0.036057	10293	tags=64%, list=20%, signal=51%	IL6/XCL1/IFNB1/GATA3/TBX21/RSAD2/ARG1
GOBP_CRANIAL_NERVE_DEVELOPMENT	GOBP_CRANIAL_NERVE_DEVELOPMENT	44	0.583162	1.60641	0.00428672	0.0440495	0.036057	12596	tags=48%, list=24%, signal=36%	HOXB3/HOXA3/HOXB2/HOXA1/TBX1/ISL1/PHOX2B/SEMA3F/SEMA3A/HOXB1/TCIRG1/NEUROG1/ATP8B1/NTRK1/PHOX2A/EPHB2/HOXD3/LPAR1/GLI3/PAX2/HES1
GOCC_KINETOCHORE	GOCC_KINETOCHORE	137	0.465199	1.3967	0.00428439	0.0440495	0.036057	11370	tags=34%, list=22%, signal=27%	MEIKIN/BIRC5/CENPA/SKA1/CENPK/CCNB1/SPC24/HJURP/CENPU/AURKB/NEK2/KIF2C/KIF18A/SGO1/SKA3/BUB1/TTK/NDC80/PLK1/CENPM/DYNLT3/ERCC6L/NUF2/BOD1L2/CENPE/CENPW/BUB1B/MAD2L1/CENPV/CENPS/CENPN/ITGB3BP/SGO2/DSN1/KNL1/CDT1/CENPH/ZWILCH/CENPI/SEPTIN6/CENPF/SPAG5/NUP37/ZWINT/SPC25/PSEN2/CENPX
GOBP_ANTIGEN_PROCESSING_AND_PRESENTATION	GOBP_ANTIGEN_PROCESSING_AND_PRESENTATION	211	0.441975	1.34128	0.00435019	0.0446329	0.0365345	17012	tags=47%, list=32%, signal=32%	FCGR2B/THBS1/CD1A/RAB34/IFI30/RAB32/HFE/KIF23/SLC11A1/KIF2C/KIF18A/CD8A/KIF4A/ICAM1/NCF1/LILRB2/SEC24D/CD36/VAMP8/CD74/FCER1G/AP1S3/PSMB9/RAB27A/CENPE/ACE/CYBA/CCR7/PSMB8/AP2S1/CD68/RELB/RILP/CTSS/TAP1/KIF4B/TREM2/B2M/CD1C/PYCARD/NCF2/CTSL/NCF4/MR1/FCGR1A/PSMD8/FGL2/ERAP2/CAPZA1/RFTN1/CAPZA2/AP1S2/KIF15/CALR/CLEC4A/NOD1/PSMA7/CTSD/CD1D/PSMA2/RACGAP1/PSMB3/PSME2/PSMC2/ABCB9/PSMA5/PDIA3/TAPBPL/AP1S…
GOBP_REGULATION_OF_POSTSYNAPSE_ORGANIZATION	GOBP_REGULATION_OF_POSTSYNAPSE_ORGANIZATION	86	-0.314717	-1.54757	0.00438652	0.0447304	0.0366143	8432	tags=34%, list=16%, signal=28%	DHX36/ARHGAP22/OPA1/FYN/GRIN2B/LRRTM1/APOE/TIAM1/ABI2/PTPRS/RELN/PPFIA2/KIF1A/TANC2/LRP8/PDLIM5/PAK3/NLGN1/CDK5R1/PTPRD/LRRTM2/PPP1R9A/DGKB/DNM3/CUX2/GRID2/ZNF804A/IL1RAPL1/CBLN1
GOBP_ANIMAL_ORGAN_REGENERATION	GOBP_ANIMAL_ORGAN_REGENERATION	72	0.53489	1.53908	0.00436745	0.0447304	0.0366143	15144	tags=58%, list=29%, signal=42%	NNMT/REG1A/IL6/ADM/IL10/HAMP/HFE/GLI1/HGF/EGFR/CCNA2/TYMS/PRPS2/C5AR1/ANGPT2/HMOX1/AURKA/RGN/CDK4/CLDN1/CEBPB/PTPN3/PCNA/PPARG/EZH2/NR0B2/BAK1/PDX1/UCP2/PKM/GLI3/WNT1/IHH/LCP1/APOA1/GAS6/NR4A3/UGT1A1/TGFBR2/PHB/PTPRU/CDKN1A
GOBP_POSITIVE_REGULATION_OF_REACTIVE_OXYGEN_SPECIES_METABOLIC_PROCESS	GOBP_POSITIVE_REGULATION_OF_REACTIVE_OXYGEN_SPECIES_METABOLIC_PROCESS	98	0.502175	1.47818	0.00438524	0.0447304	0.0366143	13425	tags=43%, list=25%, signal=32%	H19/PTX3/MMP8/THBS1/FPR2/NOX4/AGTR1/SOD2/LEP/EGFR/ACOD1/IFNG/PTGS2/GADD45A/ASS1/ICAM1/CD36/MTCO2P12/RAB27A/CYBA/CD177/TYROBP/TSPO/CLEC7A/ROMO1/ZC3H12A/F2RL1/XDH/ITGB2/RIPK3/AGTR2/CRP/TGFB1/MIR99B/PDGFRB/RIPK1/PTK2B/HBB/PKD2/CLU/P2RX4/TMEM106A
GOBP_POSITIVE_REGULATION_OF_CELL_CYCLE_PHASE_TRANSITION	GOBP_POSITIVE_REGULATION_OF_CELL_CYCLE_PHASE_TRANSITION	101	0.4908	1.45021	0.00438082	0.0447304	0.0366143	8622	tags=26%, list=16%, signal=22%	ANXA1/PHOX2B/DLGAP5/CCNB1/UBE2C/GLI1/EGFR/CDC25C/FAM83D/MAPK15/CDC6/FGF10/MIR222/TERT/CDK1/CDK4/ESPL1/DYRK3/MIR221/NEUROG1/CDCA5/DTL/ADAMTS1/LSM10/CDT1/EZH2
GOBP_CELLULAR_RESPONSE_TO_REACTIVE_OXYGEN_SPECIES	GOBP_CELLULAR_RESPONSE_TO_REACTIVE_OXYGEN_SPECIES	151	0.465285	1.40277	0.00443341	0.0451395	0.0369492	15932	tags=42%, list=30%, signal=30%	H19/MMP9/IL6/ANXA1/DPEP1/MET/SOD3/SOD2/IL10/MMP3/CRYGD/PDGFD/HGF/EGFR/AQP1/CCNA2/NME8/FBLN5/CYP1B1/NCF1/CD36/IL18RAP/CDK2/SPHK1/MMP2/MAP1LC3A/GCH1/ECT2/MT3/MAPK13/ROMO1/PCNA/MPO/NQO1/TNFAIP3/MYB/UCP1/EZH2/APOA4/RIPK3/GLRX2/TXN/ARG1/PAWR/JUN/PAX2/ADPRS/RIPK1/PKD2/TRPM2/PRDX1/FANCC/NR4A3/TRPC6/NOS3/LRRK2/FABP1/BTK/PRKCD/STK26/GPR37/ZNF580/OSER1/MPV17
GOMF_OLIGOSACCHARIDE_BINDING	GOMF_OLIGOSACCHARIDE_BINDING	16	0.712467	1.69873	0.00444687	0.0452075	0.0370049	7155	tags=62%, list=14%, signal=54%	REG1A/REG1B/LGALS1/COLEC11/ITLN2/LOXL2/LGALS12/SELP/SELE/ITLN1
GOBP_POSITIVE_REGULATION_OF_ALPHA_BETA_T_CELL_ACTIVATION	GOBP_POSITIVE_REGULATION_OF_ALPHA_BETA_T_CELL_ACTIVATION	60	0.544868	1.5474	0.00448922	0.0455686	0.0373004	14429	tags=50%, list=27%, signal=36%	ANXA1/PTPN22/SOCS1/CCR2/XCL1/CD3E/NFKBIZ/CD28/RUNX1/IFNG/IL23R/ZAP70/CD80/RUNX3/MYB/HLX/SASH3/IL18/IL4R/PTPRC/GLI3/CD55/IHH/TNFSF4/PNP/LGALS9/IL23A/CD86/ZBTB7B/TGFBR2
GOBP_RESPONSE_TO_TOXIC_SUBSTANCE	GOBP_RESPONSE_TO_TOXIC_SUBSTANCE	235	0.438145	1.33384	0.00449891	0.0455976	0.0373242	13579	tags=39%, list=26%, signal=29%	H19/HP/GPX8/S100A9/HBA1/ADH4/SDC1/SOD3/SOD2/MT1DP/HBE1/MT1A/CCNB1/CCL5/MAOB/ALOX5AP/SLC17A3/CES1/MT1HL1/MT1M/SLC22A18/FBLN5/PTGS2/INMT/ASS1/TYMS/AHR/CYP1B1/RAD51/GPX7/GUCY2C/PTGS1/CD36/PTGES/MT1H/AQP10/CDK4/PXDNL/PRDX4/MT1B/CLDN1/TPO/BRIP1/MT1E/GCH1/MT3/HBG2/SCN9A/HBG1/MTARC2/GPX1/MPO/NQO1/MGST2/RDH12/TLR2/TXNDC17/MT2A/HBM/HBD/APOA4/GSTA1/PIM1/GSTK1/GSTO1/LYN/AKR7A3/TXN/BAK1/BAX/ARG1/GLYAT/GSTM1/…
GOBP_DOPAMINE_SECRETION	GOBP_DOPAMINE_SECRETION	33	-0.445013	-1.71174	0.00453772	0.0459212	0.037589	8555	tags=39%, list=16%, signal=33%	SYT17/SYT11/PRKN/SYT4/HTR2A/SYT6/SYT2/CHRNB2/SYT9/SYT15/SYT10/GDNF/CHRNA4
GOBP_BONE_RESORPTION	GOBP_BONE_RESORPTION	62	0.542105	1.54693	0.00456595	0.0461369	0.0377656	9734	tags=42%, list=18%, signal=34%	TNFRSF11B/IL6/SPP1/ITGB3/TNFSF11/DCSTAMP/HAMP/EGFR/IL7/RAC2/GPR55/CARTPT/SNX10/CALCA/CA2/ACP5/TCIRG1/IL20RA/TFRC/UBASH3B/TNFAIP3/ADAM8/RAB3D/PTH/TNFRSF11A/SIGLEC15
GOBP_POSITIVE_REGULATION_OF_RESPONSE_TO_BIOTIC_STIMULUS	GOBP_POSITIVE_REGULATION_OF_RESPONSE_TO_BIOTIC_STIMULUS	248	0.431065	1.31342	0.00457327	0.0461409	0.0377689	17056	tags=47%, list=32%, signal=32%	PLA2G5/EREG/FPR2/MMP12/GBP5/MUC3A/CRTAM/IFNB1/CCL5/MUC12/SLAMF6/LY96/MUCL1/LBP/ACOD1/PLSCR1/SH2D1A/CLEC4D/CD274/CLEC10A/FCN1/CLEC6A/TRIM6/PYHIN1/COCH/TLR8/FCER1G/PSMB9/IL18RAP/TXK/CLEC4C/CGAS/ICAM3/MUC1/NMI/CYBA/PSMB8/TYROBP/RELB/ZBP1/F2RL1/PYCARD/PARP9/NECTIN2/ADAM8/MR1/SCIMP/PSMD8/IRF7/LILRA2/IFI35/HPX/STING1/CD180/CD226/KLRD1/TRIM5/GRN/LYN/HAVCR2/NLRC5/CLEC4A/ARG1/PSMA7/FFAR2/IKBKE/CD1D/HMGB2/…
GOBP_REGULATION_OF_DNA_DAMAGE_RESPONSE_SIGNAL_TRANSDUCTION_BY_P53_CLASS_MEDIATOR	GOBP_REGULATION_OF_DNA_DAMAGE_RESPONSE_SIGNAL_TRANSDUCTION_BY_P53_CLASS_MEDIATOR	34	0.61103	1.62319	0.00461148	0.0463861	0.0379696	5925	tags=35%, list=11%, signal=31%	TWIST1/SNAI1/SNAI2/ANKRD1/PYHIN1/CD44/CD74/PLA2R1/SPRED3/DYRK3/HIC1/SMYD2
GOBP_POSITIVE_REGULATION_OF_SMOOTH_MUSCLE_CELL_MIGRATION	GOBP_POSITIVE_REGULATION_OF_SMOOTH_MUSCLE_CELL_MIGRATION	40	0.577719	1.57404	0.00460722	0.0463861	0.0379696	7836	tags=38%, list=15%, signal=32%	POSTN/CCN4/NOX4/S100A11/MDK/CCL5/PDGFD/IGFBP5/TERT/MIR221/IQGAP1/NRP1/HAS2/ADAMTS1/ITGA2
GOBP_REGULATION_OF_MACROPHAGE_DERIVED_FOAM_CELL_DIFFERENTIATION	GOBP_REGULATION_OF_MACROPHAGE_DERIVED_FOAM_CELL_DIFFERENTIATION	32	0.616789	1.63072	0.0046369	0.0465715	0.0381214	9873	tags=41%, list=19%, signal=33%	PLA2G2A/CSF2/PLA2G5/AGTR1/PLA2G3/ITGB3/MSR1/CD36/ABCA5/PPARG/APOB/IL18/CRP
GOMF_POSTSYNAPTIC_NEUROTRANSMITTER_RECEPTOR_ACTIVITY	GOMF_POSTSYNAPTIC_NEUROTRANSMITTER_RECEPTOR_ACTIVITY	62	-0.346916	-1.57163	0.00464547	0.0465875	0.0381344	5574	tags=37%, list=11%, signal=33%	ANXA9/GRM1/CHRNG/GRIN2C/GABRG2/CHRM4/GRIA1/CHRNB2/GRIA3/GRIK4/CHRM5/GRM5/HRH3/GRID1/GABRB1/GABRG1/GABRA3/GRIK2/GABBR1/GRID2/CHRNA4/GRIN3A/GLRA1
GOBP_NITRIC_OXIDE_MEDIATED_SIGNAL_TRANSDUCTION	GOBP_NITRIC_OXIDE_MEDIATED_SIGNAL_TRANSDUCTION	27	0.630409	1.63412	0.00465744	0.0466373	0.0381753	5283	tags=33%, list=10%, signal=30%	THBS1/NOS2/VEGFA/MAFA/SPINK1/EGFR/NPY2R/CD36/FPR1
GOBP_GAMMA_AMINOBUTYRIC_ACID_SIGNALING_PATHWAY	GOBP_GAMMA_AMINOBUTYRIC_ACID_SIGNALING_PATHWAY	27	-0.48331	-1.7539	0.00467667	0.0466567	0.0381911	4824	tags=41%, list=9%, signal=37%	PLCL2/GABRG2/GABBR2/PLCL1/GABRB1/GABRG1/GABRA3/HTR1A/SHISA7/GABBR1/GABRB3
GOBP_POSITIVE_REGULATION_OF_CELLULAR_EXTRAVASATION	GOBP_POSITIVE_REGULATION_OF_CELLULAR_EXTRAVASATION	16	0.709078	1.69065	0.00466897	0.0466567	0.0381911	11702	tags=62%, list=22%, signal=49%	XG/CCR2/MDK/PDGFD/IL1R1/ICAM1/PLVAP/ADAM8/CD99/FADD
GOBP_REGULATION_OF_GENE_SILENCING	GOBP_REGULATION_OF_GENE_SILENCING	127	0.473324	1.41297	0.00468036	0.0466567	0.0381911	12572	tags=37%, list=24%, signal=28%	H3C8/H4C15/H3C7/IL6/H3C14/H3C11/CDC45/LIN28B/EGFR/H4C14/H4C11/TERT/MAEL/H4C2/POLR2L/H4C6/CDK2/H3C12/H4C13/H3C10/H3C15/H4C8/RMRP/ZC3H12A/NEAT1/H3C4/PPARG/ZFP36/H3C1/AJUBA/HMGA1/H4C4/H4C9/POLR2I/POU5F1/TGFB1/NUP37/H4C3/WTIP/H3C6/H4C12/NDC1/POLR2J/MYOCD/TARBP2/RIPK1/H4C1
GOBP_ELECTRON_TRANSPORT_CHAIN	GOBP_ELECTRON_TRANSPORT_CHAIN	165	0.45701	1.38191	0.00473144	0.0470955	0.0385503	17788	tags=48%, list=34%, signal=32%	IDO1/C15orf48/COX7A2P2/UQCRFS1P1/NOX4/AOX1/LOXL2/COX7A1/CCNB1/MAOB/NDUFA4L2/CHCHD2/CYP19A1/P4HA2/NCF1/GLRX/CDK1/UQCRHL/MTCO2P12/STEAP4/MIR210/CYBA/CYB561/GPD1/XDH/NCF2/UQCRQ/COX6A2/COX4I2/NDUFA4/NDUFA3/DHDH/GLRX2/COX7B/WDR93/AKR7A3/UQCR11/NDUFB7/FDX2/NDUFS5/NDUFA13/COX6B1/HAAO/NDUFA2/NDUFB1/COX5B/COX6A1/UQCRFS1/CYCS/UQCRH/NDUFB2/COX7A2/COA6/GFUS/UQCR10/NQO2/DHRS3/NDUFB5/COX5A/NDUFA11/NDUFS8/NDUFA…
GOBP_PROTEIN_K63_LINKED_DEUBIQUITINATION	GOBP_PROTEIN_K63_LINKED_DEUBIQUITINATION	35	-0.434493	-1.70923	0.00476358	0.047204	0.0386391	12619	tags=57%, list=24%, signal=43%	STAMBP/SPATA2/USP16/OTUD7B/USP25/OTUD5/YOD1/ATXN3/USP8/NOP53/STAMBPL1/ABRAXAS2/USP7/USP13/USP20/USP27X/OTUD1/USP17L2/OTUD7A/ZRANB1
GOBP_IRON_IMPORT_INTO_CELL	GOBP_IRON_IMPORT_INTO_CELL	11	0.759996	1.64542	0.00475963	0.047204	0.0386391	6907	tags=55%, list=13%, signal=47%	LTF/HFE/IFNG/MIR210/TFR2/SLC39A8
GOCC_MICROVILLUS_MEMBRANE	GOCC_MICROVILLUS_MEMBRANE	26	0.630086	1.62084	0.00476096	0.047204	0.0386391	9674	tags=50%, list=18%, signal=41%	CA9/PDPN/DPEP1/ITGB3/MSN/CEACAM1/SYTL1/PROM1/MTTP/SLC26A2/CEACAM20/SLC6A6/S100P
GOBP_MUSCLE_CELL_PROLIFERATION	GOBP_MUSCLE_CELL_PROLIFERATION	203	0.440844	1.33749	0.00480115	0.0475057	0.0388861	11389	tags=33%, list=22%, signal=26%	CCN4/MMP9/THBS1/TBX20/IL6/EREG/IGFBP3/SOD2/EFEMP2/IL10/CCNB1/CCL5/IL15/GLI1/PDGFD/GATA6/EGFR/MIR27A/RUNX1/PTGIR/ANG/IFNG/NPPC/P2RY6/CNN1/FOXC2/ELANE/HMOX1/MIR27B/ANGPT1/MIR222/IGFBP5/TERT/TP73/WNT2/TGFB2/MIR221/NPY5R/MMP2/OGN/APLN/MYD88/CCN3/ADAMTS1/ITGA2/MYOG/MEIS1/TNFAIP3/PPARG/RBPMS2/SERPINF2/MYB/SIX5/ELN/PIM1/IL18/NPR1/APOD/AIF1/TGFB3/FOXC1/RBP4/HPGD/IRAK4/STAT1/PDGFRB/TBX2
GOCC_HIGH_DENSITY_LIPOPROTEIN_PARTICLE	GOCC_HIGH_DENSITY_LIPOPROTEIN_PARTICLE	27	0.629283	1.6312	0.0048223	0.0476443	0.0389995	9177	tags=44%, list=17%, signal=37%	SAA1/SAA2/SAA4/APOL1/APOC2/APOA2/LIPC/APOH/PLTP/APOB/APOC1/APOA4
GOBP_REGULATION_OF_DEFENSE_RESPONSE_TO_VIRUS_BY_HOST	GOBP_REGULATION_OF_DEFENSE_RESPONSE_TO_VIRUS_BY_HOST	41	0.577435	1.57933	0.00483198	0.0476694	0.03902	16465	tags=63%, list=31%, signal=44%	PTPN22/MMP12/APOBEC3F/APOBEC3G/IL15/TRIM6/IL23R/CGAS/ZDHHC1/ZC3H12A/MICB/PYCARD/TNFAIP3/PARP9/STING1/IL27/LILRB1/DTX3L/STAT1/TARBP2/MUL1/IL23A/IL4/IL12RB1/IL12B/IFNLR1
GOBP_RESPONSE_TO_OXYGEN_LEVELS	GOBP_RESPONSE_TO_OXYGEN_LEVELS	374	0.413213	1.26792	0.00487071	0.0479805	0.0392747	14573	tags=37%, list=28%, signal=27%	POSTN/COL1A1/REG1A/CA9/PDPN/STC1/THBS1/VASN/PLAU/NOS2/ALDH3A1/VEGFA/DPP4/PDLIM1/TWIST1/ADM/SOD3/NOX4/CARD16/SOD2/LOXL2/EPO/HILPDA/CCNB1/MMP14/LDHA/LEP/GATA6/PLEKHN1/AQP1/CCNA2/ANG/ANGPTL4/CHCHD2/MGARP/PTGS2/NPPC/FAS/ANGPT2/ANKRD1/HMOX1/TRH/ICAM1/TERT/CASP1/ACAA2/CDK4/CAV1/TGFB2/PSMB9/MIR210/ASCL2/PLK3/AQP3/MMP2/PSMB8/PLOD2/BRIP1/MT3/ADORA1/PTN/PDK1/PLOD1/LMNA/CXCR4/PGK1/OXTR/ITGA2/AGTRAP/AK4/E2F1…
GOCC_DENDRITE_CYTOPLASM	GOCC_DENDRITE_CYTOPLASM	31	-0.469658	-1.7905	0.00490493	0.0482463	0.0394923	11917	tags=52%, list=23%, signal=40%	KIF5A/SFPQ/GABARAPL1/ZC3H14/OPRM1/HNRNPU/GRIK3/MAPK1/KIF5C/WASF1/KIF5B/KCNAB1/PURA/MAP2/GRIK2/HIP1R
GOBP_REGULATION_OF_CELL_SUBSTRATE_ADHESION	GOBP_REGULATION_OF_CELL_SUBSTRATE_ADHESION	214	0.442909	1.34583	0.00494507	0.0485695	0.0397568	10224	tags=31%, list=19%, signal=25%	POSTN/COL1A1/SERPINE1/HOXA7/PDPN/COL8A1/THBS1/PLAU/VEGFA/FGG/LGALS1/MMP12/GBP1/EFEMP2/NPNT/FBLN1/FN1/ITGA5/EMILIN1/MDK/SPRY4/S100A10/SKAP1/CD3E/MMP14/DMP1/ITGA3/EGFL6/WNT4/BST1/ANGPT2/EGFLAM/EPHA1/RAC2/NPY2R/CD36/CDKN2A/CCR7/FLNA/IQGAP1/CCL28/EPHA3/CCN1/MYADM/RRAS/SEMA3E/NRP1/PTN/EMP2/ECM2/TACSTD2/JAG1/CDK6/HAS2/VIT/FZD7/SDC4/SLC9A1/FBLN2/MELTF/CDC42/DLC1/P4HB/NID1/CALR/CCL25
GOBP_NEGATIVE_REGULATION_OF_HISTONE_METHYLATION	GOBP_NEGATIVE_REGULATION_OF_HISTONE_METHYLATION	21	-0.532863	-1.85769	0.00497976	0.0488383	0.0399768	11991	tags=57%, list=23%, signal=44%	AASS/SUPT6H/SMARCB1/PHF1/KDM4D/BCOR/KDM3A/MLLT6/JARID2/SIRT1/EZHIP/PAX5
GOBP_SPROUTING_ANGIOGENESIS	GOBP_SPROUTING_ANGIOGENESIS	157	0.464804	1.40468	0.00502948	0.0492535	0.0403167	13532	tags=40%, list=26%, signal=30%	MEOX2/THBS1/ANXA1/ESM1/SRPX2/VEGFA/APELA/AGTR1/E2F7/LOXL2/ITGA5/IL10/MIR149/MIR27A/NGFR/CEACAM1/PTGS2/E2F8/FOXC2/HMOX1/EPHA2/MIR27B/MIR34C/ANGPT1/MIR222/RHOJ/EFNB2/MIR221/EPHB4/SEMA3E/NRP1/ADTRP/ALOX5/NR2E1/MIR23A/APLNR/MIR34B/TBXA2R/E2F2/CDC42/MIR193A/DLL4/VEGFC/SLIT2/LEF1/CEMIP2/MIR483/PLK2/PKM/NAXE/ACVRL1/ADAMTS9/CLEC14A/ITGB1BP1/FLT4/PTK2B/HDAC7/CREB3L1/MIR410/ADGRA2/SPRED1/SLC39A12/MIR126
GOBP_LEUKOCYTE_AGGREGATION	GOBP_LEUKOCYTE_AGGREGATION	13	0.743745	1.67662	0.00505205	0.049402	0.0404383	7594	tags=54%, list=14%, signal=46%	S100A9/S100A8/MSN/RAC2/CD44/ZAP70/HAS2
GOBP_REGULATION_OF_MALE_GONAD_DEVELOPMENT	GOBP_REGULATION_OF_MALE_GONAD_DEVELOPMENT	10	0.772329	1.64244	0.00508183	0.0495197	0.0405346	5322	tags=60%, list=10%, signal=54%	SRY/WT1/DMRT1/SEMA3A/WNT4/NR5A1
GOBP_CELL_FATE_SPECIFICATION	GOBP_CELL_FATE_SPECIFICATION	87	0.505579	1.47572	0.00508034	0.0495197	0.0405346	12131	tags=48%, list=23%, signal=37%	HOXC10/DMRTA2/FOXA2/HOXD10/TBX20/DKK1/TBX1/ISL1/ISL2/GSX2/NODAL/DMRT3/DHH/OLIG3/HOXA11/EOMES/ETV2/TBX4/EYA2/SIX2/TBX21/NRP1/DBX1/FZD7/FOXA1/GSC/SMO/TBX15/PRDM14/TBX18/TLX3/TBX19/FEV/SOX18/POU5F1/WNT3A/LMO4/TBX2/GLI3/IHH/PAX2/GLI2
GOBP_OSTEOBLAST_DIFFERENTIATION	GOBP_OSTEOBLAST_DIFFERENTIATION	211	0.440564	1.33699	0.00509379	0.0495197	0.0405346	10601	tags=30%, list=20%, signal=24%	LTF/IBSP/HOXA2/CCN4/COL1A1/CTHRC1/CLEC5A/LOX/SHOX2/IL6/IGFBP3/TWIST1/CLIC1/SPP1/TP63/SNAI1/NPNT/TWIST2/SNAI2/DNAI3/DHH/GLI1/MRC2/HGF/MIR27A/HAND2/CITED1/COL6A1/NPPC/WNT4/TNC/EPHA2/PDLIM7/DLX5/IGFBP5/FHL2/GDPD2/FZD1/TCIRG1/IGF2/MIR210/TPM4/WWTR1/AMELX/CCN1/CEBPB/PTHLH/JAG1/CDK6/TWSG1/PPARG/ITGA11/SMO/ATRAID/TRPM4/RIOX1/JUNB/VEGFC/RUNX2/LEF1/FFAR4/RSPO2/WNT3A/RPS15
GOBP_INTRINSIC_APOPTOTIC_SIGNALING_PATHWAY	GOBP_INTRINSIC_APOPTOTIC_SIGNALING_PATHWAY	277	0.423895	1.29312	0.00509379	0.0495197	0.0405346	13340	tags=33%, list=25%, signal=25%	MMP9/BDKRB2/S100A9/S100A8/PLAUR/SOD2/TP63/SNAI1/CASP4/EPO/SNAI2/LGALS12/MELK/BCL3/BCL2A1/LCK/BCL2L12/SFN/HSPB1/CYP1B1/HMOX1/EPHA2/MIR27B/TNFRSF1A/TP73/CD44/MAEL/CHAC1/IFI6/CD74/CAV1/IL20RA/HIC1/DDIAS/MUC1/PPIA/YBX3/MAGEA3/CHEK2/ATP2A3/CEBPB/IL19/ERN2/PDK1/PHLDA3/CIDEB/TRIB3/PPP1R15A/VNN1/GPX1/PYCARD/MIF/NME5/E2F1/CRIP1/DDIT3/CASP3/E2F2/BRCA2/PLEKHF1/ELL3/AEN/SHISA5/RIPK3/P4HB/BAK1/PDX1/BAX/IKBKE/…
GOBP_LIPOPOLYSACCHARIDE_MEDIATED_SIGNALING_PATHWAY	GOBP_LIPOPOLYSACCHARIDE_MEDIATED_SIGNALING_PATHWAY	58	0.552991	1.56726	0.00510838	0.0495892	0.0405915	11704	tags=47%, list=22%, signal=36%	LTF/PTPN22/CARD16/CCL5/CCL2/LY96/LBP/ACOD1/CD6/CD36/CD14/IRAK2/MYD88/TNFAIP3/SCIMP/TLR2/LILRA2/CD180/TRIM5/IL18/LYN/TGFB1/SIGIRR/LY86/HCK/IRF3/CD55
GOBP_NEGATIVE_REGULATION_OF_MICROTUBULE_POLYMERIZATION_OR_DEPOLYMERIZATION	GOBP_NEGATIVE_REGULATION_OF_MICROTUBULE_POLYMERIZATION_OR_DEPOLYMERIZATION	37	-0.416052	-1.69933	0.00513166	0.0495987	0.0405993	12393	tags=62%, list=24%, signal=48%	BMERB1/TBCD/ARHGEF2/TUBB4A/STMN2/DYRK1A/MID1IP1/HDAC6/ATXN7/HDGFL3/NAV3/FGF13/CLIP3/CAMSAP1/CLASP1/APC/TTBK2/TAOK1/APC2/CAMSAP2/CLASP2/CAMSAP3/MAP2
GOBP_DENDRITIC_CELL_MIGRATION	GOBP_DENDRITIC_CELL_MIGRATION	29	0.607071	1.58494	0.00512636	0.0495987	0.0405993	15105	tags=72%, list=29%, signal=52%	CCR2/CCL5/SLAMF8/CCR5/CXCR2/CCR7/CCR6/CXCR4/ALOX5/TRPM4/GPR183/CXCR1/CDC42/CALR/CCR1/PIK3CG/LGALS9/GAS6/TRPM2/ANO6/EPS8
GOMF_CARGO_RECEPTOR_ACTIVITY	GOMF_CARGO_RECEPTOR_ACTIVITY	75	0.517638	1.49526	0.00512177	0.0495987	0.0405993	9996	tags=36%, list=19%, signal=29%	MARCO/TMPRSS3/TMPRSS15/FPR2/CD163/LOXL4/CFI/MSR1/LOXL2/PRG4/FOLR1/SSC5D/CD5/CD6/CD36/COLEC12/ENPP1/TFR2/TFRC/ASGR2/STAB1/LGALS3BP/ITGB2/SSC4D/LOXL3/CUBN/APOBR
GOBP_PYRIMIDINE_RIBONUCLEOSIDE_METABOLIC_PROCESS	GOBP_PYRIMIDINE_RIBONUCLEOSIDE_METABOLIC_PROCESS	14	0.728364	1.67547	0.00517302	0.0497082	0.040689	3949	tags=50%, list=7%, signal=46%	APOBEC3D/APOBEC3F/UPP1/APOBEC3G/APOBEC3B/APOBEC3C/APOBEC3A
GOBP_NAD_BIOSYNTHESIS_VIA_NICOTINAMIDE_RIBOSIDE_SALVAGE_PATHWAY	GOBP_NAD_BIOSYNTHESIS_VIA_NICOTINAMIDE_RIBOSIDE_SALVAGE_PATHWAY	14	0.728009	1.67465	0.00517302	0.0497082	0.040689	11386	tags=57%, list=22%, signal=45%	NNMT/NAMPT/PTGS2/PARP9/PTGIS/PARP10/NAXE/RNLS
GOBP_MALE_SEX_DETERMINATION	GOBP_MALE_SEX_DETERMINATION	10	0.771528	1.64073	0.00517863	0.0497082	0.040689	5322	tags=50%, list=10%, signal=45%	SRY/DMRT1/DHH/INSRR/NR5A1
GOBP_UBIQUITIN_RECYCLING	GOBP_UBIQUITIN_RECYCLING	10	0.771133	1.63989	0.00517863	0.0497082	0.040689	5368	tags=40%, list=10%, signal=36%	UBE2C/UBE2S/TRIM6/RNF135
GOBP_BRANCHING_INVOLVED_IN_PROSTATE_GLAND_MORPHOGENESIS	GOBP_BRANCHING_INVOLVED_IN_PROSTATE_GLAND_MORPHOGENESIS	11	0.757062	1.63907	0.00518772	0.0497082	0.040689	54	tags=18%, list=0%, signal=18%	HOXB13/HOXD13
GOBP_REGULATION_OF_ACUTE_INFLAMMATORY_RESPONSE	GOBP_REGULATION_OF_ACUTE_INFLAMMATORY_RESPONSE	46	0.568766	1.57695	0.00518128	0.0497082	0.040689	15201	tags=65%, list=29%, signal=46%	FCGR2B/IL6/TNFSF11/OSMR/C2CD4A/PTGS2/PTGES/NPY5R/CCR7/OSM/FFAR3/C3/CNR1/F12/ADORA1/PPARG/ADAM8/ZP3/TNFRSF11A/C2CD4B/FFAR2/PIK3CG/ADCYAP1/FUT7/APCS/PLA2G2D/SELENOS/KLKB1/BTK/IL4
GOBP_REGULATION_OF_RESPIRATORY_BURST	GOBP_REGULATION_OF_RESPIRATORY_BURST	16	0.707402	1.68665	0.00520256	0.0497788	0.0407467	6815	tags=50%, list=13%, signal=44%	JCHAIN/IGHA1/IGHA2/LBP/SLAMF8/RAC2/DUSP10/CLEC7A

## Sheet: Sheet1
Description
ACTIVATION OF IMMUNE RESPONSE
ACUTE INFLAMMATORY RESPONSE
ADAPTIVE IMMUNE RESPONSE
ADAPTIVE IMMUNE RESPONSE BASED ON SOMATIC RECOMBINATION OF IMMUNE RECEPTORS BUILT FROM IMMUNOGLOBULIN SUPERFAMILY DOMAINS
ADENYLATE CYCLASE MODULATING G PROTEIN COUPLED RECEPTOR SIGNALING PATHWAY
ALPHA BETA T CELL ACTIVATION
AMEBOIDAL TYPE CELL MIGRATION
ANTIGEN PROCESSING AND PRESENTATION
ANTIGEN RECEPTOR MEDIATED SIGNALING PATHWAY
ANTIMICROBIAL HUMORAL RESPONSE
BIOLOGICAL PROCESS INVOLVED IN INTERACTION WITH HOST
B CELL ACTIVATION
B CELL MEDIATED IMMUNITY
B CELL RECEPTOR SIGNALING PATHWAY
CALCIUM ION TRANSPORT
CALCIUM MEDIATED SIGNALING
CD4 POSITIVE ALPHA BETA T CELL ACTIVATION
CELLULAR OXIDANT DETOXIFICATION
CELLULAR RESPONSE TO BIOTIC STIMULUS
CELLULAR RESPONSE TO MOLECULE OF BACTERIAL ORIGIN
CELLULAR RESPONSE TO TOXIC SUBSTANCE
CELL CHEMOTAXIS
CELL KILLING
CELL SUBSTRATE ADHESION
COAGULATION
COLLAGEN FIBRIL ORGANIZATION
COLLAGEN METABOLIC PROCESS
COMPLEMENT ACTIVATION
CYTOKINE PRODUCTION INVOLVED IN IMMUNE RESPONSE
DEFENSE RESPONSE TO BACTERIUM
DEFENSE RESPONSE TO VIRUS
DETOXIFICATION
DIVALENT INORGANIC CATION HOMEOSTASIS
ELECTRON TRANSPORT CHAIN
ENTRY INTO HOST
EPITHELIAL CELL PROLIFERATION
ERK1 AND ERK2 CASCADE
EXTERNAL ENCAPSULATING STRUCTURE ORGANIZATION
FC RECEPTOR SIGNALING PATHWAY
GRANULOCYTE CHEMOTAXIS
GRANULOCYTE MIGRATION
HUMORAL IMMUNE RESPONSE
HUMORAL IMMUNE RESPONSE MEDIATED BY CIRCULATING IMMUNOGLOBULIN
IMMUNE RESPONSE REGULATING SIGNALING PATHWAY
INTERFERON GAMMA PRODUCTION
INTERLEUKIN 1 PRODUCTION
INTERLEUKIN 6 PRODUCTION
INTRINSIC APOPTOTIC SIGNALING PATHWAY
I KAPPAB KINASE NF KAPPAB SIGNALING
LEUKOCYTE CELL CELL ADHESION
LEUKOCYTE CHEMOTAXIS
LEUKOCYTE MIGRATION
LEUKOCYTE PROLIFERATION
LYMPHOCYTE ACTIVATION INVOLVED IN IMMUNE RESPONSE
LYMPHOCYTE MEDIATED IMMUNITY
LYMPHOCYTE MIGRATION
MACROPHAGE ACTIVATION
MAINTENANCE OF LOCATION
MEMBRANE INVAGINATION
METAL ION TRANSPORT
MONOCYTE CHEMOTAXIS
MONONUCLEAR CELL DIFFERENTIATION
MONONUCLEAR CELL MIGRATION
MOVEMENT IN HOST ENVIRONMENT
MUSCLE SYSTEM PROCESS
MYELOID CELL DIFFERENTIATION
MYELOID LEUKOCYTE DIFFERENTIATION
MYELOID LEUKOCYTE MIGRATION
NEGATIVE REGULATION OF CELL ACTIVATION
NEGATIVE REGULATION OF CELL ADHESION
NEGATIVE REGULATION OF CELL CELL ADHESION
NEGATIVE REGULATION OF CYTOKINE PRODUCTION
NEGATIVE REGULATION OF HYDROLASE ACTIVITY
NEGATIVE REGULATION OF IMMUNE EFFECTOR PROCESS
NEGATIVE REGULATION OF IMMUNE RESPONSE
NEGATIVE REGULATION OF IMMUNE SYSTEM PROCESS
NEGATIVE REGULATION OF ION TRANSPORT
NEGATIVE REGULATION OF LEUKOCYTE CELL CELL ADHESION
NEGATIVE REGULATION OF LYMPHOCYTE ACTIVATION
NEGATIVE REGULATION OF PEPTIDASE ACTIVITY
NEGATIVE REGULATION OF PROTEOLYSIS
NEGATIVE REGULATION OF RESPONSE TO EXTERNAL STIMULUS
NEGATIVE REGULATION OF TRANSPORT
NEGATIVE REGULATION OF VIRAL PROCESS
NEUTROPHIL CHEMOTAXIS
NEUTROPHIL MIGRATION
OSSIFICATION
PEPTIDYL TYROSINE MODIFICATION
PHAGOCYTOSIS
PHAGOCYTOSIS RECOGNITION
PLATELET DEGRANULATION
POSITIVE REGULATION OF ANION TRANSPORT
POSITIVE REGULATION OF B CELL ACTIVATION
POSITIVE REGULATION OF CALCIUM ION TRANSPORT
POSITIVE REGULATION OF CELL ACTIVATION
POSITIVE REGULATION OF CELL ADHESION
POSITIVE REGULATION OF CELL CELL ADHESION
POSITIVE REGULATION OF CHEMOTAXIS
POSITIVE REGULATION OF CYTOKINE PRODUCTION
POSITIVE REGULATION OF DEFENSE RESPONSE
POSITIVE REGULATION OF ERK1 AND ERK2 CASCADE
POSITIVE REGULATION OF HEMOPOIESIS
POSITIVE REGULATION OF IMMUNE EFFECTOR PROCESS
POSITIVE REGULATION OF INFLAMMATORY RESPONSE
POSITIVE REGULATION OF INTERFERON GAMMA PRODUCTION
POSITIVE REGULATION OF INTERLEUKIN 6 PRODUCTION
POSITIVE REGULATION OF LEUKOCYTE CELL CELL ADHESION
POSITIVE REGULATION OF LEUKOCYTE MIGRATION
POSITIVE REGULATION OF LEUKOCYTE PROLIFERATION
POSITIVE REGULATION OF PEPTIDYL TYROSINE PHOSPHORYLATION
POSITIVE REGULATION OF PRODUCTION OF MOLECULAR MEDIATOR OF IMMUNE RESPONSE
POSITIVE REGULATION OF RESPONSE TO BIOTIC STIMULUS
POSITIVE REGULATION OF RESPONSE TO EXTERNAL STIMULUS
POSITIVE REGULATION OF T CELL PROLIFERATION
POSITIVE REGULATION OF VASCULATURE DEVELOPMENT
PRODUCTION OF MOLECULAR MEDIATOR OF IMMUNE RESPONSE
PROTEIN KINASE B SIGNALING
REACTIVE OXYGEN SPECIES METABOLIC PROCESS
RECEPTOR MEDIATED ENDOCYTOSIS
RECEPTOR SIGNALING PATHWAY VIA STAT
REGENERATION
REGULATION OF ACTIN FILAMENT BASED PROCESS
REGULATION OF ADAPTIVE IMMUNE RESPONSE
REGULATION OF ALPHA BETA T CELL ACTIVATION
REGULATION OF APOPTOTIC SIGNALING PATHWAY
REGULATION OF BIOLOGICAL PROCESS INVOLVED IN SYMBIOTIC INTERACTION
REGULATION OF BODY FLUID LEVELS
REGULATION OF B CELL ACTIVATION
REGULATION OF CELL CELL ADHESION
REGULATION OF CHEMOTAXIS
REGULATION OF COMPLEMENT ACTIVATION
REGULATION OF CYSTEINE TYPE ENDOPEPTIDASE ACTIVITY
REGULATION OF CYTOSOLIC CALCIUM ION CONCENTRATION
REGULATION OF HEMOPOIESIS
REGULATION OF HUMORAL IMMUNE RESPONSE
REGULATION OF IMMUNE EFFECTOR PROCESS
REGULATION OF INFLAMMATORY RESPONSE
REGULATION OF INNATE IMMUNE RESPONSE
REGULATION OF LEUKOCYTE CHEMOTAXIS
REGULATION OF LEUKOCYTE DIFFERENTIATION
REGULATION OF LEUKOCYTE MEDIATED IMMUNITY
REGULATION OF LEUKOCYTE MIGRATION
REGULATION OF LEUKOCYTE PROLIFERATION
REGULATION OF LYMPHOCYTE ACTIVATION
REGULATION OF LYMPHOCYTE DIFFERENTIATION
REGULATION OF LYMPHOCYTE MEDIATED IMMUNITY
REGULATION OF METAL ION TRANSPORT
REGULATION OF MONONUCLEAR CELL MIGRATION
REGULATION OF MYELOID CELL DIFFERENTIATION
REGULATION OF PEPTIDASE ACTIVITY
REGULATION OF PEPTIDYL TYROSINE PHOSPHORYLATION
REGULATION OF PHAGOCYTOSIS
REGULATION OF PRODUCTION OF MOLECULAR MEDIATOR OF IMMUNE RESPONSE
REGULATION OF PROTEIN SERINE THREONINE KINASE ACTIVITY
REGULATION OF RESPONSE TO BIOTIC STIMULUS
REGULATION OF RESPONSE TO WOUNDING
REGULATION OF T CELL ACTIVATION
REGULATION OF T CELL DIFFERENTIATION
REGULATION OF VASCULATURE DEVELOPMENT
REGULATION OF VIRAL LIFE CYCLE
RESPONSE TO CHEMOKINE
RESPONSE TO DRUG
RESPONSE TO EXTRACELLULAR STIMULUS
RESPONSE TO INTERFERON GAMMA
RESPONSE TO INTERLEUKIN 1
RESPONSE TO MECHANICAL STIMULUS
RESPONSE TO METAL ION
RESPONSE TO MOLECULE OF BACTERIAL ORIGIN
RESPONSE TO OXIDATIVE STRESS
RESPONSE TO OXYGEN LEVELS
RESPONSE TO STEROID HORMONE
RESPONSE TO TOXIC SUBSTANCE
RESPONSE TO TUMOR NECROSIS FACTOR
RESPONSE TO VIRUS
SECOND MESSENGER MEDIATED SIGNALING
SKELETAL SYSTEM DEVELOPMENT
TISSUE MIGRATION
TISSUE REMODELING
TOLL LIKE RECEPTOR SIGNALING PATHWAY
TUMOR NECROSIS FACTOR MEDIATED SIGNALING PATHWAY
TUMOR NECROSIS FACTOR SUPERFAMILY CYTOKINE PRODUCTION
T CELL ACTIVATION
T CELL ACTIVATION INVOLVED IN IMMUNE RESPONSE
T CELL DIFFERENTIATION
T CELL MEDIATED IMMUNITY
T CELL PROLIFERATION
T CELL RECEPTOR SIGNALING PATHWAY
VIRAL LIFE CYCLE
ACTIN CYTOSKELETON
AZUROPHIL GRANULE
BLOOD MICROPARTICLE
CELL SUBSTRATE JUNCTION
COLLAGEN CONTAINING EXTRACELLULAR MATRIX
COLLAGEN TRIMER
ENDOCYTIC VESICLE
ENDOPLASMIC RETICULUM LUMEN
EXTERNAL SIDE OF PLASMA MEMBRANE
FICOLIN 1 RICH GRANULE
IMMUNOGLOBULIN COMPLEX CIRCULATING
MEMBRANE MICRODOMAIN
RECEPTOR COMPLEX
SECRETORY GRANULE MEMBRANE
SPECIFIC GRANULE
SPECIFIC GRANULE MEMBRANE
TERTIARY GRANULE
TERTIARY GRANULE MEMBRANE
VACUOLAR LUMEN
VESICLE LUMEN
CARBOHYDRATE BINDING
CARBOXYLIC ACID BINDING
CHEMOKINE ACTIVITY
CHEMOKINE RECEPTOR BINDING
COLLAGEN BINDING
CYTOKINE ACTIVITY
CYTOKINE BINDING
CYTOKINE RECEPTOR ACTIVITY
CYTOKINE RECEPTOR BINDING
ELECTRON TRANSFER ACTIVITY
ENDOPEPTIDASE REGULATOR ACTIVITY
ENZYME INHIBITOR ACTIVITY
EXTRACELLULAR MATRIX STRUCTURAL CONSTITUENT
EXTRACELLULAR MATRIX STRUCTURAL CONSTITUENT CONFERRING TENSILE STRENGTH
GLYCOSAMINOGLYCAN BINDING
GROWTH FACTOR BINDING
GTPASE ACTIVITY
G PROTEIN COUPLED RECEPTOR BINDING
HEPARIN BINDING
IMMUNE RECEPTOR ACTIVITY
INTEGRIN BINDING
PEPTIDASE REGULATOR ACTIVITY
PROTEIN HETERODIMERIZATION ACTIVITY
SULFUR COMPOUND BINDING
REGULATION OF ANATOMICAL STRUCTURE SIZE
VIRAL GENOME REPLICATION
ANTIGEN BINDING
MAINTENANCE OF LOCATION IN CELL
PATTERN RECOGNITION RECEPTOR SIGNALING PATHWAY
EXTRINSIC APOPTOTIC SIGNALING PATHWAY
ANTIMICROBIAL HUMORAL IMMUNE RESPONSE MEDIATED BY ANTIMICROBIAL PEPTIDE
ACUTE PHASE RESPONSE
REGULATION OF VIRAL GENOME REPLICATION
REGULATION OF WOUND HEALING
CHEMOKINE PRODUCTION
ALPHA BETA T CELL DIFFERENTIATION
STRUCTURAL CONSTITUENT OF RIBOSOME
RIBOSOMAL SUBUNIT
REGULATION OF REACTIVE OXYGEN SPECIES METABOLIC PROCESS
POSITIVE REGULATION OF LYMPHOCYTE DIFFERENTIATION
AGING
CELL RECOGNITION
RESPONSE TO REACTIVE OXYGEN SPECIES
PLATELET ALPHA GRANULE
MUSCLE CONTRACTION
REGULATION OF CATION TRANSMEMBRANE TRANSPORT
REGULATION OF TISSUE REMODELING
PLASMA MEMBRANE SIGNALING RECEPTOR COMPLEX
REGULATION OF PROTEIN CONTAINING COMPLEX ASSEMBLY
REGULATION OF CD4 POSITIVE ALPHA BETA T CELL ACTIVATION
SIGNAL RELEASE
IMMUNOGLOBULIN COMPLEX
REPRODUCTIVE SYSTEM DEVELOPMENT
NEGATIVE REGULATION OF HEMOPOIESIS
CELL CELL JUNCTION
POSITIVE REGULATION OF ADAPTIVE IMMUNE RESPONSE
POSITIVE REGULATION OF LEUKOCYTE MEDIATED IMMUNITY
CONNECTIVE TISSUE DEVELOPMENT
MULTI MULTICELLULAR ORGANISM PROCESS
NEGATIVE REGULATION OF VIRAL GENOME REPLICATION
ACTIN FILAMENT ORGANIZATION
MODULATION OF PROCESS OF OTHER ORGANISM
CELLULAR RESPONSE TO ABIOTIC STIMULUS
INTERLEUKIN 1 BETA PRODUCTION
RESPONSE TO CORTICOSTEROID
CD4 POSITIVE ALPHA BETA T CELL DIFFERENTIATION
REGULATION OF COAGULATION
T CELL MIGRATION
SERINE TYPE ENDOPEPTIDASE INHIBITOR ACTIVITY
POSITIVE REGULATION OF PROTEIN KINASE B SIGNALING
IMMUNOGLOBULIN RECEPTOR BINDING
POSITIVE REGULATION OF LEUKOCYTE CHEMOTAXIS
POSITIVE REGULATION OF I KAPPAB KINASE NF KAPPAB SIGNALING
POSITIVE REGULATION OF TUMOR NECROSIS FACTOR SUPERFAMILY CYTOKINE PRODUCTION
CELLULAR RESPONSE TO CHEMICAL STRESS
REGULATION OF DNA BINDING TRANSCRIPTION FACTOR ACTIVITY
REGULATION OF MYELOID LEUKOCYTE DIFFERENTIATION
CHEMOKINE BINDING
AMIDE BINDING
RESPONSE TO KETONE
REGULATION OF LIPID LOCALIZATION
ANTIOXIDANT ACTIVITY
ENDOSOME MEMBRANE
AZUROPHIL GRANULE LUMEN
PHOSPHOLIPID BINDING
ENDOTHELIAL CELL MIGRATION
POSITIVE REGULATION OF SECRETION
POSITIVE REGULATION OF PROTEOLYSIS
ANTIGEN PROCESSING AND PRESENTATION OF PEPTIDE ANTIGEN
CELL ADHESION MEDIATED BY INTEGRIN
TISSUE HOMEOSTASIS
ACTIVATION OF PROTEIN KINASE ACTIVITY
PHAGOCYTIC VESICLE
POSITIVE REGULATION OF REACTIVE OXYGEN SPECIES METABOLIC PROCESS
NEGATIVE REGULATION OF COAGULATION
HOMOPHILIC CELL ADHESION VIA PLASMA MEMBRANE ADHESION MOLECULES
NEGATIVE REGULATION OF LEUKOCYTE PROLIFERATION
POSITIVE REGULATION OF PHAGOCYTOSIS
CELL GROWTH
NEGATIVE REGULATION OF RESPONSE TO WOUNDING
REGULATION OF BLOOD CIRCULATION
CELL MATRIX ADHESION
FC RECEPTOR MEDIATED STIMULATORY SIGNALING PATHWAY
RESPONSE TO NUTRIENT
T CELL RECEPTOR COMPLEX
ATP SYNTHESIS COUPLED ELECTRON TRANSPORT
REGULATION OF RESPONSE TO CYTOKINE STIMULUS
POSITIVE REGULATION OF INTERLEUKIN 1 PRODUCTION
POSITIVE REGULATION OF PROTEIN SERINE THREONINE KINASE ACTIVITY
CYTOSOLIC RIBOSOME
EMBRYONIC ORGAN DEVELOPMENT
PROTEIN COMPLEX OLIGOMERIZATION
LYMPHOCYTE CHEMOTAXIS
POSITIVE REGULATION OF PROTEIN CONTAINING COMPLEX ASSEMBLY
PLATELET ACTIVATION
POSITIVE REGULATION OF ALPHA BETA T CELL ACTIVATION
REGULATION OF CALCIUM ION TRANSMEMBRANE TRANSPORT
REGULATION OF LIPID METABOLIC PROCESS
REGULATION OF INTRINSIC APOPTOTIC SIGNALING PATHWAY
PROTEASE BINDING
HORMONE TRANSPORT
HORMONE ACTIVITY
REGULATION OF BLOOD PRESSURE
VACUOLAR MEMBRANE
PIGMENT GRANULE
RESPONSE TO VITAMIN
SKIN DEVELOPMENT
ESTABLISHMENT OF PROTEIN LOCALIZATION TO ENDOPLASMIC RETICULUM
COLLAGEN CATABOLIC PROCESS
MITOCHONDRIAL PROTEIN CONTAINING COMPLEX
NEGATIVE REGULATION OF APOPTOTIC SIGNALING PATHWAY
LEUKOCYTE MEDIATED CYTOTOXICITY
MACROPHAGE DIFFERENTIATION
CARBOHYDRATE DERIVATIVE CATABOLIC PROCESS
PHOSPHOLIPASE C ACTIVATING G PROTEIN COUPLED RECEPTOR SIGNALING PATHWAY
NEGATIVE REGULATION OF LEUKOCYTE MIGRATION
ACTIN BINDING
CARTILAGE DEVELOPMENT
REGULATION OF TUBE SIZE
PEPTIDE BINDING
CALCIUM ION TRANSMEMBRANE TRANSPORT
PEPTIDE SECRETION
HORMONE METABOLIC PROCESS
RESPONSE TO PEPTIDE HORMONE
POSITIVE REGULATION OF CALCIUM ION TRANSMEMBRANE TRANSPORT
RESPIRASOME
PLATELET ALPHA GRANULE LUMEN
OSTEOCLAST DIFFERENTIATION
NEGATIVE REGULATION OF DEFENSE RESPONSE
NEGATIVE REGULATION OF WOUND HEALING
REGULATION OF NEUTROPHIL MIGRATION
REGULATION OF ORGANIC ACID TRANSPORT
MORPHOGENESIS OF A BRANCHING STRUCTURE
MUSCLE ORGAN DEVELOPMENT
ODONTOGENESIS
BASEMENT MEMBRANE
REGULATION OF MAP KINASE ACTIVITY
CELLULAR RESPONSE TO EXTERNAL STIMULUS
T CELL DIFFERENTIATION INVOLVED IN IMMUNE RESPONSE
GROWTH FACTOR ACTIVITY
RIBOSOME
ENERGY DERIVATION BY OXIDATION OF ORGANIC COMPOUNDS
ANATOMICAL STRUCTURE HOMEOSTASIS
PEPTIDE RECEPTOR ACTIVITY
PLACENTA DEVELOPMENT
BONE REMODELING
CELLULAR DEFENSE RESPONSE
EXTRACELLULAR MATRIX DISASSEMBLY
NEGATIVE REGULATION OF CYSTEINE TYPE ENDOPEPTIDASE ACTIVITY
REGULATION OF PHOSPHATIDYLINOSITOL 3 KINASE SIGNALING
TYROSINE PHOSPHORYLATION OF STAT PROTEIN
INNER MITOCHONDRIAL MEMBRANE PROTEIN COMPLEX
NUCLEOSIDE PHOSPHATE BIOSYNTHETIC PROCESS
OXIDATIVE PHOSPHORYLATION
REGULATION OF CD4 POSITIVE ALPHA BETA T CELL DIFFERENTIATION
EXTRACELLULAR MATRIX BINDING
POSITIVE REGULATION OF LIPID LOCALIZATION
INTERLEUKIN 8 PRODUCTION
GLAND DEVELOPMENT
RESPONSE TO ALCOHOL
ATP METABOLIC PROCESS
NEGATIVE REGULATION OF PHOSPHORYLATION
POST TRANSLATIONAL PROTEIN MODIFICATION
NEGATIVE REGULATION OF LOCOMOTION
POSITIVE REGULATION OF PEPTIDASE ACTIVITY
ENDODERM FORMATION
LIPOPOLYSACCHARIDE MEDIATED SIGNALING PATHWAY
BIOMINERALIZATION
PRODUCTION OF MOLECULAR MEDIATOR INVOLVED IN INFLAMMATORY RESPONSE
CALMODULIN BINDING
NEGATIVE REGULATION OF T CELL PROLIFERATION
TEMPERATURE HOMEOSTASIS
ORGANIC ANION TRANSPORT
IMMUNOGLOBULIN BINDING
ENDODERMAL CELL DIFFERENTIATION
PURINE CONTAINING COMPOUND METABOLIC PROCESS
COTRANSLATIONAL PROTEIN TARGETING TO MEMBRANE
REGULATION OF EXTRINSIC APOPTOTIC SIGNALING PATHWAY
REGULATION OF ACUTE INFLAMMATORY RESPONSE
NEGATIVE REGULATION OF SECRETION
BONE DEVELOPMENT
NEGATIVE REGULATION OF ALPHA BETA T CELL ACTIVATION
DIGESTION
REGULATION OF CELL SUBSTRATE ADHESION
REGULATION OF T CELL MEDIATED IMMUNITY
RESPIRATORY ELECTRON TRANSPORT CHAIN
POSITIVE REGULATION OF DNA BINDING TRANSCRIPTION FACTOR ACTIVITY
POSITIVE REGULATION OF CHEMOKINE PRODUCTION
FICOLIN 1 RICH GRANULE LUMEN
REGULATION OF LIPID TRANSPORT
B CELL PROLIFERATION
GUANYL NUCLEOTIDE BINDING
POSITIVE REGULATION OF CYTOKINE PRODUCTION INVOLVED IN IMMUNE RESPONSE
INTERLEUKIN 10 PRODUCTION
REGULATION OF ALPHA BETA T CELL DIFFERENTIATION
KILLING OF CELLS OF OTHER ORGANISM
CELLULAR RESPIRATION
EPIDERMIS DEVELOPMENT
OXIDOREDUCTASE ACTIVITY ACTING ON PEROXIDE AS ACCEPTOR
LEUKOCYTE HOMEOSTASIS
TERTIARY GRANULE LUMEN
REGULATION OF FATTY ACID TRANSPORT
SEQUESTERING OF CALCIUM ION
RECEPTOR METABOLIC PROCESS
CELLULAR MODIFIED AMINO ACID METABOLIC PROCESS
POSITIVE REGULATION OF ACUTE INFLAMMATORY RESPONSE
POSITIVE REGULATION OF APOPTOTIC SIGNALING PATHWAY
CYTOSOLIC CALCIUM ION TRANSPORT
EXOGENOUS PROTEIN BINDING
SPECIFIC GRANULE LUMEN
REGULATION OF BINDING
INTERLEUKIN 12 PRODUCTION
COPPER ION BINDING
PROTEIN PROCESSING
NEGATIVE REGULATION OF INFLAMMATORY RESPONSE
REGULATION OF MYELOID LEUKOCYTE MEDIATED IMMUNITY
LEUKOCYTE APOPTOTIC PROCESS
AMINOGLYCAN METABOLIC PROCESS
POSITIVE REGULATION OF MYELOID CELL DIFFERENTIATION
DNA PACKAGING COMPLEX
LYMPHOCYTE COSTIMULATION
LARGE RIBOSOMAL SUBUNIT
COLLAGEN BIOSYNTHETIC PROCESS
WNT PROTEIN BINDING
POSITIVE REGULATION OF TYROSINE PHOSPHORYLATION OF STAT PROTEIN
POSITIVE REGULATION OF CELL SUBSTRATE ADHESION
ACTIN FILAMENT BASED MOVEMENT
PASSIVE TRANSMEMBRANE TRANSPORTER ACTIVITY
REGULATION OF SIGNALING RECEPTOR ACTIVITY
RESPIRATORY BURST
BIOLOGICAL PROCESS INVOLVED IN INTERACTION WITH SYMBIONT
ANTIGEN PROCESSING AND PRESENTATION OF PEPTIDE ANTIGEN VIA MHC CLASS I
GROWTH FACTOR RECEPTOR BINDING
NEGATIVE REGULATION OF ADAPTIVE IMMUNE RESPONSE
T HELPER 1 TYPE IMMUNE RESPONSE
ORGANIC ACID BINDING
FIBRINOLYSIS
POSITIVE REGULATION OF NF KAPPAB TRANSCRIPTION FACTOR ACTIVITY
PROTEIN HOMOOLIGOMERIZATION
POSITIVE REGULATION OF PHOSPHATIDYLINOSITOL 3 KINASE SIGNALING
REGULATION OF CELL SHAPE
REGULATION OF COLLAGEN METABOLIC PROCESS
ORGANIC ACID TRANSPORT
NEGATIVE REGULATION OF LEUKOCYTE MEDIATED IMMUNITY
ANTIBACTERIAL HUMORAL RESPONSE
FATTY ACID TRANSPORT
LIPID CATABOLIC PROCESS
OSTEOBLAST DIFFERENTIATION
ORGAN OR TISSUE SPECIFIC IMMUNE RESPONSE
CXCR CHEMOKINE RECEPTOR BINDING
ICOSANOID BIOSYNTHETIC PROCESS
TERPENOID METABOLIC PROCESS
ALPHA BETA T CELL PROLIFERATION
TYPE 2 IMMUNE RESPONSE
PROTEIN MATURATION
CALCIUM DEPENDENT PROTEIN BINDING
REGULATION OF ACTIN FILAMENT ORGANIZATION
HELICASE ACTIVITY
LIPID EXPORT FROM CELL
POSITIVE REGULATION OF MYELOID LEUKOCYTE DIFFERENTIATION
REGULATION OF MACROPHAGE ACTIVATION
POSITIVE REGULATION OF MAP KINASE ACTIVITY
POSITIVE REGULATION OF INTERLEUKIN 8 PRODUCTION
PROTEIN LOCALIZATION TO ENDOPLASMIC RETICULUM
MONOCARBOXYLIC ACID TRANSPORT
REGULATION OF EPITHELIAL CELL MIGRATION
SULFUR COMPOUND METABOLIC PROCESS
RESPIRATORY CHAIN COMPLEX
VASCULAR PROCESS IN CIRCULATORY SYSTEM
CELLULAR RESPONSE TO INORGANIC SUBSTANCE
VASOCONSTRICTION
CALCIUM ION TRANSPORT INTO CYTOSOL
EPITHELIAL CELL DEVELOPMENT
SMALL MOLECULE CATABOLIC PROCESS
ENDOPEPTIDASE ACTIVITY
REGULATION OF CELL ADHESION MEDIATED BY INTEGRIN
NEGATIVE REGULATION OF CD4 POSITIVE ALPHA BETA T CELL ACTIVATION
MONOSACCHARIDE BINDING
GASTRULATION
ANTIGEN PROCESSING AND PRESENTATION OF EXOGENOUS PEPTIDE ANTIGEN VIA MHC CLASS I
BONE RESORPTION
MICROGLIAL CELL ACTIVATION
REGULATION OF SUPRAMOLECULAR FIBER ORGANIZATION
TRANSITION METAL ION HOMEOSTASIS
REGULATION OF CELL KILLING
SMOOTH MUSCLE CELL PROLIFERATION
REGULATION OF LYMPHOCYTE MIGRATION
SUPEROXIDE METABOLIC PROCESS
RESPONSE TO COPPER ION
ZINC ION HOMEOSTASIS
PRESYNAPSE
ANIMAL ORGAN REGENERATION
INTERMEDIATE FILAMENT
INTERMEDIATE FILAMENT CYTOSKELETON
FC EPSILON RECEPTOR SIGNALING PATHWAY
MUSCLE TISSUE DEVELOPMENT
ACTIN MEDIATED CELL CONTRACTION
NEGATIVE REGULATION OF INTRACELLULAR SIGNAL TRANSDUCTION
REGULATION OF TOLL LIKE RECEPTOR SIGNALING PATHWAY
ADENYLATE CYCLASE ACTIVATING G PROTEIN COUPLED RECEPTOR SIGNALING PATHWAY
INTEGRIN MEDIATED SIGNALING PATHWAY
POSITIVE REGULATION OF INTERLEUKIN 12 PRODUCTION
RESPONSE TO CAMP
REGULATION OF G PROTEIN COUPLED RECEPTOR SIGNALING PATHWAY
POSITIVE REGULATION OF LIPID TRANSPORT
CYTOPLASMIC SIDE OF MEMBRANE
PROTEIN POLYMERIZATION
MUSCLE CELL MIGRATION
C C CHEMOKINE BINDING
NEGATIVE REGULATION OF GROWTH
ENDODERM DEVELOPMENT
NEGATIVE REGULATION OF ANION TRANSPORT
CCR CHEMOKINE RECEPTOR BINDING
HEART PROCESS
IMMUNOLOGICAL SYNAPSE
REGULATION OF OXIDOREDUCTASE ACTIVITY
EPHRIN RECEPTOR SIGNALING PATHWAY
RESPONSE TO HYDROGEN PEROXIDE
REGULATION OF BONE REMODELING
CORECEPTOR ACTIVITY
CELLULAR TRANSITION METAL ION HOMEOSTASIS
POSITIVE REGULATION OF EPITHELIAL CELL APOPTOTIC PROCESS
POSITIVE REGULATION OF CD4 POSITIVE ALPHA BETA T CELL ACTIVATION
REGULATION OF GRANULOCYTE CHEMOTAXIS
FORMATION OF PRIMARY GERM LAYER
MACROPHAGE MIGRATION
ACTIN CYTOSKELETON REORGANIZATION
CELLULAR HORMONE METABOLIC PROCESS
REGULATION OF CELL MORPHOGENESIS
RESPONSE TO RADIATION
CELLULAR RESPONSE TO CADMIUM ION
INFLAMMATORY RESPONSE TO ANTIGENIC STIMULUS
MONOCARBOXYLIC ACID BIOSYNTHETIC PROCESS
CARBOXYLIC ACID TRANSPORT
B CELL DIFFERENTIATION
RESPONSE TO TRANSFORMING GROWTH FACTOR BETA
PHOSPHATIDYLINOSITOL 4 5 BISPHOSPHATE BINDING
REGULATION OF NEUTROPHIL CHEMOTAXIS
REGULATION OF CALCIUM ION TRANSPORT INTO CYTOSOL
POSITIVE REGULATION OF NEUTROPHIL MIGRATION
REGULATION OF TRANS SYNAPTIC SIGNALING
EMBRYONIC PLACENTA DEVELOPMENT
RESPONSE TO OXYGEN RADICAL
SINGLE STRANDED VIRAL RNA REPLICATION VIA DOUBLE STRANDED DNA INTERMEDIATE
EPITHELIAL CELL APOPTOTIC PROCESS
DRUG BINDING
REGULATION OF TYPE 2 IMMUNE RESPONSE
NEGATIVE REGULATION OF TRANSFERASE ACTIVITY
POSITIVE REGULATION OF ALPHA BETA T CELL DIFFERENTIATION
SMOOTH MUSCLE CELL MIGRATION
NUCLEOSIDE TRIPHOSPHATE METABOLIC PROCESS
REGULATION OF RELEASE OF SEQUESTERED CALCIUM ION INTO CYTOSOL
CELLULAR RESPONSE TO COPPER ION
REGULATION OF T HELPER 1 TYPE IMMUNE RESPONSE
FIBRILLAR COLLAGEN TRIMER
POSITIVE REGULATION OF CATION TRANSMEMBRANE TRANSPORT
REGULATION OF ENDOCYTOSIS
REGULATION OF HEART CONTRACTION
CELLULAR EXTRAVASATION
REGULATION OF LEUKOCYTE APOPTOTIC PROCESS
DETOXIFICATION OF INORGANIC COMPOUND
POSITIVE REGULATION OF MONONUCLEAR CELL MIGRATION
DETECTION OF BIOTIC STIMULUS
ACTIN BASED CELL PROJECTION
RESPONSE TO ETHANOL
HIGH DENSITY LIPOPROTEIN PARTICLE
MONOCARBOXYLIC ACID BINDING
RESPONSE TO INTERLEUKIN 12
POSITIVE REGULATION OF CD4 POSITIVE ALPHA BETA T CELL DIFFERENTIATION
REGULATION OF SUPEROXIDE METABOLIC PROCESS
ORGANIC ACID BIOSYNTHETIC PROCESS
REGULATION OF IMMUNOGLOBULIN PRODUCTION
REGULATION OF CD8 POSITIVE ALPHA BETA T CELL ACTIVATION
REGULATION OF ANTIGEN PROCESSING AND PRESENTATION
RESPONSE TO ACID CHEMICAL
PHENOL CONTAINING COMPOUND METABOLIC PROCESS
MODULATION BY SYMBIONT OF ENTRY INTO HOST
COMPLEMENT ACTIVATION ALTERNATIVE PATHWAY
NEGATIVE REGULATION OF CELL GROWTH
HOMEOSTASIS OF NUMBER OF CELLS
POSITIVE REGULATION OF OSTEOBLAST DIFFERENTIATION
INTERLEUKIN 2 PRODUCTION
POSITIVE REGULATION OF CYSTEINE TYPE ENDOPEPTIDASE ACTIVITY
CELL LEADING EDGE
CELLULAR RESPONSE TO OXYGEN RADICAL
PROTEIN TARGETING
POSITIVE REGULATION OF CYTOSKELETON ORGANIZATION
REGULATION OF PEPTIDYL SERINE PHOSPHORYLATION
NEURON DEATH
CELLULAR RESPONSE TO MECHANICAL STIMULUS
RESPONSE TO MINERALOCORTICOID
ICOSANOID TRANSPORT
TUMOR NECROSIS FACTOR RECEPTOR SUPERFAMILY BINDING
REGULATION OF B CELL MEDIATED IMMUNITY
REGULATORY T CELL DIFFERENTIATION
CHRONIC INFLAMMATORY RESPONSE
INTERFERON GAMMA MEDIATED SIGNALING PATHWAY
IMMUNOGLOBULIN PRODUCTION
REGULATION OF OSTEOCLAST DIFFERENTIATION
PLASMINOGEN ACTIVATION
TRANSLATIONAL INITIATION
RESPONSE TO TYPE I INTERFERON
INTRINSIC APOPTOTIC SIGNALING PATHWAY IN RESPONSE TO DNA DAMAGE
B CELL ACTIVATION INVOLVED IN IMMUNE RESPONSE
CELLULAR KETONE METABOLIC PROCESS
POSITIVE CHEMOTAXIS
DEFENSE RESPONSE TO GRAM NEGATIVE BACTERIUM
NEGATIVE REGULATION OF LEUKOCYTE APOPTOTIC PROCESS
POSITIVE REGULATION OF TRANSMEMBRANE TRANSPORT
PROTEIN LIPID COMPLEX
T CELL CHEMOTAXIS
TUMOR NECROSIS FACTOR RECEPTOR BINDING
FIBRONECTIN BINDING
CYTOLYSIS
NIK NF KAPPAB SIGNALING
FILOPODIUM
POSITIVE REGULATION OF LIPID METABOLIC PROCESS
REGULATION OF SMALL MOLECULE METABOLIC PROCESS
HETEROTYPIC CELL CELL ADHESION
ISOPRENOID METABOLIC PROCESS
FICOLIN 1 RICH GRANULE MEMBRANE
CELLULAR RESPONSE TO PEPTIDE
TRANSPORT VESICLE
MUCOPOLYSACCHARIDE METABOLIC PROCESS
CELLULAR RESPONSE TO REACTIVE OXYGEN SPECIES
POSITIVE REGULATION OF CYTOSOLIC CALCIUM ION CONCENTRATION INVOLVED IN PHOSPHOLIPASE C ACTIVATING G PROTEIN COUPLED SIGNALING PATHWAY
VESICLE ORGANIZATION
REGULATION OF MACROPHAGE DERIVED FOAM CELL DIFFERENTIATION
COMPLEX OF COLLAGEN TRIMERS
POSITIVE REGULATION OF PEPTIDYL SERINE PHOSPHORYLATION
RESPONSE TO CADMIUM ION
REGULATION OF LIPASE ACTIVITY
REGULATION OF ENDOTHELIAL CELL MIGRATION
NEGATIVE REGULATION OF PRODUCTION OF MOLECULAR MEDIATOR OF IMMUNE RESPONSE
RESPONSE TO INTERLEUKIN 7
PEPTIDYL SERINE MODIFICATION
RESPONSE TO OSMOTIC STRESS
POSITIVE REGULATION OF CALCIUM ION TRANSPORT INTO CYTOSOL
NEGATIVE REGULATION OF INTERFERON GAMMA PRODUCTION
FOAM CELL DIFFERENTIATION
SKELETAL MUSCLE ORGAN DEVELOPMENT
BONE MINERALIZATION
MEMBRANE RAFT ORGANIZATION
POSITIVE REGULATION OF ORGANIC ACID TRANSPORT
STRESS RESPONSE TO METAL ION
MYELOID DENDRITIC CELL ACTIVATION
NUCLEAR TRANSCRIBED MRNA CATABOLIC PROCESS NONSENSE MEDIATED DECAY
MODULATION OF PROCESS OF OTHER ORGANISM INVOLVED IN SYMBIOTIC INTERACTION
REGULATION OF MUSCLE SYSTEM PROCESS
NEGATIVE REGULATION OF MYELOID CELL DIFFERENTIATION
POSITIVE REGULATION OF EPITHELIAL CELL MIGRATION
POSITIVE REGULATION OF CELL KILLING
ZYMOGEN ACTIVATION
INTERLEUKIN 7 MEDIATED SIGNALING PATHWAY
REACTIVE OXYGEN SPECIES BIOSYNTHETIC PROCESS
NEUROINFLAMMATORY RESPONSE
REGULATION OF HORMONE SECRETION
RHO PROTEIN SIGNAL TRANSDUCTION
POSITIVE REGULATION OF T CELL MIGRATION
POSITIVE REGULATION OF LYMPHOCYTE MIGRATION
RESPONSE TO INTERFERON BETA
GLUTATHIONE TRANSFERASE ACTIVITY
LYSOSOMAL LUMEN
RESPONSE TO FUNGUS
POSITIVE REGULATION OF T CELL MEDIATED IMMUNITY
VITAMIN METABOLIC PROCESS
T CELL APOPTOTIC PROCESS
MESENCHYME DEVELOPMENT
LAMELLIPODIUM
REGULATION OF CELLULAR COMPONENT SIZE
POSITIVE REGULATION OF DNA BINDING
FATTY ACID BINDING
T CELL SELECTION
POSITIVE REGULATION OF LYMPHOCYTE CHEMOTAXIS
ACTIN POLYMERIZATION OR DEPOLYMERIZATION
SERINE HYDROLASE ACTIVITY
EMBRYO IMPLANTATION
T CELL CYTOKINE PRODUCTION
SARCOLEMMA
POSITIVE REGULATION OF COLD INDUCED THERMOGENESIS
MESENCHYMAL CELL DIFFERENTIATION
ENDOCYTIC VESICLE MEMBRANE
MAST CELL ACTIVATION
APOPTOTIC CELL CLEARANCE
REGULATION OF EXTRINSIC APOPTOTIC SIGNALING PATHWAY VIA DEATH DOMAIN RECEPTORS
COMPLEMENT RECEPTOR ACTIVITY
REGULATION OF LEUKOCYTE DEGRANULATION
GLIOGENESIS
FAT CELL DIFFERENTIATION
INNATE IMMUNE RESPONSE IN MUCOSA
EXTRINSIC APOPTOTIC SIGNALING PATHWAY VIA DEATH DOMAIN RECEPTORS
STRIATED MUSCLE CONTRACTION
REGULATION OF LYMPHOCYTE CHEMOTAXIS
CADHERIN BINDING
EOSINOPHIL MIGRATION
T CELL MEDIATED CYTOTOXICITY
REGULATION OF LEUKOCYTE MEDIATED CYTOTOXICITY
REGULATION OF PROTEIN POLYMERIZATION
ODONTOGENESIS OF DENTIN CONTAINING TOOTH
SPROUTING ANGIOGENESIS
NEGATIVE REGULATION OF BLOOD PRESSURE
AMINE METABOLIC PROCESS
POSITIVE REGULATION OF GRANULOCYTE CHEMOTAXIS
NEGATIVE REGULATION OF VASCULATURE DEVELOPMENT
NUCLEOSIDE TRIPHOSPHATE BIOSYNTHETIC PROCESS
NEGATIVE REGULATION OF SINGLE STRANDED VIRAL RNA REPLICATION VIA DOUBLE STRANDED DNA INTERMEDIATE
REGULATION OF T HELPER CELL DIFFERENTIATION
REGULATION OF TRANSPORTER ACTIVITY
POSITIVE REGULATION OF RELEASE OF SEQUESTERED CALCIUM ION INTO CYTOSOL
NEGATIVE REGULATION OF KINASE ACTIVITY
POSITIVE REGULATION OF IMMUNOGLOBULIN PRODUCTION
RELEASE OF CYTOCHROME C FROM MITOCHONDRIA
PEPTIDYL PROLINE MODIFICATION
MITOCHONDRIAL ELECTRON TRANSPORT NADH TO UBIQUINONE
LONG CHAIN FATTY ACID TRANSPORT
EPITHELIAL TUBE MORPHOGENESIS
LIPID DROPLET
NEGATIVE REGULATION OF GENE EXPRESSION EPIGENETIC
CD8 POSITIVE ALPHA BETA T CELL ACTIVATION
NEGATIVE REGULATION OF CYTOKINE PRODUCTION INVOLVED IN IMMUNE RESPONSE
REGULATION OF MEMBRANE POTENTIAL
CYTOSOLIC LARGE RIBOSOMAL SUBUNIT
REGULATION OF ACTIN FILAMENT LENGTH
STRUCTURAL CONSTITUENT OF CYTOSKELETON
REGULATION OF EXTRACELLULAR MATRIX ORGANIZATION
CARDIAC MUSCLE CELL ACTION POTENTIAL INVOLVED IN CONTRACTION
AMINOGLYCAN CATABOLIC PROCESS
DENDRITIC CELL MIGRATION
RESPONSE TO CALCIUM ION
REGULATION OF CELLULAR RESPONSE TO GROWTH FACTOR STIMULUS
DNA CYTOSINE DEAMINATION
KERATAN SULFATE METABOLIC PROCESS
ACTIVATION OF MAPK ACTIVITY
RAGE RECEPTOR BINDING
REGULATION OF PROTEIN BINDING
FEEDING BEHAVIOR
VIRAL GENE EXPRESSION
PROTEIN TARGETING TO MEMBRANE
REGULATION OF EXOCYTOSIS
ADENYLATE CYCLASE INHIBITING G PROTEIN COUPLED RECEPTOR SIGNALING PATHWAY
RESPONSE TO ORGANOPHOSPHORUS
SKELETAL SYSTEM MORPHOGENESIS
RESPONSE TO TEMPERATURE STIMULUS
NEGATIVE REGULATION OF SMOOTH MUSCLE CELL PROLIFERATION
MUSCLE CELL PROLIFERATION
REGULATION OF NEUTROPHIL ACTIVATION
INOSITOL LIPID MEDIATED SIGNALING
APOPTOTIC MITOCHONDRIAL CHANGES
NEGATIVE REGULATION OF MONONUCLEAR CELL MIGRATION
MYD88 DEPENDENT TOLL LIKE RECEPTOR SIGNALING PATHWAY
PATTERN RECOGNITION RECEPTOR ACTIVITY
RESPONSE TO INTERLEUKIN 2
BITTER TASTE RECEPTOR ACTIVITY
PHOSPHATIDYLINOSITOL BISPHOSPHATE BINDING
REGULATION OF REPRODUCTIVE PROCESS
GLUTATHIONE PEROXIDASE ACTIVITY
POSITIVE REGULATION OF GTPASE ACTIVITY
IMPORT INTO CELL
INTERLEUKIN 1 MEDIATED SIGNALING PATHWAY
POSITIVE REGULATION OF INTERLEUKIN 2 PRODUCTION
GLUCURONOSYLTRANSFERASE ACTIVITY
AMINE TRANSPORT
POSITIVE REGULATION OF EPITHELIAL CELL PROLIFERATION
POSITIVE REGULATION OF CELL GROWTH
REGULATION OF DENDRITIC CELL DIFFERENTIATION
OLIGOSACCHARIDE BINDING
STRIATED MUSCLE CELL DIFFERENTIATION
POSITIVE REGULATION OF MACROPHAGE DERIVED FOAM CELL DIFFERENTIATION
LAMININ BINDING
RESPIRATORY SYSTEM DEVELOPMENT
REGULATION OF PROTEIN AUTOPHOSPHORYLATION
MODULATION BY HOST OF SYMBIONT PROCESS
RESPONSE TO ZINC ION
NEGATIVE REGULATION OF INTRINSIC APOPTOTIC SIGNALING PATHWAY
POSITIVE REGULATION OF INTERLEUKIN 10 PRODUCTION
POSITIVE REGULATION OF NIK NF KAPPAB SIGNALING
CYTOSOLIC SMALL RIBOSOMAL SUBUNIT
PATTERN SPECIFICATION PROCESS
POSITIVE REGULATION OF REGULATORY T CELL DIFFERENTIATION
SYNAPSE PRUNING
REGULATION OF PEPTIDE SECRETION
ICOSANOID SECRETION
REGULATION OF B CELL PROLIFERATION
REGULATION OF FAT CELL DIFFERENTIATION
NEGATIVE REGULATION OF LYMPHOCYTE DIFFERENTIATION
MEMBRANE FUSION
APICAL PART OF CELL
REGULATION OF CELL MATRIX ADHESION
NEGATIVE REGULATION OF CD4 POSITIVE ALPHA BETA T CELL DIFFERENTIATION
TOLL LIKE RECEPTOR 4 SIGNALING PATHWAY
REGULATION OF PROTEIN MATURATION
REGULATION OF CELLULAR EXTRAVASATION
PURINE CONTAINING COMPOUND BIOSYNTHETIC PROCESS
MODIFIED AMINO ACID BINDING
TOLL LIKE RECEPTOR 7 SIGNALING PATHWAY
LIPASE ACTIVITY
PHOSPHATIDYLINOSITOL 3 KINASE SIGNALING
COATED VESICLE
RECEPTOR INTERNALIZATION
DENDRITIC CELL CHEMOTAXIS
HEPATICOBILIARY SYSTEM DEVELOPMENT
INFLAMMATORY RESPONSE TO WOUNDING
CHITOSOME
REGULATION OF CELLULAR KETONE METABOLIC PROCESS
LOW DENSITY LIPOPROTEIN PARTICLE REMODELING
PEPTIDASE ACTIVATOR ACTIVITY
REGULATION OF REACTIVE OXYGEN SPECIES BIOSYNTHETIC PROCESS
MUSCLE CELL DIFFERENTIATION
GLYCOSYL COMPOUND METABOLIC PROCESS
KERATINOCYTE DIFFERENTIATION
REGULATION OF T CELL MIGRATION
REGULATION OF DNA BINDING
POSITIVE REGULATION OF ENDOTHELIAL CELL APOPTOTIC PROCESS
POSITIVE REGULATION OF CELL MATRIX ADHESION
PLASMA MEMBRANE RAFT
REGULATION OF PATTERN RECOGNITION RECEPTOR SIGNALING PATHWAY
PROSTANOID METABOLIC PROCESS
REGULATION OF PROTEIN LOCALIZATION TO PLASMA MEMBRANE
NEGATIVE REGULATION OF CATABOLIC PROCESS
GATED CHANNEL ACTIVITY
ACTIN FILAMENT
ENDOTHELIAL CELL DEVELOPMENT
VENTRICULAR CARDIAC MUSCLE CELL ACTION POTENTIAL
POSITIVE REGULATION OF RESPONSE TO WOUNDING
CELL JUNCTION ASSEMBLY
REGULATION OF PLASMA LIPOPROTEIN PARTICLE LEVELS
NEGATIVE REGULATION OF VIRAL LIFE CYCLE
EXOPEPTIDASE ACTIVITY
CELL DIFFERENTIATION INVOLVED IN EMBRYONIC PLACENTA DEVELOPMENT
GTP DEPENDENT PROTEIN BINDING
NEGATIVE REGULATION OF TRANSMEMBRANE TRANSPORT
CELLULAR RESPONSE TO OXYGEN LEVELS
REGULATION OF ANTIGEN RECEPTOR MEDIATED SIGNALING PATHWAY
TRANSFERASE ACTIVITY TRANSFERRING ALKYL OR ARYL OTHER THAN METHYL GROUPS
REACTIVE NITROGEN SPECIES METABOLIC PROCESS
NEGATIVE REGULATION OF PROTEIN SERINE THREONINE KINASE ACTIVITY
CELLULAR BIOGENIC AMINE METABOLIC PROCESS
NEGATIVE REGULATION OF G PROTEIN COUPLED RECEPTOR SIGNALING PATHWAY
AMINOGLYCAN BIOSYNTHETIC PROCESS
CYTOKINE PRODUCTION INVOLVED IN INFLAMMATORY RESPONSE
REGULATION OF REGULATED SECRETORY PATHWAY
CYSTEINE TYPE ENDOPEPTIDASE INHIBITOR ACTIVITY
MATERNAL PROCESS INVOLVED IN FEMALE PREGNANCY
LYMPHOCYTE HOMEOSTASIS
REGULATION OF CELL DEVELOPMENT
CELL CELL CONTACT ZONE
REGULATION OF RECEPTOR SIGNALING PATHWAY VIA STAT
EMBRYONIC ORGAN MORPHOGENESIS
DENDRITIC CELL DIFFERENTIATION
NEGATIVE REGULATION OF ALPHA BETA T CELL DIFFERENTIATION
GLUTATHIONE DERIVATIVE METABOLIC PROCESS
REGULATION OF EPITHELIAL CELL APOPTOTIC PROCESS
POSITIVE REGULATION OF TRANSFORMING GROWTH FACTOR BETA PRODUCTION
CELLULAR RESPONSE TO PEPTIDE HORMONE STIMULUS
HYDROLASE ACTIVITY ACTING ON CARBON NITROGEN BUT NOT PEPTIDE BONDS IN CYCLIC AMIDINES
REGULATION OF FIBRINOLYSIS
ADAPTIVE THERMOGENESIS
PRIMARY ALCOHOL METABOLIC PROCESS
REGULATION OF CYSTEINE TYPE ENDOPEPTIDASE ACTIVITY INVOLVED IN APOPTOTIC SIGNALING PATHWAY
REGULATION OF MONOCYTE CHEMOTAXIS
SENSORY PERCEPTION OF PAIN
ANAPHASE PROMOTING COMPLEX DEPENDENT CATABOLIC PROCESS
REGULATION OF T CELL RECEPTOR SIGNALING PATHWAY
ENDOSOME LUMEN
G PROTEIN COUPLED CHEMOATTRACTANT RECEPTOR ACTIVITY
PROTEIN HOMOTETRAMERIZATION
CATION CHANNEL ACTIVITY
NEGATIVE REGULATION OF EXTRINSIC APOPTOTIC SIGNALING PATHWAY
CONTRACTILE FIBER
CELLULAR RESPONSE TO RADIATION
REGULATION OF CELL CELL ADHESION MEDIATED BY INTEGRIN
PLATELET DERIVED GROWTH FACTOR BINDING
RESPONSE TO PURINE CONTAINING COMPOUND
REGULATION OF T CELL CHEMOTAXIS
REGULATION OF NEUROTRANSMITTER TRANSPORT
KERATAN SULFATE BIOSYNTHETIC PROCESS
RESPONSE TO AMYLOID BETA
PROTEIN TETRAMERIZATION
REGULATION OF PHOSPHOLIPASE ACTIVITY
LOW DENSITY LIPOPROTEIN PARTICLE BINDING
NEUROPEPTIDE SIGNALING PATHWAY
REGULATION OF EPITHELIAL CELL DIFFERENTIATION
REGULATION OF T CELL APOPTOTIC PROCESS
CARDIAC MUSCLE CONTRACTION
REGULATION OF ANIMAL ORGAN MORPHOGENESIS
CHROMATIN ORGANIZATION INVOLVED IN REGULATION OF TRANSCRIPTION
DNA REPLICATION DEPENDENT NUCLEOSOME ORGANIZATION
FATTY ACID METABOLIC PROCESS
CLATHRIN COATED VESICLE
POSITIVE REGULATION OF PROTEIN POLYMERIZATION
RNA BINDING INVOLVED IN POSTTRANSCRIPTIONAL GENE SILENCING
ENDOTHELIAL CELL PROLIFERATION
KINASE REGULATOR ACTIVITY
CELL CELL JUNCTION ORGANIZATION
RESPONSE TO COLD
NEGATIVE REGULATION OF TUMOR NECROSIS FACTOR SUPERFAMILY CYTOKINE PRODUCTION
NEGATIVE REGULATION OF LYMPHOCYTE MEDIATED IMMUNITY
REGULATION OF VENTRICULAR CARDIAC MUSCLE CELL MEMBRANE REPOLARIZATION
POSITIVE REGULATION OF SYNAPTIC TRANSMISSION
DEFENSE RESPONSE TO GRAM POSITIVE BACTERIUM
NEGATIVE REGULATION OF EXTRINSIC APOPTOTIC SIGNALING PATHWAY VIA DEATH DOMAIN RECEPTORS
ENDOCYTIC VESICLE LUMEN
NEGATIVE REGULATION OF LIPID METABOLIC PROCESS
EPIDERMAL CELL DIFFERENTIATION
TYPE I INTERFERON PRODUCTION
POSITIVE REGULATION OF LIPASE ACTIVITY
NEGATIVE REGULATION OF PROTEIN MATURATION
RECEPTOR INHIBITOR ACTIVITY
ACTIN FILAMENT BUNDLE ORGANIZATION
NEGATIVE REGULATION OF NEURON DEATH
REGULATION OF ICOSANOID SECRETION
NEUROTRANSMITTER SECRETION
REGULATION OF OSTEOBLAST DIFFERENTIATION
CELLULAR RESPONSE TO EXTRACELLULAR STIMULUS
RESPONSE TO ESTRADIOL
EOSINOPHIL CHEMOTAXIS
REGULATION OF LIPID BIOSYNTHETIC PROCESS
ACTIVATED T CELL PROLIFERATION
RHYTHMIC PROCESS
POSITIVE REGULATION OF OSTEOCLAST DIFFERENTIATION
POSITIVE REGULATION OF TOLL LIKE RECEPTOR SIGNALING PATHWAY
POSITIVE REGULATION OF BINDING
PROTEOGLYCAN BINDING
BONE MORPHOGENESIS
POSITIVE REGULATION OF EXTRINSIC APOPTOTIC SIGNALING PATHWAY
PROTEIN AUTOPHOSPHORYLATION
SODIUM ION HOMEOSTASIS
POSITIVE REGULATION OF PROTEIN DEPHOSPHORYLATION
GOLGI LUMEN
GLYCEROLIPID METABOLIC PROCESS
SEX DIFFERENTIATION
RESPONSE TO FIBROBLAST GROWTH FACTOR
REGULATION OF INFLAMMATORY RESPONSE TO ANTIGENIC STIMULUS
METHYLATED HISTONE BINDING
ENDOTHELIAL CELL CHEMOTAXIS
NEGATIVE REGULATION OF CELLULAR CATABOLIC PROCESS
LOW DENSITY LIPOPROTEIN PARTICLE CLEARANCE
INOSITOL PHOSPHATE BIOSYNTHETIC PROCESS
RIBONUCLEOSIDE TRIPHOSPHATE METABOLIC PROCESS
UROGENITAL SYSTEM DEVELOPMENT
RNA CATABOLIC PROCESS
POSITIVE REGULATION OF ANTIGEN RECEPTOR MEDIATED SIGNALING PATHWAY
POSITIVE REGULATION OF ALPHA BETA T CELL PROLIFERATION
PYROPTOSIS
OXIDOREDUCTASE ACTIVITY ACTING ON NAD P H QUINONE OR SIMILAR COMPOUND AS ACCEPTOR
PHOSPHATIDYLSERINE BINDING
ACTIVATION OF INNATE IMMUNE RESPONSE
HAPTOGLOBIN HEMOGLOBIN COMPLEX
PROTEIN CONTAINING COMPLEX REMODELING
ESTABLISHMENT OF PROTEIN LOCALIZATION TO MEMBRANE
POSITIVE REGULATION OF MACROPHAGE ACTIVATION
EXTRINSIC COMPONENT OF MEMBRANE
PLASMA MEMBRANE ORGANIZATION
TRANSFORMING GROWTH FACTOR BETA PRODUCTION
NAD BIOSYNTHETIC PROCESS
NATURAL KILLER CELL ACTIVATION
RETINA HOMEOSTASIS
MACROPHAGE CHEMOTAXIS
NEGATIVE REGULATION OF ORGANIC ACID TRANSPORT
PROSTANOID BIOSYNTHETIC PROCESS
REGULATION OF GTPASE ACTIVITY
CARGO RECEPTOR ACTIVITY
STEM CELL DIFFERENTIATION
REGULATION OF MEMBRANE REPOLARIZATION
NATURAL KILLER CELL MEDIATED IMMUNITY
ISOPRENOID BINDING
SENSORY PERCEPTION OF LIGHT STIMULUS
PHOSPHOTRANSFERASE ACTIVITY PHOSPHATE GROUP AS ACCEPTOR
CARDIAC MUSCLE CELL CONTRACTION
POSITIVE REGULATION OF ENDOCYTOSIS
PROTEIN OXIDATION
FEMALE SEX DIFFERENTIATION
CHONDROCYTE PROLIFERATION
OXYGEN TRANSPORT
GLYCEROPHOSPHOLIPID METABOLIC PROCESS
INSULIN LIKE GROWTH FACTOR BINDING
MULTICELLULAR ORGANISMAL SIGNALING
RESPONSE TO ANGIOTENSIN
COMPLEMENT BINDING
OXYGEN CARRIER ACTIVITY
RESPONSE TO ACTIVITY
COATED VESICLE MEMBRANE
ALCOHOL METABOLIC PROCESS
REGULATION OF ACTIN CYTOSKELETON REORGANIZATION
GAS TRANSPORT
OXIDOREDUCTASE ACTIVITY ACTING ON THE CH NH2 GROUP OF DONORS
POSITIVE REGULATION OF MYELOID LEUKOCYTE MEDIATED IMMUNITY
OXIDOREDUCTASE ACTIVITY ACTING ON THE CH NH2 GROUP OF DONORS OXYGEN AS ACCEPTOR
LYASE ACTIVITY
REGULATION OF VASOCONSTRICTION
POSITIVE REGULATION OF RESPONSE TO CYTOKINE STIMULUS
VASCULAR WOUND HEALING
OXIDOREDUCTASE ACTIVITY ACTING ON NAD P H
ANGIOTENSIN ACTIVATED SIGNALING PATHWAY
MYOSIN HEAVY CHAIN BINDING
POSITIVE REGULATION OF ENDOTHELIAL CELL MIGRATION
ENDOCRINE PROCESS
NEGATIVE REGULATION OF FIBRINOLYSIS
NEGATIVE REGULATION OF MACROPHAGE ACTIVATION
APICAL PLASMA MEMBRANE
PROSTAGLANDIN TRANSPORT
POSITIVE REGULATION OF GROWTH
POSITIVE REGULATION OF ACTIN FILAMENT POLYMERIZATION
CHONDROCYTE DIFFERENTIATION
EXOCYTIC VESICLE
G PROTEIN ALPHA SUBUNIT BINDING
PROTEIN DEPHOSPHORYLATION
POSITIVE REGULATION OF INTERLEUKIN 4 PRODUCTION
REGULATION OF NUCLEAR DIVISION
CYTOCHROME COMPLEX
NEGATIVE REGULATION OF MEGAKARYOCYTE DIFFERENTIATION
REGULATION OF NITRIC OXIDE METABOLIC PROCESS
EXTRINSIC COMPONENT OF PLASMA MEMBRANE
ACUTE INFLAMMATORY RESPONSE TO ANTIGENIC STIMULUS
PYRIDINE CONTAINING COMPOUND BIOSYNTHETIC PROCESS
HOMOTYPIC CELL CELL ADHESION
ORGANIC HYDROXY COMPOUND TRANSPORT
ACTION POTENTIAL
COMPLEMENT RECEPTOR MEDIATED SIGNALING PATHWAY
REGULATION OF NEUROTRANSMITTER LEVELS
REGULATION OF MULTI ORGANISM PROCESS
PHOSPHATIDYLINOSITOL PHOSPHATE BINDING
ANCHORED COMPONENT OF MEMBRANE
HISTAMINE SECRETION
HISTONE H3 K9 MODIFICATION
SMALL RIBOSOMAL SUBUNIT
PEPTIDE HORMONE SECRETION
RESPONSE TO ELECTRICAL STIMULUS
AROMATIC AMINO ACID FAMILY CATABOLIC PROCESS
ASTROCYTE DEVELOPMENT
POSITIVE REGULATION OF T CELL CYTOKINE PRODUCTION
MYOTUBE DIFFERENTIATION
REGULATION OF INOSITOL PHOSPHATE BIOSYNTHETIC PROCESS
ENDOTHELIAL CELL MORPHOGENESIS
HYDROGEN PEROXIDE METABOLIC PROCESS
NUCLEOBASE METABOLIC PROCESS
BRANCHING MORPHOGENESIS OF AN EPITHELIAL TUBE
POSITIVE REGULATION OF SMALL MOLECULE METABOLIC PROCESS
IGG BINDING
REGULATION OF MUSCLE CONTRACTION
ORGANIC HYDROXY COMPOUND BIOSYNTHETIC PROCESS
METALLOPEPTIDASE ACTIVITY
MICROVILLUS
EXOCYTIC PROCESS
VASCULAR ENDOTHELIAL GROWTH FACTOR RECEPTOR SIGNALING PATHWAY
EPITHELIAL TO MESENCHYMAL TRANSITION
COGNITION
VENTRICULAR CARDIAC MUSCLE CELL MEMBRANE REPOLARIZATION
ALDO KETO REDUCTASE NADP ACTIVITY
ANGIOGENESIS INVOLVED IN WOUND HEALING
UDP GLYCOSYLTRANSFERASE ACTIVITY
PROTEIN DNA COMPLEX
CELLULAR RESPONSE TO ACID CHEMICAL
POSITIVE REGULATION OF B CELL MEDIATED IMMUNITY
VIRAL RNA GENOME REPLICATION
ISOMERASE ACTIVITY
RESPONSE TO CARBOHYDRATE
REGULATION OF GLUTAMATE SECRETION
NEGATIVE REGULATION OF LEUKOCYTE CHEMOTAXIS
DEAMINASE ACTIVITY
CLATHRIN COATED VESICLE MEMBRANE
REGULATION OF CALCIUM MEDIATED SIGNALING
INTERMEDIATE FILAMENT BASED PROCESS
CELL CELL JUNCTION ASSEMBLY
NEGATIVE REGULATION OF MYELOID LEUKOCYTE DIFFERENTIATION
NEGATIVE REGULATION OF NEURON APOPTOTIC PROCESS
RECYCLING ENDOSOME
RESPONSE TO ENDOPLASMIC RETICULUM STRESS
TRABECULA FORMATION
GLIAL CELL DEVELOPMENT
RESPONSE TO ESTROGEN
POSITIVE REGULATION OF WOUND HEALING
REGULATION OF PROTEIN CATABOLIC PROCESS
RIBONUCLEOSIDE TRIPHOSPHATE BIOSYNTHETIC PROCESS
AROMATIC AMINO ACID FAMILY METABOLIC PROCESS
REGULATION OF WNT SIGNALING PATHWAY
DNA DEAMINATION
RESPONSE TO RETINOIC ACID
POSITIVE REGULATION OF INTRINSIC APOPTOTIC SIGNALING PATHWAY
REGULATION OF MACROPHAGE MIGRATION
LIPID STORAGE
LYMPHOCYTE APOPTOTIC PROCESS
OXIDOREDUCTASE COMPLEX
ESTABLISHMENT OF ORGANELLE LOCALIZATION
REGULATION OF CALCIUM ION TRANSMEMBRANE TRANSPORTER ACTIVITY
REGULATION OF NIK NF KAPPAB SIGNALING
DEVELOPMENT OF PRIMARY FEMALE SEXUAL CHARACTERISTICS
TRANSFORMING GROWTH FACTOR BETA1 PRODUCTION
UNSATURATED FATTY ACID BIOSYNTHETIC PROCESS
POSITIVE T CELL SELECTION
ACTIN FILAMENT BINDING
PURINE NUCLEOBASE METABOLIC PROCESS
MATURE B CELL DIFFERENTIATION
NEGATIVE REGULATION OF VIRAL ENTRY INTO HOST CELL
VIRION BINDING
RESPONSE TO PROGESTERONE
IMMUNOGLOBULIN PRODUCTION INVOLVED IN IMMUNOGLOBULIN MEDIATED IMMUNE RESPONSE
MODULATION BY HOST OF VIRAL PROCESS
REGULATION OF PROTEIN DEPHOSPHORYLATION
NEGATIVE REGULATION OF RESPONSE TO BIOTIC STIMULUS
NADH DEHYDROGENASE COMPLEX
EARLY ENDOSOME
REGULATION OF DNA TEMPLATED TRANSCRIPTION IN RESPONSE TO STRESS
T CELL HOMEOSTASIS
VOLTAGE GATED ION CHANNEL ACTIVITY
POSITIVE REGULATION OF EXOCYTOSIS
MITOCHONDRIAL MEMBRANE ORGANIZATION
RNA HELICASE ACTIVITY
POSITIVE REGULATION OF COAGULATION
GLAND MORPHOGENESIS
POSITIVE REGULATION OF REACTIVE OXYGEN SPECIES BIOSYNTHETIC PROCESS
POSITIVE REGULATION OF MITOCHONDRION ORGANIZATION
NEGATIVE REGULATION OF CATION TRANSMEMBRANE TRANSPORT
NEGATIVE REGULATION OF ERK1 AND ERK2 CASCADE
RAS PROTEIN SIGNAL TRANSDUCTION
POSITIVE REGULATION OF ESTABLISHMENT OF PROTEIN LOCALIZATION
PROTEIN LOCALIZATION TO PLASMA MEMBRANE
TRANSMEMBRANE RECEPTOR PROTEIN SERINE THREONINE KINASE SIGNALING PATHWAY
METAL ION TRANSMEMBRANE TRANSPORTER ACTIVITY
RDNA HETEROCHROMATIN ASSEMBLY
DEVELOPMENT OF PRIMARY SEXUAL CHARACTERISTICS
POSITIVE REGULATION OF TYPE 2 IMMUNE RESPONSE
CELL CELL ADHESION MEDIATED BY INTEGRIN
RENAL SYSTEM PROCESS
POSITIVE REGULATION OF DEPHOSPHORYLATION
NECROTIC CELL DEATH
REGULATION OF HEART RATE
RESPONSE TO UV A
MATERNAL PLACENTA DEVELOPMENT
ALCOHOL DEHYDROGENASE NADPPLUS ACTIVITY
HISTONE H3 K9 METHYLATION
INNATE IMMUNE RESPONSE ACTIVATING SIGNAL TRANSDUCTION
REGULATION OF B CELL DIFFERENTIATION
CYSTEINE TYPE ENDOPEPTIDASE INHIBITOR ACTIVITY INVOLVED IN APOPTOTIC PROCESS
ACTIVATION OF CYSTEINE TYPE ENDOPEPTIDASE ACTIVITY INVOLVED IN APOPTOTIC PROCESS
CELL CELL ADHESION VIA PLASMA MEMBRANE ADHESION MOLECULES
POSITIVE REGULATION OF CELL DEVELOPMENT
PLASMA LIPOPROTEIN PARTICLE CLEARANCE
NEGATIVE REGULATION OF MAPK CASCADE
POSITIVE REGULATION OF HORMONE SECRETION
MYOSIN BINDING
POSITIVE REGULATION OF ACTIN FILAMENT BUNDLE ASSEMBLY
POSITIVE REGULATION OF SMOOTH MUSCLE CELL PROLIFERATION
FOCAL ADHESION ASSEMBLY
REGULATION OF T CELL MEDIATED CYTOTOXICITY
CELL COMMUNICATION BY ELECTRICAL COUPLING
REGIONALIZATION
REGULATION OF INTRACELLULAR PROTEIN TRANSPORT
ICOSANOID METABOLIC PROCESS
REGULATION OF RESPONSE TO FOOD
MEGAKARYOCYTE DIFFERENTIATION
TRANSPORTER COMPLEX
HEART MORPHOGENESIS
HYDROGEN PEROXIDE CATABOLIC PROCESS
PROGRAMMED NECROTIC CELL DEATH
REGULATION OF MEGAKARYOCYTE DIFFERENTIATION
REGULATION OF DEVELOPMENTAL GROWTH
CELLULAR RESPONSE TO UV A
TRANSMEMBRANE RECEPTOR PROTEIN KINASE ACTIVITY
LIVER REGENERATION
POSITIVE REGULATION OF RECEPTOR SIGNALING PATHWAY VIA STAT
PROTEIN ACTIVATION CASCADE
PHOSPHATIDYLETHANOLAMINE METABOLIC PROCESS
REGULATION OF SYNCYTIUM FORMATION BY PLASMA MEMBRANE FUSION
CELLULAR RESPONSE TO EXOGENOUS DSRNA
BRANCHING INVOLVED IN LABYRINTHINE LAYER MORPHOGENESIS
INTERCALATED DISC
LIPASE INHIBITOR ACTIVITY
PROTEIN PEPTIDYL PROLYL ISOMERIZATION
POSITIVE REGULATION OF KILLING OF CELLS OF OTHER ORGANISM
NUCLEOSIDE MONOPHOSPHATE METABOLIC PROCESS
FAT SOLUBLE VITAMIN METABOLIC PROCESS
DECIDUALIZATION
TRANSMEMBRANE RECEPTOR PROTEIN TYROSINE KINASE ACTIVITY
PROTEIN TYROSINE KINASE ACTIVITY
CELLULAR RESPONSE TO LIGHT STIMULUS
SENSORY SYSTEM DEVELOPMENT
DETECTION OF ABIOTIC STIMULUS
EXTRACELLULAR MATRIX STRUCTURAL CONSTITUENT CONFERRING COMPRESSION RESISTANCE
POST EMBRYONIC ANIMAL ORGAN DEVELOPMENT
NEGATIVE REGULATION OF REPRODUCTIVE PROCESS
CHEMOATTRACTANT ACTIVITY
MICROTUBULE BUNDLE FORMATION
DEVELOPMENTAL PIGMENTATION
NEURON PROJECTION TERMINUS
PIGMENT METABOLIC PROCESS
T HELPER 17 TYPE IMMUNE RESPONSE
NEGATIVE REGULATION OF MULTI ORGANISM PROCESS
NEGATIVE REGULATION OF CALCIUM ION TRANSPORT
NEURON PROJECTION REGENERATION
NAD METABOLIC PROCESS
REGULATION OF PLASMINOGEN ACTIVATION
POSITIVE REGULATION OF CALCIUM MEDIATED SIGNALING
REGULATION OF BIOMINERALIZATION
HEMOGLOBIN COMPLEX
AMYLOID BETA CLEARANCE
REGULATION OF AMINO ACID TRANSPORT
PROSTAGLANDIN SECRETION
CYSTEINE TYPE ENDOPEPTIDASE REGULATOR ACTIVITY INVOLVED IN APOPTOTIC PROCESS
POSITIVE REGULATION OF HUMORAL IMMUNE RESPONSE
GLYCOSYL COMPOUND CATABOLIC PROCESS
REGULATION OF PROTEIN TYROSINE KINASE ACTIVITY
PHAGOCYTIC VESICLE MEMBRANE
GOLGI CIS CISTERNA
REGULATION OF SUPEROXIDE ANION GENERATION
REGULATION OF CATION CHANNEL ACTIVITY
SMALL GTPASE MEDIATED SIGNAL TRANSDUCTION
HISTONE H3 K9 DEMETHYLATION
RESPONSE TO LIGHT STIMULUS
DIGESTIVE SYSTEM PROCESS
AXONEME ASSEMBLY
IN UTERO EMBRYONIC DEVELOPMENT
HAPTOGLOBIN BINDING
EXTRINSIC COMPONENT OF CYTOPLASMIC SIDE OF PLASMA MEMBRANE
NEGATIVE REGULATION OF T CELL APOPTOTIC PROCESS
EMBRYONIC DIGESTIVE TRACT DEVELOPMENT
CELL COMMUNICATION INVOLVED IN CARDIAC CONDUCTION
CARBOHYDRATE BIOSYNTHETIC PROCESS
POSITIVE REGULATION OF CELL DIVISION
NEGATIVE REGULATION OF CHEMOTAXIS
POSITIVE REGULATION OF T HELPER CELL DIFFERENTIATION
ENDOCHONDRAL BONE MORPHOGENESIS
BASAL PART OF CELL
ENDOPLASMIC RETICULUM PROTEIN CONTAINING COMPLEX
PHOSPHOLIPASE ACTIVITY
POSITIVE REGULATION OF OXIDOREDUCTASE ACTIVITY
RETINAL BINDING
POSITIVE REGULATION OF NITRIC OXIDE SYNTHASE BIOSYNTHETIC PROCESS
REGULATION OF MICROGLIAL CELL ACTIVATION
HORMONE BINDING
NEGATIVE REGULATION OF LYMPHOCYTE APOPTOTIC PROCESS
NEURON APOPTOTIC PROCESS
NEGATIVE REGULATION OF WNT SIGNALING PATHWAY
KERATINOCYTE PROLIFERATION
CARDIAC MUSCLE CELL ACTION POTENTIAL
REGULATION OF TOLERANCE INDUCTION
REGULATION OF GLIAL CELL MIGRATION
DETECTION OF EXTERNAL BIOTIC STIMULUS
NEGATIVE REGULATION OF T CELL MEDIATED IMMUNITY
INTRINSIC APOPTOTIC SIGNALING PATHWAY BY P53 CLASS MEDIATOR
REGULATION OF CELLULAR RESPONSE TO TRANSFORMING GROWTH FACTOR BETA STIMULUS
CYCLIC NUCLEOTIDE MEDIATED SIGNALING
STEROID METABOLIC PROCESS
CD4 POSITIVE ALPHA BETA T CELL CYTOKINE PRODUCTION
CORNIFICATION
INFLAMMATORY CELL APOPTOTIC PROCESS
KERATIN FILAMENT
REGULATION OF CARDIAC MUSCLE CELL MEMBRANE REPOLARIZATION
MEMBRANE RAFT ASSEMBLY
NEGATIVE REGULATION OF SIGNALING RECEPTOR ACTIVITY
REGULATION OF SYSTEMIC ARTERIAL BLOOD PRESSURE
LIPOPOLYSACCHARIDE BINDING
G PROTEIN COUPLED RECEPTOR SIGNALING PATHWAY COUPLED TO CYCLIC NUCLEOTIDE SECOND MESSENGER
REGULATION OF LYMPHOCYTE APOPTOTIC PROCESS
RUFFLE
NUCLEOSIDE METABOLIC PROCESS
CYTIDINE TO URIDINE EDITING
REGULATION OF GLUCAGON SECRETION
NAD P H DEHYDROGENASE QUINONE ACTIVITY
INTERLEUKIN 1 RECEPTOR BINDING
ANTIGEN PROCESSING AND PRESENTATION OF PEPTIDE OR POLYSACCHARIDE ANTIGEN VIA MHC CLASS II
MEMBRANE PROTEIN PROTEOLYSIS
MITOCHONDRIAL RESPIRATORY CHAIN COMPLEX ASSEMBLY
PHOSPHATIDYLCHOLINE METABOLIC PROCESS
NEGATIVE REGULATION OF T HELPER CELL DIFFERENTIATION
CELL CORTEX
AMYLOID BETA BINDING
CELLULAR RESPONSE TO VITAMIN
NEGATIVE REGULATION OF INTERLEUKIN 12 PRODUCTION
RESPONSE TO INTERLEUKIN 15
POSITIVE REGULATION OF SIGNALING RECEPTOR ACTIVITY
RECEPTOR RECYCLING
POSITIVE REGULATION OF NEUROGENESIS
POSITIVE REGULATION OF ACTIVATED T CELL PROLIFERATION
STRESS ACTIVATED PROTEIN KINASE SIGNALING CASCADE
CELLULAR RESPONSE TO DSRNA
REGULATION OF ENDOTHELIAL CELL CHEMOTAXIS
INTERLEUKIN 4 PRODUCTION
CELLULAR RESPONSE TO CALCIUM ION
POSITIVE REGULATION OF CYTOKINE PRODUCTION INVOLVED IN INFLAMMATORY RESPONSE
NEGATIVE REGULATION OF HUMORAL IMMUNE RESPONSE
POSITIVE REGULATION OF RECEPTOR RECYCLING
REGULATION OF DENDRITIC CELL ANTIGEN PROCESSING AND PRESENTATION
REGULATION OF EPIDERMAL GROWTH FACTOR ACTIVATED RECEPTOR ACTIVITY
PYRIMIDINE NUCLEOSIDE METABOLIC PROCESS
NEGATIVE REGULATION OF LIPID LOCALIZATION
DENDRITIC CELL ANTIGEN PROCESSING AND PRESENTATION
NEUROPEPTIDE RECEPTOR BINDING
VITAMIN BINDING
RIBOSE PHOSPHATE BIOSYNTHETIC PROCESS
GLIAL CELL DIFFERENTIATION
PYRIMIDINE NUCLEOSIDE CATABOLIC PROCESS
CELL DIFFERENTIATION IN HINDBRAIN
SCAVENGER RECEPTOR ACTIVITY
NEGATIVE REGULATION BY HOST OF VIRAL PROCESS
MYELOID DENDRITIC CELL DIFFERENTIATION
TOLL LIKE RECEPTOR BINDING
REGULATION OF HEART RATE BY CARDIAC CONDUCTION
NEUROPEPTIDE HORMONE ACTIVITY
POSITIVE REGULATION OF NERVOUS SYSTEM DEVELOPMENT
BODY FLUID SECRETION
REGULATION OF TRANSMEMBRANE RECEPTOR PROTEIN SERINE THREONINE KINASE SIGNALING PATHWAY
RETINOL METABOLIC PROCESS
POSITIVE REGULATION OF FAT CELL DIFFERENTIATION
BLOOD VESSEL REMODELING
TISSUE REGENERATION
T CELL DIFFERENTIATION IN THYMUS
PIGMENTATION
SIGNAL TRANSDUCTION BY P53 CLASS MEDIATOR
NUCLEOSOME ASSEMBLY
POSITIVE REGULATION OF T HELPER 1 TYPE IMMUNE RESPONSE
POSITIVE REGULATION OF MACROPHAGE MIGRATION
CARBOXYPEPTIDASE ACTIVITY
POSITIVE REGULATION OF CELLULAR EXTRAVASATION
ACTIN FILAMENT BUNDLE
NEGATIVE REGULATION OF SMOOTH MUSCLE CELL MIGRATION
REGULATION OF RESPONSE TO OXIDATIVE STRESS
CALCIUM DEPENDENT PHOSPHOLIPID BINDING
REGULATION OF GENE EXPRESSION EPIGENETIC
RESPONSE TO FOOD
RESPONSE TO CATECHOLAMINE
LABYRINTHINE LAYER MORPHOGENESIS
SEQUESTERING OF METAL ION
NEGATIVE REGULATION OF HORMONE SECRETION
POSITIVE REGULATION OF INTRACELLULAR TRANSPORT
NEGATIVE REGULATION OF AMINO ACID TRANSPORT
PROTON TRANSMEMBRANE TRANSPORTER ACTIVITY
PYRIMIDINE RIBONUCLEOSIDE METABOLIC PROCESS
REGULATION OF PHOSPHATIDYLINOSITOL 3 KINASE ACTIVITY
CD4 POSITIVE ALPHA BETA T CELL PROLIFERATION
CHYLOMICRON
POLYOL BIOSYNTHETIC PROCESS
POSITIVE REGULATION OF CALCIUM ION TRANSMEMBRANE TRANSPORTER ACTIVITY
RESPONSE TO VITAMIN D
MULTI ORGANISM CELLULAR PROCESS
SYNAPTIC TRANSMISSION GABAERGIC
CELLULAR RESPONSE TO CAMP
POSITIVE REGULATION OF DEFENSE RESPONSE TO BACTERIUM
REGULATION OF MEMBRANE INVAGINATION
REGULATION OF RESPIRATORY BURST
SALIVA SECRETION
REGULATION OF INTRACELLULAR TRANSPORT
NEURAL NUCLEUS DEVELOPMENT
NEGATIVE REGULATION OF EPITHELIAL CELL MIGRATION
RENAL FILTRATION
LYSOSOME LOCALIZATION
MAST CELL ACTIVATION INVOLVED IN IMMUNE RESPONSE
DISTAL AXON
TRANSFORMING GROWTH FACTOR BETA RECEPTOR SIGNALING PATHWAY
POSITIVE REGULATION OF REGULATED SECRETORY PATHWAY
LATE ENDOSOME
HYALURONAN METABOLIC PROCESS
CADHERIN BINDING INVOLVED IN CELL CELL ADHESION
MONOCYTE DIFFERENTIATION
GLUTAMATE SECRETION
REGULATION OF VASCULAR WOUND HEALING
T CELL TOLERANCE INDUCTION
TRNA METHYLTRANSFERASE ACTIVITY
RIBONUCLEOSIDE METABOLIC PROCESS
REGULATION OF ACTIN FILAMENT BUNDLE ASSEMBLY
REGULATION OF MAST CELL ACTIVATION
DIGESTIVE SYSTEM DEVELOPMENT
ARACHIDONIC ACID SECRETION
DNA DAMAGE RESPONSE SIGNAL TRANSDUCTION BY P53 CLASS MEDIATOR
IMMUNOLOGICAL SYNAPSE FORMATION
NON CANONICAL WNT SIGNALING PATHWAY
NEGATIVE REGULATION OF PROTEIN BINDING
CYTIDINE DEAMINASE ACTIVITY
PYRIDINE CONTAINING COMPOUND METABOLIC PROCESS
CIS TRANS ISOMERASE ACTIVITY
RESPONSE TO NITRIC OXIDE
NEGATIVE REGULATION OF PEPTIDYL TYROSINE PHOSPHORYLATION
POSITIVE REGULATION OF T CELL MEDIATED CYTOTOXICITY
ATP BIOSYNTHETIC PROCESS
PROTEIN LIPID COMPLEX BINDING
REGULATION OF LIPOPOLYSACCHARIDE MEDIATED SIGNALING PATHWAY
DEVELOPMENTAL MATURATION
SIALIC ACID BINDING
CELL JUNCTION DISASSEMBLY
TRIGLYCERIDE RICH PLASMA LIPOPROTEIN PARTICLE
L ASCORBIC ACID BINDING
NEGATIVE REGULATION OF PROTEIN CONTAINING COMPLEX ASSEMBLY
NEGATIVE REGULATION OF POTASSIUM ION TRANSPORT
PROTEIN PHOSPHATASE BINDING
POSITIVE REGULATION OF DEFENSE RESPONSE TO VIRUS BY HOST
NEGATIVE REGULATION OF EXTRACELLULAR MATRIX ORGANIZATION
NEGATIVE REGULATION OF PROTEIN AUTOPHOSPHORYLATION
TRANSFERASE ACTIVITY TRANSFERRING SULFUR CONTAINING GROUPS
FIBROBLAST MIGRATION
RESPONSE TO AMINE
RETINA LAYER FORMATION
REGULATION OF OSSIFICATION
PROTEIN COMPLEX INVOLVED IN CELL ADHESION
URONIC ACID METABOLIC PROCESS
TOLERANCE INDUCTION
SIGNAL TRANSDUCTION IN RESPONSE TO DNA DAMAGE
REGULATION OF CGMP MEDIATED SIGNALING
CELLULAR LIPID CATABOLIC PROCESS
RESPONSE TO AXON INJURY
REGULATION OF LIPID KINASE ACTIVITY
REGULATION OF DNA TEMPLATED TRANSCRIPTION ELONGATION
POSITIVE REGULATION OF COLLAGEN METABOLIC PROCESS
NEGATIVE REGULATION OF DNA DAMAGE RESPONSE SIGNAL TRANSDUCTION BY P53 CLASS MEDIATOR
MATURE B CELL DIFFERENTIATION INVOLVED IN IMMUNE RESPONSE
NEGATIVE REGULATION OF FATTY ACID TRANSPORT
PYRIMIDINE CONTAINING COMPOUND BIOSYNTHETIC PROCESS
EPIDERMAL GROWTH FACTOR RECEPTOR SIGNALING PATHWAY
POSITIVE REGULATION OF CELL ADHESION MEDIATED BY INTEGRIN
PLATELET DENSE GRANULE
REGULATION OF MONOOXYGENASE ACTIVITY
NEUROTRANSMITTER TRANSPORT
NEGATIVE REGULATION OF INNATE IMMUNE RESPONSE
MESENCHYMAL TO EPITHELIAL TRANSITION
CELLULAR GLUCURONIDATION
POSITIVE REGULATION OF CELL PROJECTION ORGANIZATION
AZUROPHIL GRANULE MEMBRANE
REGULATION OF DEFENSE RESPONSE TO VIRUS BY HOST
INTERMEDIATE FILAMENT ORGANIZATION
POSITIVE REGULATION OF NEUROINFLAMMATORY RESPONSE
CELLULAR RESPONSE TO CORTICOSTEROID STIMULUS
CELLULAR CARBOHYDRATE METABOLIC PROCESS
HIGH DENSITY LIPOPROTEIN PARTICLE REMODELING
NUCLEOSIDE DIPHOSPHATE KINASE ACTIVITY
POSITIVE REGULATION OF LIPID KINASE ACTIVITY
RESPONSE TO TOPOLOGICALLY INCORRECT PROTEIN
T HELPER 2 CELL DIFFERENTIATION
RIBONUCLEOSIDE CATABOLIC PROCESS
REGULATION OF MITOCHONDRION ORGANIZATION
REGULATION OF PROTEIN LOCALIZATION TO MEMBRANE
MAINTENANCE OF PROTEIN LOCATION
CARDIAC CONDUCTION
REGULATION OF HETEROTYPIC CELL CELL ADHESION
DEFENSE RESPONSE TO FUNGUS
NEGATIVE REGULATION OF TISSUE REMODELING
CEREBELLAR CORTEX FORMATION
LABYRINTHINE LAYER DEVELOPMENT
MEMBRANE PROTEIN ECTODOMAIN PROTEOLYSIS
REGULATION OF RENAL SYSTEM PROCESS
CATECHOL CONTAINING COMPOUND METABOLIC PROCESS
HISTONE EXCHANGE
ENDOTHELIUM DEVELOPMENT
CELLULAR RESPONSE TO NUTRIENT
MYOBLAST DIFFERENTIATION
POSITIVE REGULATION OF VASCULAR ENDOTHELIAL GROWTH FACTOR PRODUCTION
CELL AGING
OPIOID RECEPTOR SIGNALING PATHWAY
SKIN MORPHOGENESIS
REGULATION OF CARDIAC MUSCLE CONTRACTION
BLOOD VESSEL ENDOTHELIAL CELL MIGRATION
REGULATION OF NEURON PROJECTION DEVELOPMENT
RESPONSE TO GAMMA RADIATION
SYNAPSE ORGANIZATION
POSITIVE REGULATION OF INTRACELLULAR PROTEIN TRANSPORT
RIBONUCLEOSIDE MONOPHOSPHATE METABOLIC PROCESS
TYPE B PANCREATIC CELL PROLIFERATION
NEGATIVE REGULATION OF INTERLEUKIN 6 PRODUCTION
NUCLEOSIDE DIPHOSPHATE METABOLIC PROCESS
HISTONE DEMETHYLASE ACTIVITY H3 K9 SPECIFIC
OXIDOREDUCTASE ACTIVITY ACTING ON SINGLE DONORS WITH INCORPORATION OF MOLECULAR OXYGEN
RETINOIC ACID METABOLIC PROCESS
RECEPTOR ANTAGONIST ACTIVITY
REGULATION OF ACUTE INFLAMMATORY RESPONSE TO ANTIGENIC STIMULUS
MACROPHAGE ACTIVATION INVOLVED IN IMMUNE RESPONSE
NEGATIVE REGULATION OF ALPHA BETA T CELL PROLIFERATION
TROPHOBLAST GIANT CELL DIFFERENTIATION
POSITIVE REGULATION OF NITRIC OXIDE METABOLIC PROCESS
CHANNEL REGULATOR ACTIVITY
BONE TRABECULA MORPHOGENESIS
KERATINIZATION
HYDROLASE ACTIVITY ACTING ON CARBON NITROGEN BUT NOT PEPTIDE BONDS
CELLULAR RESPONSE TO INTERFERON BETA
OVULATION
CELL SUBSTRATE JUNCTION ORGANIZATION
PEPTIDE HORMONE RECEPTOR BINDING
KINASE INHIBITOR ACTIVITY
SYNCYTIUM FORMATION
NEGATIVE REGULATION OF MAP KINASE ACTIVITY
OVULATION CYCLE
FEVER GENERATION
POSITIVE REGULATION OF RECEPTOR MEDIATED ENDOCYTOSIS
HETEROCHROMATIN ORGANIZATION
POSITIVE REGULATION OF FIBROBLAST PROLIFERATION
REGULATION OF TOLL LIKE RECEPTOR 4 SIGNALING PATHWAY
MYELOID CELL APOPTOTIC PROCESS
NEGATIVE REGULATION OF OSTEOCLAST DIFFERENTIATION
PHOSPHOLIPID METABOLIC PROCESS
CALCIUM ION IMPORT
RESPONSE TO INTERFERON ALPHA
T HELPER 1 CELL DIFFERENTIATION
NUCLEOSIDE CATABOLIC PROCESS
MITOCHONDRIAL DEPOLARIZATION
VESICLE MEDIATED TRANSPORT IN SYNAPSE
REGULATION OF RECEPTOR BINDING
LAMELLIPODIUM ORGANIZATION
OXIDOREDUCTASE ACTIVITY ACTING ON CH OH GROUP OF DONORS
COMPLEMENT ACTIVATION LECTIN PATHWAY
TRIGLYCERIDE METABOLIC PROCESS
POSITIVE REGULATION OF CATABOLIC PROCESS
ORGANIC HYDROXY COMPOUND CATABOLIC PROCESS
NEGATIVE REGULATION OF SIGNAL TRANSDUCTION BY P53 CLASS MEDIATOR
NEGATIVE REGULATION OF LIPASE ACTIVITY
TOLL LIKE RECEPTOR 2 SIGNALING PATHWAY
CELL ADHESION MEDIATOR ACTIVITY
POSITIVE REGULATION OF PATTERN RECOGNITION RECEPTOR SIGNALING PATHWAY
REGULATION OF DEPHOSPHORYLATION
REGULATION OF EPITHELIAL TO MESENCHYMAL TRANSITION
IMMUNE RESPONSE TO TUMOR CELL
TOLL LIKE RECEPTOR 3 SIGNALING PATHWAY
REGULATION OF UNSATURATED FATTY ACID BIOSYNTHETIC PROCESS
NEGATIVE REGULATION OF COLLAGEN METABOLIC PROCESS
RESPONSE TO VITAMIN E
DENDRITIC SPINE HEAD
RESPONSE TO MONOSACCHARIDE
OOCYTE MATURATION
REGULATION OF RELEASE OF CYTOCHROME C FROM MITOCHONDRIA
REGULATION OF PROSTAGLANDIN SECRETION
NADH DEHYDROGENASE COMPLEX ASSEMBLY
NEGATIVE REGULATION OF LIPID BIOSYNTHETIC PROCESS
ENDOPLASMIC RETICULUM GOLGI INTERMEDIATE COMPARTMENT
TRANSITION METAL ION TRANSPORT
MICROTUBULE MINUS END BINDING
SUBSTRATE ADHESION DEPENDENT CELL SPREADING
RESPONSE TO CORTICOSTERONE
CELLULAR PIGMENTATION
SULFOTRANSFERASE ACTIVITY
EPITHELIAL CELL MORPHOGENESIS
PROLINE TRANSPORT
POSITIVE REGULATION OF ENDOTHELIAL CELL CHEMOTAXIS
CALCIUM MEDIATED SIGNALING USING INTRACELLULAR CALCIUM SOURCE
AMINE BIOSYNTHETIC PROCESS
REGULATION OF NITRIC OXIDE SYNTHASE ACTIVITY
ACTIVATION OF PHOSPHOLIPASE C ACTIVITY
RESPONSE TO INSULIN
NEGATIVE REGULATION OF TYPE I INTERFERON PRODUCTION
T HELPER CELL LINEAGE COMMITMENT
NEURON SPINE
VASODILATION
POSITIVE REGULATION OF ACTIN CYTOSKELETON REORGANIZATION
RESPONSE TO XENOBIOTIC STIMULUS
TOOTH MINERALIZATION
POSITIVE REGULATION OF SEQUESTERING OF CALCIUM ION
MONOVALENT INORGANIC CATION HOMEOSTASIS
CELL DIFFERENTIATION INVOLVED IN METANEPHROS DEVELOPMENT
MAINTENANCE OF PROTEIN LOCATION IN CELL
PHENOL CONTAINING COMPOUND BIOSYNTHETIC PROCESS
HISTAMINE TRANSPORT
REGULATION OF LIPID CATABOLIC PROCESS
REGULATION OF EXTRACELLULAR MATRIX DISASSEMBLY
POSITIVE REGULATION OF BLOOD VESSEL ENDOTHELIAL CELL MIGRATION
PEPTIDOGLYCAN BINDING
HEPATOCYTE APOPTOTIC PROCESS
REGULATION OF HUMORAL IMMUNE RESPONSE MEDIATED BY CIRCULATING IMMUNOGLOBULIN
PHOSPHOLIPASE A2 ACTIVITY CONSUMING 1 2 DIPALMITOYLPHOSPHATIDYLCHOLINE
POSITIVE REGULATION OF FIBROBLAST MIGRATION
RESPONSE TO LEUKEMIA INHIBITORY FACTOR
POSITIVE REGULATION OF BLOOD PRESSURE
AMINO ACID TRANSPORT
NEGATIVE REGULATION OF CELL DEVELOPMENT
PHOSPHATASE BINDING
REGULATION OF TOLL LIKE RECEPTOR 2 SIGNALING PATHWAY
REGULATION OF RESPONSE TO REACTIVE OXYGEN SPECIES
RESPONSE TO ARSENIC CONTAINING SUBSTANCE
CILIUM MOVEMENT
PEPTIDE LYSINE N ACETYLTRANSFERASE ACTIVITY
POSITIVE REGULATION OF B CELL DIFFERENTIATION
REGULATION OF LIPID STORAGE
CHROMATIN REMODELING AT CENTROMERE
REGULATION OF MACROPHAGE DIFFERENTIATION
POSITIVE REGULATION OF AMINE TRANSPORT
REGULATION OF RECEPTOR RECYCLING
REGULATION OF ERBB SIGNALING PATHWAY
ENERGY RESERVE METABOLIC PROCESS
PROSTANOID RECEPTOR ACTIVITY
FIBROBLAST PROLIFERATION
ENDOLYSOSOME
REGULATION OF PROTEIN LOCALIZATION TO CELL PERIPHERY
GLUTATHIONE METABOLIC PROCESS
NEGATIVE REGULATION OF BONE RESORPTION
REGULATION OF PHOSPHOPROTEIN PHOSPHATASE ACTIVITY
EMBRYONIC PLACENTA MORPHOGENESIS
THYROID HORMONE TRANSPORT
REGULATION OF BONE MINERALIZATION
PROTEASOMAL UBIQUITIN INDEPENDENT PROTEIN CATABOLIC PROCESS
TRANSPORT VESICLE MEMBRANE
MHC PROTEIN BINDING
FEMALE GAMETE GENERATION
TRYPTOPHAN METABOLIC PROCESS
NAD BIOSYNTHESIS VIA NICOTINAMIDE RIBOSIDE SALVAGE PATHWAY
CELLULAR CARBOHYDRATE BIOSYNTHETIC PROCESS
IRON ION BINDING
REGULATION OF ACTION POTENTIAL
QUATERNARY AMMONIUM GROUP BINDING
NECROPTOTIC PROCESS
POSITIVE REGULATION OF B CELL PROLIFERATION
RETINAL METABOLIC PROCESS
ENDOTHELIAL CELL APOPTOTIC PROCESS
GRANULOCYTE MACROPHAGE COLONY STIMULATING FACTOR PRODUCTION
POSITIVE REGULATION OF LYMPHOCYTE APOPTOTIC PROCESS
NUCLEOBASE CONTAINING SMALL MOLECULE CATABOLIC PROCESS
POSITIVE REGULATION OF STRESS ACTIVATED PROTEIN KINASE SIGNALING CASCADE
REGULATION OF CHROMOSOME SEPARATION
DETECTION OF MOLECULE OF BACTERIAL ORIGIN
POSITIVE REGULATION OF T CELL RECEPTOR SIGNALING PATHWAY
LEARNING
INTERFERON ALPHA PRODUCTION
TRANSFORMING GROWTH FACTOR BETA BINDING
DEPHOSPHORYLATION
NEGATIVE REGULATION OF INTERLEUKIN 1 PRODUCTION
PLACENTA BLOOD VESSEL DEVELOPMENT
ORGAN GROWTH
LATE ENDOSOME MEMBRANE
MYD88 INDEPENDENT TOLL LIKE RECEPTOR SIGNALING PATHWAY
LEUKOCYTE MIGRATION INVOLVED IN INFLAMMATORY RESPONSE
NUCLEOSOME ORGANIZATION
PIGMENT CELL DIFFERENTIATION
CDP DIACYLGLYCEROL BIOSYNTHETIC PROCESS
REGULATION OF KILLING OF CELLS OF OTHER ORGANISM
NEGATIVE REGULATION OF RESPONSE TO CYTOKINE STIMULUS
NEGATIVE REGULATION OF CELL GROWTH INVOLVED IN CARDIAC MUSCLE CELL DEVELOPMENT
DEATH RECEPTOR ACTIVITY
PROTEIN DEMETHYLASE ACTIVITY
REGULATION OF MITOCHONDRIAL MEMBRANE POTENTIAL
REGULATION OF CELL DIVISION
NEGATIVE REGULATION OF ANTIGEN RECEPTOR MEDIATED SIGNALING PATHWAY
MOTILE CILIUM
CARTILAGE DEVELOPMENT INVOLVED IN ENDOCHONDRAL BONE MORPHOGENESIS
REGULATION OF DNA DAMAGE RESPONSE SIGNAL TRANSDUCTION BY P53 CLASS MEDIATOR
HEME COPPER TERMINAL OXIDASE ACTIVITY
RESPONSE TO FATTY ACID
RESPONSE TO SELENIUM ION
NEGATIVE REGULATION OF PLATELET DERIVED GROWTH FACTOR RECEPTOR SIGNALING PATHWAY
THROMBIN ACTIVATED RECEPTOR SIGNALING PATHWAY
AMINE CATABOLIC PROCESS
REGULATION OF MEIOTIC NUCLEAR DIVISION
REGULATION OF NERVOUS SYSTEM PROCESS
INSULIN SECRETION
ALCOHOL CATABOLIC PROCESS
POSITIVE REGULATION OF LYASE ACTIVITY
CYCLOSPORIN A BINDING
POSITIVE REGULATION OF CELLULAR PROTEIN LOCALIZATION
MEMBRANE REPOLARIZATION DURING VENTRICULAR CARDIAC MUSCLE CELL ACTION POTENTIAL
NEUTROPHIL EXTRAVASATION
NEGATIVE REGULATION OF AMINE TRANSPORT
LONG CHAIN FATTY ACID BINDING
REGULATION OF ANTIMICROBIAL HUMORAL RESPONSE
SYNAPTIC VESICLE MEMBRANE
REGULATION OF BICELLULAR TIGHT JUNCTION ASSEMBLY
POSITIVE REGULATION OF LEUKOCYTE ADHESION TO VASCULAR ENDOTHELIAL CELL
CELLULAR AMINO ACID METABOLIC PROCESS
PROTEIN FOLDING
CORTICAL CYTOSKELETON
FATTY ACID BIOSYNTHETIC PROCESS
ORGANOPHOSPHATE CATABOLIC PROCESS
EPIDERMIS MORPHOGENESIS
NEGATIVE REGULATION OF CELL SUBSTRATE ADHESION
INOSITOL PHOSPHATE METABOLIC PROCESS
LAMELLIPODIUM ASSEMBLY
ASTROCYTE DIFFERENTIATION
REGULATION OF MEIOTIC CELL CYCLE
REGULATION OF CELLULAR PROTEIN CATABOLIC PROCESS
INTRACELLULAR RECEPTOR SIGNALING PATHWAY
AMELOGENESIS
MULTI ORGANISM MEMBRANE ORGANIZATION
LUNG ALVEOLUS DEVELOPMENT
TOLL LIKE RECEPTOR 9 SIGNALING PATHWAY
EPITHELIAL CELL DIFFERENTIATION INVOLVED IN KIDNEY DEVELOPMENT
CD4 POSITIVE OR CD8 POSITIVE ALPHA BETA T CELL LINEAGE COMMITMENT
PROTEIN DEMETHYLATION
REGULATION OF T HELPER 17 TYPE IMMUNE RESPONSE
MICROTUBULE BASED MOVEMENT
ION CHANNEL REGULATOR ACTIVITY
NEGATIVE REGULATION OF MAST CELL ACTIVATION
REGULATION OF NERVOUS SYSTEM DEVELOPMENT
POLYSOMAL RIBOSOME
COSTAMERE
POSITIVE REGULATION OF JNK CASCADE
CYCLOOXYGENASE PATHWAY
CALCIUM CHANNEL INHIBITOR ACTIVITY
ADHERENS JUNCTION
DEVELOPMENTAL CELL GROWTH
LIGAND GATED ION CHANNEL ACTIVITY
POSITIVE REGULATION OF LIPID BIOSYNTHETIC PROCESS
INTRINSIC APOPTOTIC SIGNALING PATHWAY IN RESPONSE TO OXIDATIVE STRESS
REGULATION OF DEFENSE RESPONSE TO VIRUS
REGULATION OF STRIATED MUSCLE CONTRACTION
OLEFINIC COMPOUND METABOLIC PROCESS
NEGATIVE REGULATION OF MUSCLE HYPERTROPHY
POSITIVE REGULATION OF TRANSCRIPTION REGULATORY REGION DNA BINDING
HISTONE H3 K14 ACETYLATION
HYDROLASE ACTIVITY HYDROLYZING N GLYCOSYL COMPOUNDS
NUCLEOSIDE DIPHOSPHATE BIOSYNTHETIC PROCESS
CELL PROJECTION MEMBRANE
DNA REPLICATION INDEPENDENT NUCLEOSOME ORGANIZATION
REGULATION OF PROTEIN IMPORT
NEGATIVE REGULATION OF LIPID TRANSPORT
POLYSACCHARIDE BINDING
PYRIMIDINE NUCLEOTIDE METABOLIC PROCESS
TETRAPYRROLE BINDING
NUCLEOSIDE MONOPHOSPHATE BIOSYNTHETIC PROCESS
CELLULAR RESPONSE TO KETONE
DICARBOXYLIC ACID BIOSYNTHETIC PROCESS
INNERVATION
METALLOEXOPEPTIDASE ACTIVITY
REGULATION OF DEFENSE RESPONSE TO VIRUS BY VIRUS
GRANULOCYTE DIFFERENTIATION
REGULATION OF CELL CYCLE ARREST
ORGANELLE MEMBRANE FUSION
ALCOHOL BINDING
SERINE PHOSPHORYLATION OF STAT PROTEIN
NEGATIVE T CELL SELECTION
CELL REDOX HOMEOSTASIS
NEGATIVE REGULATION OF ANION TRANSMEMBRANE TRANSPORT
REGULATION OF PEPTIDE HORMONE SECRETION
NADPLUS NUCLEOSIDASE ACTIVITY
ION CHANNEL BINDING
POTASSIUM ION TRANSPORT
MEMBRANE REPOLARIZATION
SOMATIC RECOMBINATION OF IMMUNOGLOBULIN GENE SEGMENTS
CARBOHYDRATE HOMEOSTASIS
CELLULAR RESPONSE TO ZINC ION
POSTSYNAPTIC MEMBRANE ASSEMBLY
NEGATIVE REGULATION OF PHAGOCYTOSIS
RESPIRATORY CHAIN COMPLEX III
REGULATION OF T HELPER 2 CELL DIFFERENTIATION
POSITIVE REGULATION OF PROTEIN TYROSINE KINASE ACTIVITY
STRUCTURAL CONSTITUENT OF SYNAPSE
REGULATION OF CALCIUM ION IMPORT
KERATAN SULFATE CATABOLIC PROCESS
ALDITOL NADPPLUS 1 OXIDOREDUCTASE ACTIVITY
DNA BINDING TRANSCRIPTION ACTIVATOR ACTIVITY
SUPEROXIDE ANION GENERATION
NERVE DEVELOPMENT
NUCLEOSIDE MONOPHOSPHATE KINASE ACTIVITY
MONOAMINE TRANSPORT
RESPONSE TO AMPHETAMINE
PYRIMIDINE CONTAINING COMPOUND METABOLIC PROCESS
REGULATION OF AUTOPHAGY
REGULATION OF SMALL GTPASE MEDIATED SIGNAL TRANSDUCTION
DNA HELICASE ACTIVITY
NEGATIVE REGULATION OF REACTIVE OXYGEN SPECIES METABOLIC PROCESS
CHEMOKINE C X C MOTIF LIGAND 2 PRODUCTION
CONNECTIVE TISSUE REPLACEMENT
REGULATION OF ENDOCYTIC RECYCLING
POSITIVE REGULATION OF GRANULOCYTE MACROPHAGE COLONY STIMULATING FACTOR PRODUCTION
OSTEOCLAST DEVELOPMENT
CELL CELL ADHESION MEDIATOR ACTIVITY
CARBOXYLIC ESTER HYDROLASE ACTIVITY
VASCULAR ENDOTHELIAL GROWTH FACTOR PRODUCTION
NUCLEOTIDE PHOSPHORYLATION
NEGATIVE REGULATION OF LIPOPOLYSACCHARIDE MEDIATED SIGNALING PATHWAY
POSITIVE REGULATION OF CANONICAL WNT SIGNALING PATHWAY
NEGATIVE REGULATION OF DNA BINDING TRANSCRIPTION FACTOR ACTIVITY
POSITIVE REGULATION OF PEPTIDE SECRETION
DIPEPTIDYL PEPTIDASE ACTIVITY
OLIGOPEPTIDE BINDING
AMP METABOLIC PROCESS
POSITIVE REGULATION OF VIRAL PROCESS
HISTONE METHYLTRANSFERASE COMPLEX
COLLAGEN ACTIVATED SIGNALING PATHWAY
REGULATION OF RESPONSE TO EXTRACELLULAR STIMULUS
NEGATIVE REGULATION OF NITRIC OXIDE METABOLIC PROCESS
REGULATION OF EPIDERMIS DEVELOPMENT
LEADING EDGE MEMBRANE
ESTABLISHMENT OF LYMPHOCYTE POLARITY
CELL DEATH IN RESPONSE TO OXIDATIVE STRESS
UNSATURATED FATTY ACID METABOLIC PROCESS
BROWN FAT CELL DIFFERENTIATION
IRON ION HOMEOSTASIS
PEPTIDE N ACETYLTRANSFERASE ACTIVITY
POSITIVE REGULATION OF TOLERANCE INDUCTION
NEGATIVE REGULATION OF INTERLEUKIN 1 BETA PRODUCTION
PHOSPHATIDYLINOSITOL ACYL CHAIN REMODELING
EPHRIN RECEPTOR ACTIVITY
PLATELET AGGREGATION
PROTEIN LIPID COMPLEX SUBUNIT ORGANIZATION
REGULATION OF PHOSPHOLIPASE C ACTIVITY
POSITIVE REGULATION OF MUSCLE CONTRACTION
REGULATION OF FATTY ACID BIOSYNTHETIC PROCESS
INORGANIC ANION TRANSPORT
MESODERMAL CELL DIFFERENTIATION
INTERLEUKIN 18 PRODUCTION
REGULATION OF PROTEIN MODIFICATION BY SMALL PROTEIN CONJUGATION OR REMOVAL
POSITIVE REGULATION OF ENDOTHELIAL CELL PROLIFERATION
ADHESION OF SYMBIONT TO HOST
PLATELET DERIVED GROWTH FACTOR RECEPTOR BINDING
INTERFERON BETA PRODUCTION
ASSOCIATIVE LEARNING
PROTEIN LOCALIZATION TO CELL PERIPHERY
HEAT GENERATION
LEUKOCYTE ADHESION TO VASCULAR ENDOTHELIAL CELL
PIGMENT BIOSYNTHETIC PROCESS
MITOCHONDRIAL LARGE RIBOSOMAL SUBUNIT
POSITIVE REGULATION OF SMOOTH MUSCLE CELL MIGRATION
RESPONSE TO HEPATOCYTE GROWTH FACTOR
SCF DEPENDENT PROTEASOMAL UBIQUITIN DEPENDENT PROTEIN CATABOLIC PROCESS
CELL COMMUNICATION BY ELECTRICAL COUPLING INVOLVED IN CARDIAC CONDUCTION
VOLTAGE GATED POTASSIUM CHANNEL ACTIVITY INVOLVED IN VENTRICULAR CARDIAC MUSCLE CELL ACTION POTENTIAL REPOLARIZATION
REGULATION OF RECEPTOR MEDIATED ENDOCYTOSIS
KILLING OF CELLS IN OTHER ORGANISM INVOLVED IN SYMBIOTIC INTERACTION
GLUCOSAMINE CONTAINING COMPOUND METABOLIC PROCESS
SMOOTH MUSCLE CONTRACTION
BONE CELL DEVELOPMENT
DETECTION OF LIGHT STIMULUS
CYTOPLASMIC TRANSLATION
NEGATIVE REGULATION OF BINDING
POSITIVE REGULATION OF RHO PROTEIN SIGNAL TRANSDUCTION
ENDODEOXYRIBONUCLEASE ACTIVITY PRODUCING 5 PHOSPHOMONOESTERS
REGULATION OF TRANSLATION NCRNA MEDIATED
CANONICAL WNT SIGNALING PATHWAY
POSITIVE REGULATION OF STRESS FIBER ASSEMBLY
STRESS FIBER ASSEMBLY
REGULATION OF RNA EXPORT FROM NUCLEUS
INTEGRIN ACTIVATION
ERBB SIGNALING PATHWAY
ORGANIC ACID CATABOLIC PROCESS
STRUCTURAL CONSTITUENT OF MYELIN SHEATH
TUMOR NECROSIS FACTOR ACTIVATED RECEPTOR ACTIVITY
IRON ION TRANSPORT
OVULATION CYCLE PROCESS
CALCIUM DEPENDENT PHOSPHOLIPASE A2 ACTIVITY
HISTONE METHYLATION
REGULATION OF MEMBRANE PERMEABILITY
TASTE RECEPTOR ACTIVITY
POSITIVE REGULATION OF INTERLEUKIN 17 PRODUCTION
REGULATION OF MYOBLAST FUSION
REGULATION OF UBIQUITIN PROTEIN LIGASE ACTIVITY
CAVEOLA
REGULATION OF CELL SUBSTRATE JUNCTION ORGANIZATION
AXONEMAL DYNEIN COMPLEX ASSEMBLY
POSITIVE REGULATION OF VIRAL LIFE CYCLE
REGULATION OF SYSTEMIC ARTERIAL BLOOD PRESSURE MEDIATED BY A CHEMICAL SIGNAL
THYROID HORMONE METABOLIC PROCESS
SECONDARY LYSOSOME
TYROSINE METABOLIC PROCESS
GLYCOLYTIC PROCESS THROUGH FRUCTOSE 6 PHOSPHATE
CARBON OXYGEN LYASE ACTIVITY
POSITIVE REGULATION OF LEUKOCYTE DEGRANULATION
SULFATION
INFLAMMASOME COMPLEX
NITRIC OXIDE SYNTHASE BINDING
SUBSTANTIA NIGRA DEVELOPMENT
PHOSPHATIDYLETHANOLAMINE ACYL CHAIN REMODELING
REGULATION OF FIBROBLAST MIGRATION
METALLOENDOPEPTIDASE ACTIVITY
POSITIVE REGULATION OF GLIAL CELL MIGRATION
PROTON TRANSMEMBRANE TRANSPORT
REGULATION OF KERATINOCYTE DIFFERENTIATION
PHOSPHOLIPASE A2 ACTIVITY
STRUCTURAL CONSTITUENT OF MUSCLE
NUCLEOBASE CONTAINING SMALL MOLECULE INTERCONVERSION
POSITIVE REGULATION OF SMALL GTPASE MEDIATED SIGNAL TRANSDUCTION
CELL DIFFERENTIATION INVOLVED IN KIDNEY DEVELOPMENT
POSITIVE REGULATION OF GLIOGENESIS
PEPTIDYL LYSINE METHYLATION
CELLULAR SENESCENCE
POSITIVE REGULATION OF CALCIUM ION IMPORT
REGULATION OF RESPONSE TO TUMOR CELL
NEGATIVE REGULATION OF CATION CHANNEL ACTIVITY
MYELIN SHEATH
REGULATION OF UBIQUITIN PROTEIN TRANSFERASE ACTIVITY
POSITIVE REGULATION OF PHAGOCYTOSIS ENGULFMENT
REGULATION OF CELL JUNCTION ASSEMBLY
REGULATION OF CHROMOSOME SEGREGATION
BENZODIAZEPINE RECEPTOR ACTIVITY
NEGATIVE REGULATION OF EXOCYTOSIS
SYNAPTIC VESICLE EXOCYTOSIS
MICROTUBULE ANCHORING
CIRCADIAN RHYTHM
REGULATION OF LYASE ACTIVITY
DETECTION OF OTHER ORGANISM
POLYOL METABOLIC PROCESS
LEUKOCYTE AGGREGATION
NEGATIVE REGULATION OF OXIDOREDUCTASE ACTIVITY
CELLULAR RESPONSE TO LIPOPROTEIN PARTICLE STIMULUS
ANION TRANSMEMBRANE TRANSPORTER ACTIVITY
STRUCTURAL CONSTITUENT OF EYE LENS
NEGATIVE REGULATION OF RESPONSE TO OXIDATIVE STRESS
CASPASE BINDING
POSITIVE REGULATION OF MONOCYTE CHEMOTAXIS
ELASTIC FIBER ASSEMBLY
POSITIVE REGULATION OF GONAD DEVELOPMENT
REGULATION OF T HELPER 1 CELL DIFFERENTIATION
TRYPTOPHAN CATABOLIC PROCESS
POSITIVE REGULATION OF EXTRACELLULAR MATRIX ORGANIZATION
BIOACTIVE LIPID RECEPTOR ACTIVITY
SULFUR COMPOUND BIOSYNTHETIC PROCESS
EXCRETION
NEGATIVE REGULATION OF CHEMOKINE PRODUCTION
GLIAL CELL PROLIFERATION
PYRIMIDINE NUCLEOTIDE BIOSYNTHETIC PROCESS
DEOXYRIBONUCLEOTIDE METABOLIC PROCESS
INTESTINAL ABSORPTION
ACTOMYOSIN
POSITIVE REGULATION OF NEURON DEATH
RESPONSE TO MACROPHAGE COLONY STIMULATING FACTOR
HISTONE DEUBIQUITINATION
CARDIAC CHAMBER MORPHOGENESIS
EPHRIN RECEPTOR BINDING
NATURAL KILLER CELL CHEMOTAXIS
ACTIVATION OF CYSTEINE TYPE ENDOPEPTIDASE ACTIVITY
INTERLEUKIN 35 MEDIATED SIGNALING PATHWAY
MITOCHONDRIAL RESPIRATORY CHAIN COMPLEX IV
NEGATIVE REGULATION OF TOLL LIKE RECEPTOR SIGNALING PATHWAY
NEURAL CREST CELL DIFFERENTIATION
MUSCLE CELL DEVELOPMENT
DEMETHYLASE ACTIVITY
INDOLE CONTAINING COMPOUND METABOLIC PROCESS
POSITIVE REGULATION OF VACUOLE ORGANIZATION
PEPTIDE DISULFIDE OXIDOREDUCTASE ACTIVITY
NEGATIVE REGULATION OF RESPONSE TO REACTIVE OXYGEN SPECIES
ACETYLCHOLINE GATED CHANNEL COMPLEX
LIGAND GATED CATION CHANNEL ACTIVITY
REGULATION OF GUANYLATE CYCLASE ACTIVITY
REGULATION OF NUCLEOTIDE BIOSYNTHETIC PROCESS
SYNAPTIC MEMBRANE
POSITIVE REGULATION OF FATTY ACID METABOLIC PROCESS
ENDOCRINE HORMONE SECRETION
T CELL EXTRAVASATION
NUCLEOBASE CONTAINING COMPOUND KINASE ACTIVITY
LIPASE ACTIVATOR ACTIVITY
NEGATIVE REGULATION OF ERBB SIGNALING PATHWAY
NEGATIVE REGULATION OF INTERLEUKIN 2 PRODUCTION
IMPORT ACROSS PLASMA MEMBRANE
MULTICELLULAR ORGANISMAL RESPONSE TO STRESS
RESPONSE TO TESTOSTERONE
NEGATIVE REGULATION OF DELAYED RECTIFIER POTASSIUM CHANNEL ACTIVITY
PHOTOTRANSDUCTION
REGULATION OF HEAT GENERATION
REGULATION OF RHO PROTEIN SIGNAL TRANSDUCTION
POSITIVE REGULATION OF PHOSPHOPROTEIN PHOSPHATASE ACTIVITY
REGULATION OF LEUKOCYTE ADHESION TO VASCULAR ENDOTHELIAL CELL
T HELPER 17 CELL LINEAGE COMMITMENT
PLATELET DENSE GRANULE LUMEN
TRANSFERASE ACTIVITY TRANSFERRING GLYCOSYL GROUPS
TRANSFERASE ACTIVITY TRANSFERRING HEXOSYL GROUPS
MORPHOGENESIS OF EMBRYONIC EPITHELIUM
HYPEROSMOTIC RESPONSE
REGULATION OF HISTONE H3 K9 METHYLATION
PHAGOSOME MATURATION
POSITIVE REGULATION OF PHOSPHATASE ACTIVITY
REGULATION OF CELL GROWTH INVOLVED IN CARDIAC MUSCLE CELL DEVELOPMENT
RESPONSE TO GONADOTROPIN
RETINOL BINDING
ANATOMICAL STRUCTURE MATURATION
PIGMENT ACCUMULATION
CALMODULIN DEPENDENT PROTEIN KINASE ACTIVITY
REGULATION OF CYCLASE ACTIVITY
GLYCOPROTEIN METABOLIC PROCESS
NEUROTRANSMITTER RECEPTOR ACTIVITY
OXYGEN BINDING
DOPAMINE METABOLIC PROCESS
LIPID TRANSPORTER ACTIVITY
TONGUE DEVELOPMENT
REGULATION OF PHOSPHATASE ACTIVITY
RESPONSE TO DOPAMINE
CD40 SIGNALING PATHWAY
OPSONIN BINDING
UBIQUITIN LIKE PROTEIN LIGASE BINDING
EMBRYONIC SKELETAL SYSTEM DEVELOPMENT
POSITIVE REGULATION OF BIOMINERALIZATION
ACTIVATION OF PROTEIN KINASE B ACTIVITY
VOLTAGE GATED CATION CHANNEL ACTIVITY
NEGATIVE REGULATION OF CELL MORPHOGENESIS INVOLVED IN DIFFERENTIATION
POSITIVE REGULATION OF KERATINOCYTE PROLIFERATION
POSITIVE REGULATION OF NERVOUS SYSTEM PROCESS
ETHANOL METABOLIC PROCESS
POSTSYNAPTIC NEUROTRANSMITTER RECEPTOR INTERNALIZATION
ROUGH ENDOPLASMIC RETICULUM
LONG CHAIN FATTY ACID TRANSPORTER ACTIVITY
GLYCOPROTEIN CATABOLIC PROCESS
GLUCOSE METABOLIC PROCESS
[truncated: 410 more rows]
