# Supplementary material for: Using integrated analysis from multicentre studies to identify RNA methylation-related lncRNA risk stratification systems for glioma
Source: Cancer Cell Int. 2023 Aug 5;23:156. doi: 10.1186/s12935-023-03001-w (PMC10403900; doi:10.1186/s12935-023-03001-w)
Supplement: Supplementary file 7 — Additional file 7: Table S6. The total enriched pathways of GSEA KEGG analysis between the low- and high-risk groups. [file 12935_2023_3001_MOESM7_ESM.xlsx]

## Sheet: gsea.kegg
ID	Description	setSize	enrichmentScore	NES	pvalue	p.adjust	qvalue	rank	leading_edge	core_enrichment
KEGG_SYSTEMIC_LUPUS_ERYTHEMATOSUS	KEGG_SYSTEMIC_LUPUS_ERYTHEMATOSUS	117	0.680177	2.01622	1e-10	9.15e-09	7.47368e-09	11313	tags=65%, list=21%, signal=51%	H2AC19/H2AC18/FCGR2B/H2BC9/H3C8/H4C15/H2AC14/H3C7/FCGR2C/H3C14/C1R/H2BC10/H2AC16/H2AC12/C1S/H2BC14/H3C11/C6/IL10/ACTN1/CD40LG/CD28/H2AC20/FCGR3B/H4C14/IFNG/FCGR3A/H2AC13/H2BC3/FCGR2A/H2BC11/C2/ELANE/H2AC17/H2BC12/H4C11/H2BC17/CD80/H2AC4/H4C2/H4C6/H2AC21/CD40/H3C12/C3/C7/H4C13/H3C10/H3C15/H4C8/C1QB/H2AJ/C1QA/H3C4/C1QC/FCGR1A/H3C1/H2AC8/H2AC11/H2AC7/TRIM21/H2AC6/H4C4/SNRPB/H2AX/H4C9/CTSG/C8B/H2BC8/…
KEGG_CYTOKINE_CYTOKINE_RECEPTOR_INTERACTION	KEGG_CYTOKINE_CYTOKINE_RECEPTOR_INTERACTION	263	0.586625	1.78754	1e-10	9.15e-09	7.47368e-09	13254	tags=59%, list=25%, signal=45%	CCL7/IL2RA/CXCL6/LIF/CD70/CCL20/CXCL8/CXCL10/CSF2/TNFRSF12A/TNFSF14/CXCL11/TNFRSF11B/CLCF1/CCL23/IL6/VEGFA/CSF3/IL1R2/IL5RA/MET/CCL11/CXCR3/CXCL14/CCR2/TNFSF11/XCL2/OSMR/CXCL9/XCL1/CCR4/EPO/PRL/IL10/TNFRSF18/FASLG/CCL13/GDF5/IFNB1/CCL5/IL1RAP/IL9R/CXCR6/LEP/CD40LG/IL15/IL22RA1/IL1R1/CCL26/HGF/CCL2/EGFR/PPBP/PDGFA/IL7R/IL17B/PF4V1/CCL18/IL22RA2/NGFR/TNFRSF4/IFNG/IL11/IL7/TNFRSF14/FAS/IL2RB/TNFRSF1…
KEGG_ECM_RECEPTOR_INTERACTION	KEGG_ECM_RECEPTOR_INTERACTION	83	0.663193	1.92974	3.35654e-09	2.04749e-07	1.67238e-07	10357	tags=59%, list=20%, signal=48%	IBSP/COL6A2/COL1A1/COL6A3/COL3A1/COL5A1/COL1A2/THBS1/COL5A2/SDC1/COL4A1/LAMB1/SPP1/ITGB3/COL4A2/FN1/ITGA5/CHAD/ITGA3/ITGA4/COL6A1/THBS4/LAMC1/HSPG2/TNC/ITGA7/LAMC2/CD44/CD36/LAMA2/LAMC3/HMMR/LAMB4/GP5/ITGA1/ITGA2/LAMA4/COL5A3/ITGA11/SDC4/SDC2/VWF/ITGA10/LAMB2/ITGB1/ITGB7/COL2A1/THBS3/ITGB4
KEGG_COMPLEMENT_AND_COAGULATION_CASCADES	KEGG_COMPLEMENT_AND_COAGULATION_CASCADES	69	0.664509	1.90748	1.41882e-07	6.49111e-06	5.30191e-06	8635	tags=59%, list=16%, signal=50%	SERPINA5/F13A1/SERPINE1/BDKRB2/PLAU/FGG/PLAT/SERPING1/BDKRB1/C1R/PLAUR/CFH/CFI/C4BPA/C1S/C6/SERPINA1/CR1/F3/CFB/THBD/CFD/C5AR1/C2/F13B/PROC/SERPIND1/PROS1/C3/C7/C4BPB/C1QB/F11/F12/C1QA/KNG1/TFPI/SERPINC1/C1QC/SERPINF2/VWF
KEGG_HEMATOPOIETIC_CELL_LINEAGE	KEGG_HEMATOPOIETIC_CELL_LINEAGE	81	0.637163	1.85535	4.61045e-07	1.68743e-05	1.37828e-05	8412	tags=49%, list=16%, signal=42%	IL2RA/CSF2/CD1A/IL6/CSF3/IL1R2/IL5RA/CD3D/CD2/CD8B/ITGB3/EPO/ANPEP/ITGA5/CD3G/CD3E/IL9R/ITGA3/IL1R1/CR1/IL7R/CD8A/ITGA4/IL11/IL7/CD5/FCER2/CD44/CD36/CD7/CD14/TPO/TFRC/GP5/ITGA1/MS4A1/IL1A/ITGA2/CD1C/FCGR1A
KEGG_FOCAL_ADHESION	KEGG_FOCAL_ADHESION	199	0.501563	1.51489	2.72814e-05	0.000832084	0.000679643	10357	tags=36%, list=20%, signal=29%	IBSP/COL6A2/COL1A1/COL6A3/COL3A1/COL5A1/COL1A2/THBS1/VEGFA/COL5A2/MET/COL4A1/VAV3/LAMB1/SPP1/ITGB3/COL4A2/FLNC/FN1/BIRC3/ITGA5/CHAD/MYL9/ACTN1/PDGFD/ITGA3/CAV2/HGF/EGFR/PDGFA/MYL7/MYL12A/ITGA4/COL6A1/THBS4/LAMC1/TNC/ZYX/RAC2/ITGA7/LAMC2/LAMA2/LAMC3/SHC1/CAV1/LAMB4/MYL10/FLNA/PARVB/ITGA1/RAP1B/MYL2/ITGA2/LAMA4/COL5A3/ITGA11/VWF/MYLPF/MYL12B/VASP/ITGA10/LAMB2/ERBB2/ITGB1/CDC42/PARVG/VEGFC/ITGB7/CAV…
KEGG_JAK_STAT_SIGNALING_PATHWAY	KEGG_JAK_STAT_SIGNALING_PATHWAY	155	0.515353	1.54884	3.62739e-05	0.000948303	0.000774571	13484	tags=47%, list=26%, signal=35%	IL2RA/LIF/CSF2/IL13RA2/CLCF1/IL6/CSF3/SOCS3/IL5RA/SOCS2/SOCS1/CISH/OSMR/EPO/PRL/SPRY4/IL10/SPRY1/IFNB1/IL9R/LEP/IL15/IL22RA1/IL7R/IL22RA2/IFNG/IL11/IL7/IL2RB/IL23R/GH1/CTF1/IL2RG/JAK3/IL20RA/SPRY2/OSM/TPO/IFNGR2/IL24/IL2/IL19/CBLC/IL20/TSLP/CSF2RB/CRLF2/PIM1/STAT4/IFNA1/IL10RB/STAT6/IFNE/IL4R/IFNA14/STAT1/CSF3R/IL10RA/PIK3CG/IFNA6/PRLR/IL22/STAT5A/IL13RA1/IL21R/IFNA4/IL15RA/IFNL2/PTPN6/PIK3CD/SPR…
KEGG_LONG_TERM_POTENTIATION	KEGG_LONG_TERM_POTENTIATION	70	-0.414167	-1.85465	7.96965e-05	0.00182306	0.00148907	10994	tags=51%, list=21%, signal=41%	PRKACB/PLCB3/PPP3CA/RPS6KA2/CHP1/KRAS/CACNA1C/GNAQ/MAPK1/PPP3CB/RAPGEF3/BRAF/ITPR2/GRIN2B/GRIN2D/CALML3/PLCB4/PPP1R12A/GRM1/CAMK2G/PPP1R1A/GRIN2C/CAMK4/ADCY8/CREBBP/EP300/PRKACG/GRIA1/PRKCA/GRM5/PRKX/RPS6KA6/CHP2/PPP3R2/PLCB1/GRIA2
KEGG_LEISHMANIA_INFECTION	KEGG_LEISHMANIA_INFECTION	58	0.587917	1.66606	0.000456148	0.00927501	0.00757579	11168	tags=48%, list=21%, signal=38%	NOS2/FCGR2C/IL10/CR1/FCGR3B/ITGA4/IFNG/PTGS2/FCGR3A/FCGR2A/NCF1/TGFB2/CYBA/C3/IFNGR2/MAPK13/MYD88/IL1A/NCF2/NCF4/FCGR1A/TLR2/ITGB2/ITGB1/TGFB1/TGFB3/IRAK4/STAT1
KEGG_PHOSPHATIDYLINOSITOL_SIGNALING_SYSTEM	KEGG_PHOSPHATIDYLINOSITOL_SIGNALING_SYSTEM	76	-0.356344	-1.6317	0.000679773	0.0124398	0.0101608	9336	tags=36%, list=18%, signal=29%	PLCD4/PTEN/DGKD/PIK3CB/PIK3C2B/SYNJ1/ITPR2/PIK3C2A/INPP5A/PIK3C3/DGKH/CALML3/ITPK1/PLCB4/PIP4K2B/PIP4K2A/INPP1/PIK3CA/PIKFYVE/CDS2/DGKG/PRKCA/DGKB/DGKI/PIK3R1/PLCB1/PIK3C2G
KEGG_TERPENOID_BACKBONE_BIOSYNTHESIS	KEGG_TERPENOID_BACKBONE_BIOSYNTHESIS	15	-0.657494	-2.05996	0.00105493	0.0175503	0.014335	11464	tags=80%, list=22%, signal=63%	FDPS/PMVK/MVK/PDSS1/ACAT1/ACAT2/MVD/HMGCR/IDI1/HMGCS1/IDI2/HMGCS2
KEGG_CELL_CYCLE	KEGG_CELL_CYCLE	125	0.485228	1.44192	0.00191691	0.0292329	0.0238774	11884	tags=37%, list=23%, signal=29%	SKP1P2/CDC20/PTTG1/CCNB1/CCNB2/CDC45/CDC25C/CDKN2C/CCNA2/WEE1/GADD45A/CDC6/SFN/ORC1/BUB1/TTK/CCNA1/PLK1/CDK1/CDK4/ESPL1/TGFB2/CDKN2A/CDK2/BUB1B/CHEK2/MAD2L1/MCM2/CDK6/PCNA/E2F1/ORC6/CHEK1/E2F2/CCNE1/DBF4/TGFB1/CDC25A/SMC1B/PKMYT1/TGFB3/HDAC1/MAD2L2/ANAPC11/ORC5/MCM5
KEGG_ALLOGRAFT_REJECTION	KEGG_ALLOGRAFT_REJECTION	17	0.710025	1.70721	0.00300467	0.0422964	0.0345476	7683	tags=65%, list=15%, signal=55%	IL10/FASLG/CD40LG/CD28/PRF1/IFNG/FAS/CD80/CD40/IL2/GZMB

## Sheet: Sheet1
Description
CHEMOKINE SIGNALING PATHWAY
COMPLEMENT AND COAGULATION CASCADES
CYTOKINE CYTOKINE RECEPTOR INTERACTION
FOCAL ADHESION
HEMATOPOIETIC CELL LINEAGE
JAK STAT SIGNALING PATHWAY
REGULATION OF ACTIN CYTOSKELETON
SYSTEMIC LUPUS ERYTHEMATOSUS
ECM RECEPTOR INTERACTION
LEUKOCYTE TRANSENDOTHELIAL MIGRATION
NEUROACTIVE LIGAND RECEPTOR INTERACTION
LEISHMANIA INFECTION
PATHOGENIC ESCHERICHIA COLI INFECTION
TOLL LIKE RECEPTOR SIGNALING PATHWAY
NOD LIKE RECEPTOR SIGNALING PATHWAY
ALZHEIMERS DISEASE
OXIDATIVE PHOSPHORYLATION
CELL ADHESION MOLECULES CAMS
T CELL RECEPTOR SIGNALING PATHWAY
NATURAL KILLER CELL MEDIATED CYTOTOXICITY
MAPK SIGNALING PATHWAY
RIBOSOME
PATHWAYS IN CANCER
INTESTINAL IMMUNE NETWORK FOR IGA PRODUCTION
PRIMARY IMMUNODEFICIENCY
PARKINSONS DISEASE
ARGININE AND PROLINE METABOLISM
GLUTATHIONE METABOLISM
FC GAMMA R MEDIATED PHAGOCYTOSIS
METABOLISM OF XENOBIOTICS BY CYTOCHROME P450
CYTOSOLIC DNA SENSING PATHWAY
TYROSINE METABOLISM
B CELL RECEPTOR SIGNALING PATHWAY
LYSOSOME
ARACHIDONIC ACID METABOLISM
HUNTINGTONS DISEASE
PORPHYRIN AND CHLOROPHYLL METABOLISM
AUTOIMMUNE THYROID DISEASE
DRUG METABOLISM CYTOCHROME P450
ASCORBATE AND ALDARATE METABOLISM
CALCIUM SIGNALING PATHWAY
ALLOGRAFT REJECTION
TYPE I DIABETES MELLITUS
ARRHYTHMOGENIC RIGHT VENTRICULAR CARDIOMYOPATHY ARVC
PROTEASOME
PPAR SIGNALING PATHWAY
PENTOSE AND GLUCURONATE INTERCONVERSIONS
GLYCOLYSIS GLUCONEOGENESIS
HYPERTROPHIC CARDIOMYOPATHY HCM
VASCULAR SMOOTH MUSCLE CONTRACTION
TRYPTOPHAN METABOLISM
VEGF SIGNALING PATHWAY
PURINE METABOLISM
GRAFT VERSUS HOST DISEASE
RETINOL METABOLISM
APOPTOSIS
SMALL CELL LUNG CANCER
OLFACTORY TRANSDUCTION
STARCH AND SUCROSE METABOLISM
FC EPSILON RI SIGNALING PATHWAY
DILATED CARDIOMYOPATHY
DRUG METABOLISM OTHER ENZYMES
VIRAL MYOCARDITIS
PRION DISEASES
AXON GUIDANCE
TIGHT JUNCTION
GAP JUNCTION
SULFUR METABOLISM
GNRH SIGNALING PATHWAY
GLYCEROPHOSPHOLIPID METABOLISM
NITROGEN METABOLISM
AMINO SUGAR AND NUCLEOTIDE SUGAR METABOLISM
PANTOTHENATE AND COA BIOSYNTHESIS
GLYCOSAMINOGLYCAN BIOSYNTHESIS KERATAN SULFATE
CARDIAC MUSCLE CONTRACTION
ALPHA LINOLENIC ACID METABOLISM
RIG I LIKE RECEPTOR SIGNALING PATHWAY
ETHER LIPID METABOLISM
MELANOMA
EPITHELIAL CELL SIGNALING IN HELICOBACTER PYLORI INFECTION
CELL CYCLE
BLADDER CANCER
P53 SIGNALING PATHWAY
