# Supplementary material for: Using integrated analysis from multicentre studies to identify RNA methylation-related lncRNA risk stratification systems for glioma
Source: Cancer Cell Int. 2023 Aug 5;23:156. doi: 10.1186/s12935-023-03001-w (PMC10403900; doi:10.1186/s12935-023-03001-w)
Supplement: Supplementary file 8 — Additional file 8: Table S7. The three highest Pearson correlation results of immunoinfiltrated cells were associated with two RNA methylation-related lncRNAs. [file 12935_2023_3001_MOESM8_ESM.xlsx]

## Sheet: lncRNA.correlation
gene	immune_cells	cor	p.value
RP11-752G15.8	pDC	0.36483	2.13e-23
RP11-752G15.8	Tgd	0.28217	3.05e-14
RP11-752G15.8	Tcm	0.223377	2.42e-09
RP11-98I9.4	Tcm	0.206087	3.93e-08
RP11-98I9.4	pDC	0.165167	1.15e-05
RP11-98I9.4	Tgd	0.128479	0.000667938
RP11-98I9.4	TReg	0.103195	0.00635683
RP11-98I9.4	T helper cells	0.0924827	0.0145164
RP11-752G15.8	TReg	0.0864561	0.0223523
RP11-98I9.4	TFH	0.0675023	0.0747125
RP11-752G15.8	T helper cells	-0.0233795	0.537461
RP11-98I9.4	DC	-0.0246108	0.516246
RP11-98I9.4	Mast cells	-0.0286351	0.450052
RP11-98I9.4	CD8 T cells	-0.0391985	0.301064
RP11-98I9.4	Th2 cells	-0.0663915	0.0796307
RP11-752G15.8	Eosinophils	-0.0694946	0.0665125
RP11-752G15.8	Tem	-0.0704446	0.0628714
RP11-98I9.4	aDC	-0.0817794	0.0307469
RP11-752G15.8	TFH	-0.0821147	0.030066
RP11-752G15.8	NK CD56bright cells	-0.082316	0.0296634
RP11-98I9.4	B cells	-0.0886915	0.0190975
RP11-98I9.4	NK CD56dim cells	-0.0928457	0.0141331
RP11-752G15.8	Th17 cells	-0.0962312	0.010967
RP11-752G15.8	CD8 T cells	-0.100966	0.00759536
RP11-98I9.4	Th17 cells	-0.101619	0.00721226
RP11-98I9.4	Tem	-0.11017	0.00356467
RP11-98I9.4	Th1 cells	-0.136466	0.00029937
RP11-98I9.4	Cytotoxic cells	-0.163994	1.33e-05
RP11-752G15.8	DC	-0.165191	1.15e-05
RP11-752G15.8	Mast cells	-0.178822	1.99e-06
RP11-752G15.8	Th2 cells	-0.183664	1.03e-06
RP11-98I9.4	Eosinophils	-0.185878	7.61e-07
RP11-752G15.8	aDC	-0.192792	2.86e-07
RP11-98I9.4	NK CD56bright cells	-0.194804	2.13e-07
RP11-98I9.4	Neutrophils	-0.204873	4.73e-08
RP11-752G15.8	NK cells	-0.206605	3.63e-08
RP11-752G15.8	NK CD56dim cells	-0.208069	2.89e-08
RP11-98I9.4	T cells	-0.210975	1.83e-08
RP11-752G15.8	Neutrophils	-0.218339	5.59e-09
RP11-752G15.8	B cells	-0.218885	5.11e-09
RP11-752G15.8	Cytotoxic cells	-0.235742	2.86e-10
RP11-98I9.4	iDC	-0.243869	6.57e-11
RP11-752G15.8	T cells	-0.277335	8.6e-14
RP11-752G15.8	Th1 cells	-0.28504	1.63e-14
RP11-98I9.4	Macrophages	-0.290558	4.79e-15
RP11-752G15.8	Macrophages	-0.294186	2.11e-15
RP11-98I9.4	NK cells	-0.312896	2.56e-17
RP11-752G15.8	iDC	-0.397721	7.14e-28
