# Supplementary material for: Using integrated analysis from multicentre studies to identify RNA methylation-related lncRNA risk stratification systems for glioma
Source: Cancer Cell Int. 2023 Aug 5;23:156. doi: 10.1186/s12935-023-03001-w (PMC10403900; doi:10.1186/s12935-023-03001-w)
Supplement: Supplementary file 9 — Additional file 9: Table S8. The results of predict miRNA-mRNA (Table S8) for each key lncRNA by the miRTarBase database. [file 12935_2023_3001_MOESM9_ESM.xlsx]

## Sheet: miRNA-mRNA
database	mature_mirna_acc	mature_mirna_id	target_symbol	target_entrez	target_ensembl	experiment	support_type	pubmed_id	type
1	mirtarbase	MIMAT0018925	hsa-miR-1268b	TRIM29	23650	ENSG00000137699	PAR-CLIP	Functional MTI (Weak)	20371350	validated
2	mirtarbase	MIMAT0018925	hsa-miR-1268b	TLN1	7094	ENSG00000137076	HITS-CLIP	Functional MTI (Weak)	23824327	validated
3	mirtarbase	MIMAT0018925	hsa-miR-1268b	SGPL1	8879	ENSG00000166224	PAR-CLIP	Functional MTI (Weak)	23446348	validated
4	mirtarbase	MIMAT0018925	hsa-miR-1268b	SGPL1	8879	ENSG00000166224	PAR-CLIP	Functional MTI (Weak)	20371350	validated
5	mirtarbase	MIMAT0018925	hsa-miR-1268b	CDC25B	994	ENSG00000101224	PAR-CLIP	Functional MTI (Weak)	26701625	validated
6	mirtarbase	MIMAT0018925	hsa-miR-1268b	HRAS	3265	ENSG00000174775	PAR-CLIP	Functional MTI (Weak)	26701625	validated
7	mirtarbase	MIMAT0018925	hsa-miR-1268b	DHCR7	1717	ENSG00000172893	PAR-CLIP	Functional MTI (Weak)	21572407	validated
8	mirtarbase	MIMAT0018925	hsa-miR-1268b	EPB41	2035	ENSG00000159023	HITS-CLIP	Functional MTI (Weak)	23824327	validated
9	mirtarbase	MIMAT0018925	hsa-miR-1268b	PRKCA	5578	ENSG00000154229	HITS-CLIP	Functional MTI (Weak)	23313552	validated
10	mirtarbase	MIMAT0018925	hsa-miR-1268b	MAPK1	5594	ENSG00000100030	PAR-CLIP	Functional MTI (Weak)	23592263	validated
11	mirtarbase	MIMAT0018925	hsa-miR-1268b	PTPRF	5792	ENSG00000142949	HITS-CLIP	Functional MTI (Weak)	23313552	validated
12	mirtarbase	MIMAT0018925	hsa-miR-1268b	RAP1A	5906	ENSG00000116473	PAR-CLIP	Functional MTI (Weak)	27292025	validated
13	mirtarbase	MIMAT0018925	hsa-miR-1268b	SELPLG	6404	ENSG00000110876	HITS-CLIP	Functional MTI (Weak)	23824327	validated
14	mirtarbase	MIMAT0018925	hsa-miR-1268b	GMPS	8833	ENSG00000163655	HITS-CLIP	Functional MTI (Weak)	23824327	validated
15	mirtarbase	MIMAT0018925	hsa-miR-1268b	NDST3	9348	ENSG00000164100	PAR-CLIP	Functional MTI (Weak)	27292025	validated
16	mirtarbase	MIMAT0018925	hsa-miR-1268b	SCAMP3	10067	ENSG00000263290	HITS-CLIP	Functional MTI (Weak)	23313552	validated
17	mirtarbase	MIMAT0018925	hsa-miR-1268b	SCAMP3	10067	ENSG00000116521	HITS-CLIP	Functional MTI (Weak)	23313552	validated
18	mirtarbase	MIMAT0018925	hsa-miR-1268b	TOMM40	10452	ENSG00000130204	PAR-CLIP	Functional MTI (Weak)	26701625	validated
19	mirtarbase	MIMAT0018925	hsa-miR-1268b	TBL3	10607	ENSG00000183751	PAR-CLIP	Functional MTI (Weak)	26701625	validated
20	mirtarbase	MIMAT0018925	hsa-miR-1268b	DNAJC10	54431	ENSG00000077232	PAR-CLIP	Functional MTI (Weak)	23446348	validated
21	mirtarbase	MIMAT0018925	hsa-miR-1268b	RETSAT	54884	ENSG00000042445	HITS-CLIP	Functional MTI (Weak)	19536157	validated
22	mirtarbase	MIMAT0018925	hsa-miR-1268b	NKRF	55922	ENSG00000186416	HITS-CLIP	Functional MTI (Weak)	23313552	validated
23	mirtarbase	MIMAT0018925	hsa-miR-1268b	BARX1	56033	ENSG00000131668	PAR-CLIP	Functional MTI (Weak)	24398324	validated
24	mirtarbase	MIMAT0018925	hsa-miR-1268b	BARX1	56033	ENSG00000131668	PAR-CLIP	Functional MTI (Weak)	20371350	validated
25	mirtarbase	MIMAT0018925	hsa-miR-1268b	EIF5A2	56648	ENSG00000163577	HITS-CLIP	Functional MTI (Weak)	23313552	validated
26	mirtarbase	MIMAT0018925	hsa-miR-1268b	MSANTD4	84437	ENSG00000170903	HITS-CLIP	Functional MTI (Weak)	23824327	validated
27	mirtarbase	MIMAT0018925	hsa-miR-1268b	ZNF641	121274	ENSG00000167528	PAR-CLIP	Functional MTI (Weak)	22291592	validated
28	mirtarbase	MIMAT0018925	hsa-miR-1268b	RAET1E	135250	ENSG00000164520	HITS-CLIP	Functional MTI (Weak)	23824327	validated
29	mirtarbase	MIMAT0018925	hsa-miR-1268b	QSOX2	169714	ENSG00000165661	PAR-CLIP	Functional MTI (Weak)	23592263	validated
30	mirtarbase	MIMAT0018925	hsa-miR-1268b	QSOX2	169714	ENSG00000165661	PAR-CLIP	Functional MTI (Weak)	20371350	validated
31	mirtarbase	MIMAT0018925	hsa-miR-1268b	QSOX2	169714	ENSG00000165661	PAR-CLIP	Functional MTI (Weak)	26701625	validated
32	mirtarbase	MIMAT0018925	hsa-miR-1268b	PDE6B	5158	ENSG00000133256	HITS-CLIP	Functional MTI (Weak)	23824327	validated
33	mirtarbase	MIMAT0018925	hsa-miR-1268b	CACNA1H	8912	ENSG00000196557	PAR-CLIP	Functional MTI (Weak)	26701625	validated
34	mirtarbase	MIMAT0018925	hsa-miR-1268b	TRIM72	493829	ENSG00000177238	PAR-CLIP	Functional MTI (Weak)	22012620	validated
35	mirtarbase	MIMAT0018925	hsa-miR-1268b	FAM228A	653140	ENSG00000186453	PAR-CLIP	Functional MTI (Weak)	20371350	validated
36	mirtarbase	MIMAT0018925	hsa-miR-1268b	FAM228A	653140	ENSG00000186453	PAR-CLIP	Functional MTI (Weak)	26701625	validated
37	mirtarbase	MIMAT0018925	hsa-miR-1268b	FAM228A	653140	ENSG00000186453	PAR-CLIP	Functional MTI (Weak)	27292025	validated
38	mirtarbase	MIMAT0018925	hsa-miR-1268b	ZNF154	7710	ENSG00000179909	HITS-CLIP	Functional MTI (Weak)	23313552	validated
39	mirtarbase	MIMAT0018925	hsa-miR-1268b	EVI5L	115704	ENSG00000142459	PAR-CLIP	Functional MTI (Weak)	21572407	validated
40	mirtarbase	MIMAT0018925	hsa-miR-1268b	WDR81	124997	ENSG00000167716	PAR-CLIP	Functional MTI (Weak)	23592263	validated
41	mirtarbase	MIMAT0018925	hsa-miR-1268b	MAFK	7975	ENSG00000198517	PAR-CLIP	Functional MTI (Weak)	26701625	validated
42	mirtarbase	MIMAT0018925	hsa-miR-1268b	SCARF1	8578	ENSG00000074660	HITS-CLIP	Functional MTI (Weak)	23313552	validated
43	mirtarbase	MIMAT0018925	hsa-miR-1268b	AIP	9049	ENSG00000110711	PAR-CLIP	Functional MTI (Weak)	23592263	validated
44	mirtarbase	MIMAT0018925	hsa-miR-1268b	AIP	9049	ENSG00000110711	PAR-CLIP	Functional MTI (Weak)	20371350	validated
45	mirtarbase	MIMAT0018925	hsa-miR-1268b	AIP	9049	ENSG00000110711	PAR-CLIP	Functional MTI (Weak)	26701625	validated
46	mirtarbase	MIMAT0018925	hsa-miR-1268b	WWP2	11060	ENSG00000198373	PAR-CLIP	Functional MTI (Weak)	23592263	validated
47	mirtarbase	MIMAT0018925	hsa-miR-1268b	WWP2	11060	ENSG00000198373	PAR-CLIP	Functional MTI (Weak)	20371350	validated
48	mirtarbase	MIMAT0018925	hsa-miR-1268b	FRMPD4	9758	ENSG00000169933	HITS-CLIP	Functional MTI (Weak)	23824327	validated
49	mirtarbase	MIMAT0018925	hsa-miR-1268b	CERS1	10715	ENSG00000223802	PAR-CLIP	Functional MTI (Weak)	20371350	validated
50	mirtarbase	MIMAT0018925	hsa-miR-1268b	SLC25A33	84275	ENSG00000171612	HITS-CLIP	Functional MTI (Weak)	23313552	validated
51	mirtarbase	MIMAT0018925	hsa-miR-1268b	TMEM175	84286	ENSG00000127419	HITS-CLIP	Functional MTI (Weak)	19536157	validated
52	mirtarbase	MIMAT0018925	hsa-miR-1268b	NOM1	64434	ENSG00000146909	PAR-CLIP	Functional MTI (Weak)	22012620	validated
53	mirtarbase	MIMAT0018925	hsa-miR-1268b	OR7D2	162998	ENSG00000188000	HITS-CLIP	Functional MTI (Weak)	23824327	validated
54	mirtarbase	MIMAT0018925	hsa-miR-1268b	BLOC1S3	388552	ENSG00000189114	HITS-CLIP	Functional MTI (Weak)	23706177	validated
55	mirtarbase	MIMAT0018925	hsa-miR-1268b	RPL37A	6168	ENSG00000197756	HITS-CLIP	Functional MTI (Weak)	23824327	validated
56	mirtarbase	MIMAT0018925	hsa-miR-1268b	HRAS	3265	ENSG00000276536	PAR-CLIP	Functional MTI (Weak)	26701625	validated
57	mirtarbase	MIMAT0018925	hsa-miR-1268b	WDR81	124997	ENSG00000276021	PAR-CLIP	Functional MTI (Weak)	23592263	validated
58	mirtarbase	MIMAT0018925	hsa-miR-1268b	FAM234A	83986	ENSG00000167930	PAR-CLIP	Functional MTI (Weak)	23592263	validated
59	mirtarbase	MIMAT0018925	hsa-miR-1268b	SCARF1	8578	ENSG00000276336	HITS-CLIP	Functional MTI (Weak)	23313552	validated
60	mirtarbase	MIMAT0018925	hsa-miR-1268b	ERO1A	30001	ENSG00000197930	HITS-CLIP	Functional MTI (Weak)	23824327	validated
61	mirtarbase	MIMAT0018925	hsa-miR-1268b	RESF1	55196	ENSG00000174718	HITS-CLIP	Functional MTI (Weak)	23824327	validated
62	mirtarbase	MIMAT0023714	hsa-miR-6089	LASP1	3927	ENSG00000002834	PAR-CLIP	Functional MTI (Weak)	26701625	validated
63	mirtarbase	MIMAT0023714	hsa-miR-6089	PPARA	5465	ENSG00000186951	HITS-CLIP	Functional MTI (Weak)	23824327	validated
64	mirtarbase	MIMAT0023714	hsa-miR-6089	CDKN1A	1026	ENSG00000124762	PAR-CLIP	Functional MTI (Weak)	27292025	validated
65	mirtarbase	MIMAT0023714	hsa-miR-6089	HCN2	610	ENSG00000099822	PAR-CLIP	Functional MTI (Weak)	26701625	validated
66	mirtarbase	MIMAT0023714	hsa-miR-6089	STX2	2054	ENSG00000111450	HITS-CLIP	Functional MTI (Weak)	23706177	validated
67	mirtarbase	MIMAT0023714	hsa-miR-6089	ANKRD13B	124930	ENSG00000198720	PAR-CLIP	Functional MTI (Weak)	23592263	validated
68	mirtarbase	MIMAT0023714	hsa-miR-6089	ANKRD13B	124930	ENSG00000198720	PAR-CLIP	Functional MTI (Weak)	20371350	validated
69	mirtarbase	MIMAT0023714	hsa-miR-6089	ANKRD13B	124930	ENSG00000198720	PAR-CLIP	Functional MTI (Weak)	26701625	validated
70	mirtarbase	MIMAT0023714	hsa-miR-6089	TPI1	7167	ENSG00000111669	PAR-CLIP	Functional MTI (Weak)	26701625	validated
71	mirtarbase	MIMAT0023714	hsa-miR-6089	PIGR	5284	ENSG00000162896	HITS-CLIP	Functional MTI (Weak)	23824327	validated
72	mirtarbase	MIMAT0023714	hsa-miR-6089	IGF2R	3482	ENSG00000197081	HITS-CLIP	Functional MTI (Weak)	23824327	validated
73	mirtarbase	MIMAT0023714	hsa-miR-6089	IGF2R	3482	ENSG00000197081	HITS-CLIP	Functional MTI (Weak)	19536157	validated
74	mirtarbase	MIMAT0023714	hsa-miR-6089	ITGB3	3690	ENSG00000259207	HITS-CLIP	Functional MTI (Weak)	23824327	validated
75	mirtarbase	MIMAT0023714	hsa-miR-6089	NFIX	4784	ENSG00000008441	PAR-CLIP	Functional MTI (Weak)	27292025	validated
76	mirtarbase	MIMAT0023714	hsa-miR-6089	BBC3	27113	ENSG00000105327	PAR-CLIP	Functional MTI (Weak)	23592263	validated
77	mirtarbase	MIMAT0023714	hsa-miR-6089	ACADL	33	ENSG00000115361	PAR-CLIP	Functional MTI (Weak)	23592263	validated
78	mirtarbase	MIMAT0023714	hsa-miR-6089	AMD1	262	ENSG00000123505	PAR-CLIP	Functional MTI (Weak)	27292025	validated
79	mirtarbase	MIMAT0023714	hsa-miR-6089	APLP2	334	ENSG00000084234	PAR-CLIP	Functional MTI (Weak)	26701625	validated
80	mirtarbase	MIMAT0023714	hsa-miR-6089	ARHGAP1	392	ENSG00000175220	PAR-CLIP	Functional MTI (Weak)	22012620	validated
81	mirtarbase	MIMAT0023714	hsa-miR-6089	CAD	790	ENSG00000084774	PAR-CLIP	Functional MTI (Weak)	23592263	validated
82	mirtarbase	MIMAT0023714	hsa-miR-6089	CCNB1	891	ENSG00000134057	HITS-CLIP	Functional MTI (Weak)	23313552	validated
83	mirtarbase	MIMAT0023714	hsa-miR-6089	AP2S1	1175	ENSG00000042753	PAR-CLIP	Functional MTI (Weak)	26701625	validated
84	mirtarbase	MIMAT0023714	hsa-miR-6089	COX8A	1351	ENSG00000176340	PAR-CLIP	Functional MTI (Weak)	27292025	validated
85	mirtarbase	MIMAT0023714	hsa-miR-6089	CLDN4	1364	ENSG00000189143	PAR-CLIP	Functional MTI (Weak)	26701625	validated
86	mirtarbase	MIMAT0023714	hsa-miR-6089	CSE1L	1434	ENSG00000124207	PAR-CLIP	Functional MTI (Weak)	27292025	validated
87	mirtarbase	MIMAT0023714	hsa-miR-6089	EIF2S3	1968	ENSG00000130741	HITS-CLIP	Functional MTI (Weak)	23824327	validated
88	mirtarbase	MIMAT0023714	hsa-miR-6089	FGG	2266	ENSG00000171557	HITS-CLIP	Functional MTI (Weak)	19536157	validated
89	mirtarbase	MIMAT0023714	hsa-miR-6089	FUT1	2523	ENSG00000174951	PAR-CLIP	Functional MTI (Weak)	27292025	validated
90	mirtarbase	MIMAT0023714	hsa-miR-6089	MKNK2	2872	ENSG00000099875	PAR-CLIP	Functional MTI (Weak)	26701625	validated
91	mirtarbase	MIMAT0023714	hsa-miR-6089	MDM2	4193	ENSG00000135679	PAR-CLIP	Functional MTI (Weak)	27292025	validated
92	mirtarbase	MIMAT0023714	hsa-miR-6089	NKX2-2	4821	ENSG00000125820	PAR-CLIP	Functional MTI (Weak)	23592263	validated
93	mirtarbase	MIMAT0023714	hsa-miR-6089	NKX2-2	4821	ENSG00000125820	PAR-CLIP	Functional MTI (Weak)	24398324	validated
94	mirtarbase	MIMAT0023714	hsa-miR-6089	NKX2-2	4821	ENSG00000125820	PAR-CLIP	Functional MTI (Weak)	20371350	validated
95	mirtarbase	MIMAT0023714	hsa-miR-6089	NKX2-2	4821	ENSG00000125820	PAR-CLIP	Functional MTI (Weak)	26701625	validated
96	mirtarbase	MIMAT0023714	hsa-miR-6089	NKX2-2	4821	ENSG00000125820	PAR-CLIP	Functional MTI (Weak)	27292025	validated
97	mirtarbase	MIMAT0023714	hsa-miR-6089	NUCB1	4924	ENSG00000104805	PAR-CLIP	Functional MTI (Weak)	26701625	validated
98	mirtarbase	MIMAT0023714	hsa-miR-6089	FURIN	5045	ENSG00000140564	PAR-CLIP	Functional MTI (Weak)	23592263	validated
99	mirtarbase	MIMAT0023714	hsa-miR-6089	FURIN	5045	ENSG00000140564	PAR-CLIP	Functional MTI (Weak)	26701625	validated
100	mirtarbase	MIMAT0023714	hsa-miR-6089	RGL2	5863	ENSG00000206282	PAR-CLIP	Functional MTI (Weak)	23592263	validated
101	mirtarbase	MIMAT0023714	hsa-miR-6089	RGL2	5863	ENSG00000228736	PAR-CLIP	Functional MTI (Weak)	23592263	validated
102	mirtarbase	MIMAT0023714	hsa-miR-6089	RGL2	5863	ENSG00000224841	PAR-CLIP	Functional MTI (Weak)	23592263	validated
103	mirtarbase	MIMAT0023714	hsa-miR-6089	RGL2	5863	ENSG00000237441	PAR-CLIP	Functional MTI (Weak)	23592263	validated
104	mirtarbase	MIMAT0023714	hsa-miR-6089	RGL2	5863	ENSG00000237825	PAR-CLIP	Functional MTI (Weak)	23592263	validated
105	mirtarbase	MIMAT0023714	hsa-miR-6089	SGCD	6444	ENSG00000170624	PAR-CLIP	Functional MTI (Weak)	22100165	validated
106	mirtarbase	MIMAT0023714	hsa-miR-6089	SNRPD1	6632	ENSG00000167088	HITS-CLIP	Functional MTI (Weak)	23313552	validated
107	mirtarbase	MIMAT0023714	hsa-miR-6089	TFDP2	7029	ENSG00000114126	HITS-CLIP	Functional MTI (Weak)	23824327	validated
108	mirtarbase	MIMAT0023714	hsa-miR-6089	TFDP2	7029	ENSG00000114126	HITS-CLIP	Functional MTI (Weak)	23313552	validated
109	mirtarbase	MIMAT0023714	hsa-miR-6089	TPT1	7178	ENSG00000133112	PAR-CLIP	Functional MTI (Weak)	22100165	validated
110	mirtarbase	MIMAT0023714	hsa-miR-6089	TPT1	7178	ENSG00000133112	PAR-CLIP	Functional MTI (Weak)	22291592	validated
111	mirtarbase	MIMAT0023714	hsa-miR-6089	UBE2B	7320	ENSG00000119048	PAR-CLIP	Functional MTI (Weak)	23592263	validated
112	mirtarbase	MIMAT0023714	hsa-miR-6089	EIF4H	7458	ENSG00000106682	PAR-CLIP	Functional MTI (Weak)	26701625	validated
113	mirtarbase	MIMAT0023714	hsa-miR-6089	YES1	7525	ENSG00000176105	PAR-CLIP	Functional MTI (Weak)	27292025	validated
114	mirtarbase	MIMAT0023714	hsa-miR-6089	PRRC2A	7916	ENSG00000206427	PAR-CLIP	Functional MTI (Weak)	23592263	validated
115	mirtarbase	MIMAT0023714	hsa-miR-6089	PRRC2A	7916	ENSG00000231825	PAR-CLIP	Functional MTI (Weak)	23592263	validated
116	mirtarbase	MIMAT0023714	hsa-miR-6089	PRRC2A	7916	ENSG00000225748	PAR-CLIP	Functional MTI (Weak)	23592263	validated
117	mirtarbase	MIMAT0023714	hsa-miR-6089	PRRC2A	7916	ENSG00000226618	PAR-CLIP	Functional MTI (Weak)	23592263	validated
118	mirtarbase	MIMAT0023714	hsa-miR-6089	PRRC2A	7916	ENSG00000231370	PAR-CLIP	Functional MTI (Weak)	23592263	validated
119	mirtarbase	MIMAT0023714	hsa-miR-6089	PRRC2A	7916	ENSG00000225164	PAR-CLIP	Functional MTI (Weak)	23592263	validated
120	mirtarbase	MIMAT0023714	hsa-miR-6089	PRRC2A	7916	ENSG00000204469	PAR-CLIP	Functional MTI (Weak)	23592263	validated
121	mirtarbase	MIMAT0023714	hsa-miR-6089	RTCA	8634	ENSG00000137996	PAR-CLIP	Functional MTI (Weak)	27292025	validated
122	mirtarbase	MIMAT0023714	hsa-miR-6089	GMPS	8833	ENSG00000163655	HITS-CLIP	Functional MTI (Weak)	23824327	validated
123	mirtarbase	MIMAT0023714	hsa-miR-6089	LIMD1	8994	ENSG00000144791	PAR-CLIP	Functional MTI (Weak)	21572407	validated
124	mirtarbase	MIMAT0023714	hsa-miR-6089	GREB1	9687	ENSG00000196208	HITS-CLIP	Functional MTI (Weak)	23824327	validated
125	mirtarbase	MIMAT0023714	hsa-miR-6089	USP6NL	9712	ENSG00000148429	PAR-CLIP	Functional MTI (Weak)	27292025	validated
126	mirtarbase	MIMAT0023714	hsa-miR-6089	ABI2	10152	ENSG00000138443	HITS-CLIP	Functional MTI (Weak)	23824327	validated
127	mirtarbase	MIMAT0023714	hsa-miR-6089	TOMM40	10452	ENSG00000130204	PAR-CLIP	Functional MTI (Weak)	26701625	validated
128	mirtarbase	MIMAT0023714	hsa-miR-6089	CRTAP	10491	ENSG00000170275	PAR-CLIP	Functional MTI (Weak)	23592263	validated
129	mirtarbase	MIMAT0023714	hsa-miR-6089	YME1L1	10730	ENSG00000136758	HITS-CLIP	Functional MTI (Weak)	23313552	validated
130	mirtarbase	MIMAT0023714	hsa-miR-6089	SUGT1	10910	ENSG00000165416	PAR-CLIP	Functional MTI (Weak)	23446348	validated
131	mirtarbase	MIMAT0023714	hsa-miR-6089	DCTN3	11258	ENSG00000137100	HITS-CLIP	Functional MTI (Weak)	23824327	validated
132	mirtarbase	MIMAT0023714	hsa-miR-6089	GGA2	23062	ENSG00000103365	HITS-CLIP	Functional MTI (Weak)	23824327	validated
133	mirtarbase	MIMAT0023714	hsa-miR-6089	SETD1B	23067	ENSG00000139718	PAR-CLIP	Functional MTI (Weak)	20371350	validated
134	mirtarbase	MIMAT0023714	hsa-miR-6089	SETD1B	23067	ENSG00000139718	PAR-CLIP	Functional MTI (Weak)	26701625	validated
135	mirtarbase	MIMAT0023714	hsa-miR-6089	TFCP2L1	29842	ENSG00000115112	HITS-CLIP	Functional MTI (Weak)	19536157	validated
136	mirtarbase	MIMAT0023714	hsa-miR-6089	ANGPT4	51378	ENSG00000101280	HITS-CLIP	Functional MTI (Weak)	23824327	validated
137	mirtarbase	MIMAT0023714	hsa-miR-6089	KCTD5	54442	ENSG00000167977	PAR-CLIP	Functional MTI (Weak)	23592263	validated
138	mirtarbase	MIMAT0023714	hsa-miR-6089	KCTD5	54442	ENSG00000167977	PAR-CLIP	Functional MTI (Weak)	24398324	validated
139	mirtarbase	MIMAT0023714	hsa-miR-6089	NLE1	54475	ENSG00000073536	PAR-CLIP	Functional MTI (Weak)	26701625	validated
140	mirtarbase	MIMAT0023714	hsa-miR-6089	MANSC1	54682	ENSG00000111261	HITS-CLIP	Functional MTI (Weak)	23313552	validated
141	mirtarbase	MIMAT0023714	hsa-miR-6089	CDKAL1	54901	ENSG00000145996	HITS-CLIP	Functional MTI (Weak)	23824327	validated
142	mirtarbase	MIMAT0023714	hsa-miR-6089	ZNF770	54989	ENSG00000198146	HITS-CLIP	Functional MTI (Weak)	23824327	validated
143	mirtarbase	MIMAT0023714	hsa-miR-6089	ZNF770	54989	ENSG00000198146	HITS-CLIP	Functional MTI (Weak)	23313552	validated
144	mirtarbase	MIMAT0023714	hsa-miR-6089	AGGF1	55109	ENSG00000164252	PAR-CLIP	Functional MTI (Weak)	22100165	validated
145	mirtarbase	MIMAT0023714	hsa-miR-6089	IMP3	55272	ENSG00000177971	PAR-CLIP	Functional MTI (Weak)	22100165	validated
146	mirtarbase	MIMAT0023714	hsa-miR-6089	BBX	56987	ENSG00000114439	PAR-CLIP	Functional MTI (Weak)	23592263	validated
147	mirtarbase	MIMAT0023714	hsa-miR-6089	BBX	56987	ENSG00000114439	PAR-CLIP	Functional MTI (Weak)	23446348	validated
148	mirtarbase	MIMAT0023714	hsa-miR-6089	AGTRAP	57085	ENSG00000177674	HITS-CLIP	Functional MTI (Weak)	23313552	validated
149	mirtarbase	MIMAT0023714	hsa-miR-6089	ZNF490	57474	ENSG00000188033	PAR-CLIP	Functional MTI (Weak)	27292025	validated
150	mirtarbase	MIMAT0023714	hsa-miR-6089	TXNDC16	57544	ENSG00000087301	PAR-CLIP	Functional MTI (Weak)	27292025	validated
151	mirtarbase	MIMAT0023714	hsa-miR-6089	PDZD4	57595	ENSG00000067840	PAR-CLIP	Functional MTI (Weak)	23592263	validated
152	mirtarbase	MIMAT0023714	hsa-miR-6089	AGXT2	64902	ENSG00000113492	HITS-CLIP	Functional MTI (Weak)	23313552	validated
153	mirtarbase	MIMAT0023714	hsa-miR-6089	HAUS3	79441	ENSG00000214367	PAR-CLIP	Functional MTI (Weak)	23592263	validated
154	mirtarbase	MIMAT0023714	hsa-miR-6089	CEP97	79598	ENSG00000182504	PAR-CLIP	Functional MTI (Weak)	27292025	validated
155	mirtarbase	MIMAT0023714	hsa-miR-6089	RPAP2	79871	ENSG00000122484	PAR-CLIP	Functional MTI (Weak)	23446348	validated
156	mirtarbase	MIMAT0023714	hsa-miR-6089	KLHL15	80311	ENSG00000174010	PAR-CLIP	Functional MTI (Weak)	21572407	validated
157	mirtarbase	MIMAT0023714	hsa-miR-6089	KLHL15	80311	ENSG00000174010	PAR-CLIP	Functional MTI (Weak)	20371350	validated
158	mirtarbase	MIMAT0023714	hsa-miR-6089	UNC93B1	81622	ENSG00000110057	PAR-CLIP	Functional MTI (Weak)	26701625	validated
159	mirtarbase	MIMAT0023714	hsa-miR-6089	SEH1L	81929	ENSG00000085415	PAR-CLIP	Functional MTI (Weak)	23592263	validated
160	mirtarbase	MIMAT0023714	hsa-miR-6089	DNAL1	83544	ENSG00000119661	HITS-CLIP	Functional MTI (Weak)	23824327	validated
161	mirtarbase	MIMAT0023714	hsa-miR-6089	GRWD1	83743	ENSG00000105447	HITS-CLIP	Functional MTI (Weak)	23824327	validated
162	mirtarbase	MIMAT0023714	hsa-miR-6089	FYTTD1	84248	ENSG00000122068	HITS-CLIP	Functional MTI (Weak)	23313552	validated
163	mirtarbase	MIMAT0023714	hsa-miR-6089	CMSS1	84319	ENSG00000184220	PAR-CLIP	Functional MTI (Weak)	22012620	validated
164	mirtarbase	MIMAT0023714	hsa-miR-6089	AKT1S1	84335	ENSG00000204673	PAR-CLIP	Functional MTI (Weak)	26701625	validated
165	mirtarbase	MIMAT0023714	hsa-miR-6089	ZNF573	126231	ENSG00000189144	PAR-CLIP	Functional MTI (Weak)	23446348	validated
166	mirtarbase	MIMAT0023714	hsa-miR-6089	TAF8	129685	ENSG00000137413	HITS-CLIP	Functional MTI (Weak)	23824327	validated
167	mirtarbase	MIMAT0023714	hsa-miR-6089	SNTN	132203	ENSG00000188817	HITS-CLIP	Functional MTI (Weak)	23824327	validated
168	mirtarbase	MIMAT0023714	hsa-miR-6089	STK35	140901	ENSG00000125834	PAR-CLIP	Functional MTI (Weak)	26701625	validated
169	mirtarbase	MIMAT0023714	hsa-miR-6089	ALG10B	144245	ENSG00000175548	PAR-CLIP	Functional MTI (Weak)	23446348	validated
170	mirtarbase	MIMAT0023714	hsa-miR-6089	SH3D19	152503	ENSG00000109686	HITS-CLIP	Functional MTI (Weak)	23824327	validated
171	mirtarbase	MIMAT0023714	hsa-miR-6089	DHX36	170506	ENSG00000174953	PAR-CLIP	Functional MTI (Weak)	23592263	validated
172	mirtarbase	MIMAT0023714	hsa-miR-6089	ZNF584	201514	ENSG00000171574	PAR-CLIP	Functional MTI (Weak)	23592263	validated
173	mirtarbase	MIMAT0023714	hsa-miR-6089	REEP3	221035	ENSG00000165476	PAR-CLIP	Functional MTI (Weak)	27292025	validated
174	mirtarbase	MIMAT0023714	hsa-miR-6089	LCLAT1	253558	ENSG00000172954	PAR-CLIP	Functional MTI (Weak)	23592263	validated
175	mirtarbase	MIMAT0023714	hsa-miR-6089	FAM71F2	346653	ENSG00000205085	HITS-CLIP	Functional MTI (Weak)	23313552	validated
176	mirtarbase	MIMAT0023714	hsa-miR-6089	SFT2D2	375035	ENSG00000213064	HITS-CLIP	Functional MTI (Weak)	23313552	validated
177	mirtarbase	MIMAT0023714	hsa-miR-6089	RBM43	375287	ENSG00000184898	HITS-CLIP	Functional MTI (Weak)	27418678	validated
178	mirtarbase	MIMAT0023714	hsa-miR-6089	ZNF324B	388569	ENSG00000249471	PAR-CLIP	Functional MTI (Weak)	27292025	validated
179	mirtarbase	MIMAT0023714	hsa-miR-6089	APOBEC3C	27350	ENSG00000244509	PAR-CLIP	Functional MTI (Weak)	26701625	validated
180	mirtarbase	MIMAT0023714	hsa-miR-6089	PNMA2	10687	ENSG00000240694	HITS-CLIP	Functional MTI (Weak)	23313552	validated
181	mirtarbase	MIMAT0023714	hsa-miR-6089	ERCC1	2067	ENSG00000012061	PAR-CLIP	Functional MTI (Weak)	27292025	validated
182	mirtarbase	MIMAT0023714	hsa-miR-6089	GGCX	2677	ENSG00000115486	PAR-CLIP	Functional MTI (Weak)	27292025	validated
183	mirtarbase	MIMAT0023714	hsa-miR-6089	GRK6	2870	ENSG00000198055	PAR-CLIP	Functional MTI (Weak)	22291592	validated
184	mirtarbase	MIMAT0023714	hsa-miR-6089	ZYG11A	440590	ENSG00000203995	HITS-CLIP	Functional MTI (Weak)	23313552	validated
185	mirtarbase	MIMAT0023714	hsa-miR-6089	ZYG11A	440590	ENSG00000203995	PAR-CLIP	Functional MTI (Weak)	27292025	validated
186	mirtarbase	MIMAT0023714	hsa-miR-6089	APOBEC3F	200316	ENSG00000128394	HITS-CLIP	Functional MTI (Weak)	23313552	validated
187	mirtarbase	MIMAT0023714	hsa-miR-6089	APOBEC3F	200316	ENSG00000128394	PAR-CLIP	Functional MTI (Weak)	27292025	validated
188	mirtarbase	MIMAT0023714	hsa-miR-6089	UHRF1BP1L	23074	ENSG00000111647	HITS-CLIP	Functional MTI (Weak)	23824327	validated
189	mirtarbase	MIMAT0023714	hsa-miR-6089	U2AF2	11338	ENSG00000063244	PAR-CLIP	Functional MTI (Weak)	26701625	validated
190	mirtarbase	MIMAT0023714	hsa-miR-6089	ZNF749	388567	ENSG00000186230	HITS-CLIP	Functional MTI (Weak)	23313552	validated
191	mirtarbase	MIMAT0023714	hsa-miR-6089	DUSP28	285193	ENSG00000188542	PAR-CLIP	Functional MTI (Weak)	23446348	validated
192	mirtarbase	MIMAT0023714	hsa-miR-6089	KCNIP3	30818	ENSG00000115041	PAR-CLIP	Functional MTI (Weak)	27292025	validated
193	mirtarbase	MIMAT0023714	hsa-miR-6089	ZNF557	79230	ENSG00000130544	PAR-CLIP	Functional MTI (Weak)	23592263	validated
194	mirtarbase	MIMAT0023714	hsa-miR-6089	TMEM120B	144404	ENSG00000188735	HITS-CLIP	Functional MTI (Weak)	23313552	validated
195	mirtarbase	MIMAT0023714	hsa-miR-6089	ZNF623	9831	ENSG00000183309	HITS-CLIP	Functional MTI (Weak)	23824327	validated
196	mirtarbase	MIMAT0023714	hsa-miR-6089	CHCHD4	131474	ENSG00000163528	PAR-CLIP	Functional MTI (Weak)	20371350	validated
197	mirtarbase	MIMAT0023714	hsa-miR-6089	GNG4	2786	ENSG00000168243	PAR-CLIP	Functional MTI (Weak)	23446348	validated
198	mirtarbase	MIMAT0023714	hsa-miR-6089	RPP30	10556	ENSG00000148688	PAR-CLIP	Functional MTI (Weak)	23446348	validated
199	mirtarbase	MIMAT0023714	hsa-miR-6089	KLLN	100144748	ENSG00000227268	HITS-CLIP	Functional MTI (Weak)	23824327	validated
200	mirtarbase	MIMAT0023714	hsa-miR-6089	IFFO2	126917	ENSG00000169991	PAR-CLIP	Functional MTI (Weak)	26701625	validated
201	mirtarbase	MIMAT0023714	hsa-miR-6089	EVI5L	115704	ENSG00000142459	PAR-CLIP	Functional MTI (Weak)	23592263	validated
202	mirtarbase	MIMAT0023714	hsa-miR-6089	TSPAN9	10867	ENSG00000011105	HITS-CLIP	Functional MTI (Weak)	28735896	validated
203	mirtarbase	MIMAT0023714	hsa-miR-6089	SCNM1	79005	ENSG00000163156	HITS-CLIP	Functional MTI (Weak)	23313552	validated
204	mirtarbase	MIMAT0023714	hsa-miR-6089	PDE7A	5150	ENSG00000205268	PAR-CLIP	Functional MTI (Weak)	27292025	validated
205	mirtarbase	MIMAT0023714	hsa-miR-6089	DHDDS	79947	ENSG00000117682	HITS-CLIP	Functional MTI (Weak)	23313552	validated
206	mirtarbase	MIMAT0023714	hsa-miR-6089	DUSP4	1846	ENSG00000120875	PAR-CLIP	Functional MTI (Weak)	26701625	validated
207	mirtarbase	MIMAT0023714	hsa-miR-6089	IL10RA	3587	ENSG00000110324	PAR-CLIP	Functional MTI (Weak)	23592263	validated
208	mirtarbase	MIMAT0023714	hsa-miR-6089	ABCA2	20	ENSG00000107331	HITS-CLIP	Functional MTI (Weak)	23706177	validated
209	mirtarbase	MIMAT0023714	hsa-miR-6089	SHB	6461	ENSG00000107338	HITS-CLIP	Functional MTI (Weak)	23824327	validated
210	mirtarbase	MIMAT0023714	hsa-miR-6089	MAPKAPK5	8550	ENSG00000089022	HITS-CLIP	Functional MTI (Weak)	27418678	validated
211	mirtarbase	MIMAT0023714	hsa-miR-6089	TMEM11	8834	ENSG00000178307	PAR-CLIP	Functional MTI (Weak)	23446348	validated
212	mirtarbase	MIMAT0023714	hsa-miR-6089	S1PR2	9294	ENSG00000267534	PAR-CLIP	Functional MTI (Weak)	27292025	validated
213	mirtarbase	MIMAT0023714	hsa-miR-6089	NDUFA7	4701	ENSG00000267855	PAR-CLIP	Functional MTI (Weak)	27292025	validated
214	mirtarbase	MIMAT0023714	hsa-miR-6089	CD180	4064	ENSG00000134061	PAR-CLIP	Functional MTI (Weak)	27292025	validated
215	mirtarbase	MIMAT0023714	hsa-miR-6089	KIF3A	11127	ENSG00000131437	HITS-CLIP	Functional MTI (Weak)	23824327	validated
216	mirtarbase	MIMAT0023714	hsa-miR-6089	BAZ2A	11176	ENSG00000076108	HITS-CLIP	Functional MTI (Weak)	22927820	validated
217	mirtarbase	MIMAT0023714	hsa-miR-6089	PATZ1	23598	ENSG00000100105	PAR-CLIP	Functional MTI (Weak)	22012620	validated
218	mirtarbase	MIMAT0023714	hsa-miR-6089	LRIG2	9860	ENSG00000198799	HITS-CLIP	Functional MTI (Weak)	23824327	validated
219	mirtarbase	MIMAT0023714	hsa-miR-6089	AP5Z1	9907	ENSG00000242802	PAR-CLIP	Functional MTI (Weak)	20371350	validated
220	mirtarbase	MIMAT0023714	hsa-miR-6089	ZBTB7A	51341	ENSG00000178951	PAR-CLIP	Functional MTI (Weak)	23592263	validated
221	mirtarbase	MIMAT0023714	hsa-miR-6089	ZBTB7A	51341	ENSG00000178951	PAR-CLIP	Functional MTI (Weak)	20371350	validated
222	mirtarbase	MIMAT0023714	hsa-miR-6089	ZBTB7A	51341	ENSG00000178951	PAR-CLIP	Functional MTI (Weak)	26701625	validated
223	mirtarbase	MIMAT0023714	hsa-miR-6089	LMBR1L	55716	ENSG00000139636	PAR-CLIP	Functional MTI (Weak)	23592263	validated
224	mirtarbase	MIMAT0023714	hsa-miR-6089	KIAA1614	57710	ENSG00000135835	PAR-CLIP	Functional MTI (Weak)	23592263	validated
225	mirtarbase	MIMAT0023714	hsa-miR-6089	EPG5	57724	ENSG00000152223	HITS-CLIP	Functional MTI (Weak)	23313552	validated
226	mirtarbase	MIMAT0023714	hsa-miR-6089	DDA1	79016	ENSG00000130311	PAR-CLIP	Functional MTI (Weak)	23592263	validated
227	mirtarbase	MIMAT0023714	hsa-miR-6089	TTC21B	79809	ENSG00000123607	HITS-CLIP	Functional MTI (Weak)	23313552	validated
228	mirtarbase	MIMAT0023714	hsa-miR-6089	CLPB	81570	ENSG00000162129	PAR-CLIP	Functional MTI (Weak)	27292025	validated
229	mirtarbase	MIMAT0023714	hsa-miR-6089	NECAB3	63941	ENSG00000125967	HITS-CLIP	Functional MTI (Weak)	23824327	validated
230	mirtarbase	MIMAT0023714	hsa-miR-6089	LRCH3	84859	ENSG00000186001	HITS-CLIP	Functional MTI (Weak)	23824327	validated
231	mirtarbase	MIMAT0023714	hsa-miR-6089	HAVCR2	84868	ENSG00000135077	PAR-CLIP	Functional MTI (Weak)	23592263	validated
232	mirtarbase	MIMAT0023714	hsa-miR-6089	RAB11FIP4	84440	ENSG00000131242	PAR-CLIP	Functional MTI (Weak)	22291592	validated
233	mirtarbase	MIMAT0023714	hsa-miR-6089	SIGLEC12	89858	ENSG00000254521	PAR-CLIP	Functional MTI (Weak)	22012620	validated
234	mirtarbase	MIMAT0023714	hsa-miR-6089	TNFRSF13C	115650	ENSG00000159958	HITS-CLIP	Functional MTI (Weak)	23313552	validated
235	mirtarbase	MIMAT0023714	hsa-miR-6089	DTD2	112487	ENSG00000129480	HITS-CLIP	Functional MTI (Weak)	23824327	validated
236	mirtarbase	MIMAT0023714	hsa-miR-6089	LIPH	200879	ENSG00000163898	PAR-CLIP	Functional MTI (Weak)	26701625	validated
237	mirtarbase	MIMAT0023714	hsa-miR-6089	PARS2	25973	ENSG00000162396	PAR-CLIP	Functional MTI (Weak)	23592263	validated
238	mirtarbase	MIMAT0023714	hsa-miR-6089	ZNF491	126069	ENSG00000177599	PAR-CLIP	Functional MTI (Weak)	22100165	validated
239	mirtarbase	MIMAT0023714	hsa-miR-6089	TANGO2	128989	ENSG00000183597	HITS-CLIP	Functional MTI (Weak)	23313552	validated
240	mirtarbase	MIMAT0023714	hsa-miR-6089	SLC24A4	123041	ENSG00000140090	PAR-CLIP	Functional MTI (Weak)	21572407	validated
241	mirtarbase	MIMAT0023714	hsa-miR-6089	DNAH17	8632	ENSG00000187775	PAR-CLIP	Functional MTI (Weak)	23446348	validated
242	mirtarbase	MIMAT0023714	hsa-miR-6089	DNAH17	8632	ENSG00000187775	PAR-CLIP	Functional MTI (Weak)	20371350	validated
243	mirtarbase	MIMAT0023714	hsa-miR-6089	COX18	285521	ENSG00000163626	HITS-CLIP	Functional MTI (Weak)	23313552	validated
244	mirtarbase	MIMAT0023714	hsa-miR-6089	ZNF713	349075	ENSG00000178665	PAR-CLIP	Functional MTI (Weak)	27292025	validated
245	mirtarbase	MIMAT0023714	hsa-miR-6089	OR2C3	81472	ENSG00000196242	PAR-CLIP	Functional MTI (Weak)	23592263	validated
246	mirtarbase	MIMAT0023714	hsa-miR-6089	CCDC80	151887	ENSG00000091986	HITS-CLIP	Functional MTI (Weak)	23313552	validated
247	mirtarbase	MIMAT0023714	hsa-miR-6089	SLC25A34	284723	ENSG00000162461	HITS-CLIP	Functional MTI (Weak)	23824327	validated
248	mirtarbase	MIMAT0023714	hsa-miR-6089	GADL1	339896	ENSG00000144644	PAR-CLIP	Functional MTI (Weak)	23446348	validated
249	mirtarbase	MIMAT0023714	hsa-miR-6089	GADL1	339896	ENSG00000144644	PAR-CLIP	Functional MTI (Weak)	20371350	validated
250	mirtarbase	MIMAT0023714	hsa-miR-6089	KIF18B	146909	ENSG00000186185	HITS-CLIP	Functional MTI (Weak)	23824327	validated
251	mirtarbase	MIMAT0023714	hsa-miR-6089	ARL5C	390790	ENSG00000141748	HITS-CLIP	Functional MTI (Weak)	27418678	validated
252	mirtarbase	MIMAT0023714	hsa-miR-6089	TCF23	150921	ENSG00000163792	PAR-CLIP	Functional MTI (Weak)	27292025	validated
253	mirtarbase	MIMAT0023714	hsa-miR-6089	CDH7	1005	ENSG00000081138	HITS-CLIP	Functional MTI (Weak)	23313552	validated
254	mirtarbase	MIMAT0023714	hsa-miR-6089	ULBP3	79465	ENSG00000131019	HITS-CLIP	Functional MTI (Weak)	23313552	validated
255	mirtarbase	MIMAT0023714	hsa-miR-6089	ZNF623	9831	ENSG00000276340	HITS-CLIP	Functional MTI (Weak)	23824327	validated
256	mirtarbase	MIMAT0023714	hsa-miR-6089	DHX36	170506	ENSG00000281763	PAR-CLIP	Functional MTI (Weak)	23592263	validated
257	mirtarbase	MIMAT0023714	hsa-miR-6089	KLLN	100144748	ENSG00000283059	HITS-CLIP	Functional MTI (Weak)	23824327	validated
258	mirtarbase	MIMAT0023714	hsa-miR-6089	MACF1	643314	ENSG00000127603	HITS-CLIP	Functional MTI (Weak)	23313552	validated
259	mirtarbase	MIMAT0023714	hsa-miR-6089	ERO1A	30001	ENSG00000197930	HITS-CLIP	Functional MTI (Weak)	23824327	validated
260	mirtarbase	MIMAT0023714	hsa-miR-6089	TMEM94	9772	ENSG00000177728	PAR-CLIP	Functional MTI (Weak)	24398324	validated
261	mirtarbase	MIMAT0023714	hsa-miR-6089	MANSC1	54682	ENSG00000281818	HITS-CLIP	Functional MTI (Weak)	23313552	validated
262	mirtarbase	MIMAT0023714	hsa-miR-6089	GNG4	2786	ENSG00000282972	PAR-CLIP	Functional MTI (Weak)	23446348	validated
263	mirtarbase	MIMAT0023714	hsa-miR-6089	ZNF878	729747	ENSG00000257446	PAR-CLIP	Functional MTI (Weak)	27292025	validated
264	mirtarbase	MIMAT0023714	hsa-miR-6089	MICOS10	440574	ENSG00000173436	HITS-CLIP	Functional MTI (Weak)	23313552	validated
265	mirtarbase	MIMAT0023714	hsa-miR-6089	PJVK	494513	ENSG00000204311	HITS-CLIP	Functional MTI (Weak)	23313552	validated
266	mirtarbase	MIMAT0023714	hsa-miR-6089	POLR2J3	548644	ENSG00000285437	HITS-CLIP	Functional MTI (Weak)	23824327	validated
267	mirtarbase	MIMAT0023714	hsa-miR-6089	TRMT9B	57604	ENSG00000250305	PAR-CLIP	Functional MTI (Weak)	22012620	validated
268	mirtarbase	MIMAT0023714	hsa-miR-6089	CRPPA	729920	ENSG00000214960	PAR-CLIP	Functional MTI (Weak)	27292025	validated
269	mirtarbase	MIMAT0023714	hsa-miR-6089	UPK3BL1	100134938	ENSG00000267368	HITS-CLIP	Functional MTI (Weak)	23824327	validated
270	mirtarbase	MIMAT0023714	hsa-miR-6089	AOPEP	84909	ENSG00000148120	PAR-CLIP	Functional MTI (Weak)	24398324	validated
271	mirtarbase	MIMAT0023714	hsa-miR-6089	AOPEP	84909	ENSG00000148120	PAR-CLIP	Functional MTI (Weak)	22012620	validated
272	mirtarbase	MIMAT0023714	hsa-miR-6089	AOPEP	84909	ENSG00000148120	PAR-CLIP	Functional MTI (Weak)	27292025	validated
273	mirtarbase	MIMAT0023714	hsa-miR-6089	ADA2	51816	ENSG00000093072	PAR-CLIP	Functional MTI (Weak)	23592263	validated
274	mirtarbase	MIMAT0023714	hsa-miR-6089	RETREG2	79137	ENSG00000144567	HITS-CLIP	Functional MTI (Weak)	23313552	validated
275	mirtarbase	MIMAT0023714	hsa-miR-6089	PEAK3	374872	ENSG00000188305	PAR-CLIP	Functional MTI (Weak)	27292025	validated
276	mirtarbase	MIMAT0023714	hsa-miR-6089	H2BC17	8348	ENSG00000274641	PAR-CLIP	Functional MTI (Weak)	23446348	validated
277	mirtarbase	MIMAT0023714	hsa-miR-6089	TRAPPC2B	10597	ENSG00000256060	PAR-CLIP	Functional MTI (Weak)	27292025	validated
278	mirtarbase	MIMAT0023714	hsa-miR-6089	KIAA1456	57604	ENSG00000284872	PAR-CLIP	Functional MTI (Weak)	22012620	validated
279	mirtarbase	MIMAT0023714	hsa-miR-6089	TMEM105	284186		HITS-CLIP	Functional MTI (Weak)	23824327	validated
280	mirtarbase	MIMAT0026622	hsa-miR-619-5p	CYP1B1	1545	ENSG00000138061	PAR-CLIP	Functional MTI (Weak)	23592263	validated
281	mirtarbase	MIMAT0026622	hsa-miR-619-5p	KRAS	3845	ENSG00000133703	PAR-CLIP	Functional MTI (Weak)	24398324	validated
282	mirtarbase	MIMAT0026622	hsa-miR-619-5p	SENP8	123228	ENSG00000166192	HITS-CLIP	Functional MTI (Weak)	23824327	validated
283	mirtarbase	MIMAT0026622	hsa-miR-619-5p	RABGAP1L	9910	ENSG00000152061	HITS-CLIP	Functional MTI (Weak)	23313552	validated
284	mirtarbase	MIMAT0026622	hsa-miR-619-5p	C12orf49	79794	ENSG00000111412	HITS-CLIP	Functional MTI (Weak)	23313552	validated
285	mirtarbase	MIMAT0026622	hsa-miR-619-5p	PDCD4	27250	ENSG00000150593	HITS-CLIP	Functional MTI (Weak)	23824327	validated
286	mirtarbase	MIMAT0026622	hsa-miR-619-5p	XPNPEP3	63929	ENSG00000196236	HITS-CLIP	Functional MTI (Weak)	19536157	validated
287	mirtarbase	MIMAT0026622	hsa-miR-619-5p	LRRC58	116064	ENSG00000163428	HITS-CLIP	Functional MTI (Weak)	27418678	validated
288	mirtarbase	MIMAT0026622	hsa-miR-619-5p	ALDOA	226	ENSG00000149925	PAR-CLIP	Functional MTI (Weak)	27292025	validated
289	mirtarbase	MIMAT0026622	hsa-miR-619-5p	BTG2	7832	ENSG00000159388	PAR-CLIP	Functional MTI (Weak)	27292025	validated
290	mirtarbase	MIMAT0026622	hsa-miR-619-5p	IL6R	3570	ENSG00000160712	PAR-CLIP	Functional MTI (Weak)	23446348	validated
291	mirtarbase	MIMAT0026622	hsa-miR-619-5p	HMGB1	3146	ENSG00000189403	PAR-CLIP	Functional MTI (Weak)	23446348	validated
292	mirtarbase	MIMAT0026622	hsa-miR-619-5p	HMGB1	3146	ENSG00000189403	PAR-CLIP	Functional MTI (Weak)	21572407	validated
293	mirtarbase	MIMAT0026622	hsa-miR-619-5p	HMGB1	3146	ENSG00000189403	HITS-CLIP	Functional MTI (Weak)	23313552	validated
294	mirtarbase	MIMAT0026622	hsa-miR-619-5p	RAB21	23011	ENSG00000080371	HITS-CLIP	Functional MTI (Weak)	19536157	validated
295	mirtarbase	MIMAT0026622	hsa-miR-619-5p	APEX2	27301	ENSG00000169188	HITS-CLIP	Functional MTI (Weak)	23313552	validated
296	mirtarbase	MIMAT0026622	hsa-miR-619-5p	MICA	100507436	ENSG00000235233	HITS-CLIP	Functional MTI (Weak)	23313552	validated
297	mirtarbase	MIMAT0026622	hsa-miR-619-5p	MICA	100507436	ENSG00000231225	HITS-CLIP	Functional MTI (Weak)	23313552	validated
298	mirtarbase	MIMAT0026622	hsa-miR-619-5p	MICA	100507436	ENSG00000233051	HITS-CLIP	Functional MTI (Weak)	23313552	validated
299	mirtarbase	MIMAT0026622	hsa-miR-619-5p	MICA	100507436	ENSG00000183214	HITS-CLIP	Functional MTI (Weak)	23313552	validated
300	mirtarbase	MIMAT0026622	hsa-miR-619-5p	MICA	100507436	ENSG00000204520	HITS-CLIP	Functional MTI (Weak)	23313552	validated
301	mirtarbase	MIMAT0026622	hsa-miR-619-5p	PRIM1	5557	ENSG00000198056	PAR-CLIP	Functional MTI (Weak)	23446348	validated
302	mirtarbase	MIMAT0026622	hsa-miR-619-5p	PRIM1	5557	ENSG00000198056	HITS-CLIP	Functional MTI (Weak)	23313552	validated
303	mirtarbase	MIMAT0026622	hsa-miR-619-5p	RBL1	5933	ENSG00000080839	HITS-CLIP	Functional MTI (Weak)	23824327	validated
304	mirtarbase	MIMAT0026622	hsa-miR-619-5p	BCL2L2	599	ENSG00000129473	PAR-CLIP	Functional MTI (Weak)	23446348	validated
305	mirtarbase	MIMAT0026622	hsa-miR-619-5p	CREB1	1385	ENSG00000118260	PAR-CLIP	Functional MTI (Weak)	23446348	validated
306	mirtarbase	MIMAT0026622	hsa-miR-619-5p	FOXO3	2309	ENSG00000118689	HITS-CLIP	Functional MTI (Weak)	23824327	validated
307	mirtarbase	MIMAT0026622	hsa-miR-619-5p	FOS	2353	ENSG00000170345	PAR-CLIP	Functional MTI (Weak)	23446348	validated
308	mirtarbase	MIMAT0026622	hsa-miR-619-5p	AGO2	27161	ENSG00000123908	PAR-CLIP	Functional MTI (Weak)	26701625	validated
309	mirtarbase	MIMAT0026622	hsa-miR-619-5p	AGO3	192669	ENSG00000126070	PAR-CLIP	Functional MTI (Weak)	23446348	validated
310	mirtarbase	MIMAT0026622	hsa-miR-619-5p	AGO3	192669	ENSG00000126070	PAR-CLIP	Functional MTI (Weak)	22012620	validated
311	mirtarbase	MIMAT0026622	hsa-miR-619-5p	SLC7A11	23657	ENSG00000151012	HITS-CLIP	Functional MTI (Weak)	23313552	validated
312	mirtarbase	MIMAT0026622	hsa-miR-619-5p	BMPR1A	657	ENSG00000107779	PAR-CLIP	Functional MTI (Weak)	27292025	validated
313	mirtarbase	MIMAT0026622	hsa-miR-619-5p	CAPZA2	830	ENSG00000198898	HITS-CLIP	Functional MTI (Weak)	27418678	validated
314	mirtarbase	MIMAT0026622	hsa-miR-619-5p	CD28	940	ENSG00000178562	HITS-CLIP	Functional MTI (Weak)	23313552	validated
315	mirtarbase	MIMAT0026622	hsa-miR-619-5p	COL9A2	1298	ENSG00000049089	HITS-CLIP	Functional MTI (Weak)	23824327	validated
316	mirtarbase	MIMAT0026622	hsa-miR-619-5p	CPT1A	1374	ENSG00000110090	HITS-CLIP	Functional MTI (Weak)	23313552	validated
317	mirtarbase	MIMAT0026622	hsa-miR-619-5p	CRY2	1408	ENSG00000121671	HITS-CLIP	Functional MTI (Weak)	23824327	validated
318	mirtarbase	MIMAT0026622	hsa-miR-619-5p	CYB5A	1528	ENSG00000166347	HITS-CLIP	Functional MTI (Weak)	23824327	validated
319	mirtarbase	MIMAT0026622	hsa-miR-619-5p	DHODH	1723	ENSG00000102967	HITS-CLIP	Functional MTI (Weak)	23824327	validated
320	mirtarbase	MIMAT0026622	hsa-miR-619-5p	DHODH	1723	ENSG00000102967	HITS-CLIP	Functional MTI (Weak)	23313552	validated
321	mirtarbase	MIMAT0026622	hsa-miR-619-5p	EIF4E	1977	ENSG00000151247	PAR-CLIP	Functional MTI (Weak)	23446348	validated
322	mirtarbase	MIMAT0026622	hsa-miR-619-5p	ESR2	2100	ENSG00000140009	HITS-CLIP	Functional MTI (Weak)	23313552	validated
323	mirtarbase	MIMAT0026622	hsa-miR-619-5p	F2RL1	2150	ENSG00000164251	HITS-CLIP	Functional MTI (Weak)	23313552	validated
324	mirtarbase	MIMAT0026622	hsa-miR-619-5p	FANCA	2175	ENSG00000187741	PAR-CLIP	Functional MTI (Weak)	23446348	validated
325	mirtarbase	MIMAT0026622	hsa-miR-619-5p	FXN	2395	ENSG00000165060	HITS-CLIP	Functional MTI (Weak)	27418678	validated
326	mirtarbase	MIMAT0026622	hsa-miR-619-5p	KDSR	2531	ENSG00000119537	HITS-CLIP	Functional MTI (Weak)	23313552	validated
327	mirtarbase	MIMAT0026622	hsa-miR-619-5p	GABPB1	2553	ENSG00000104064	HITS-CLIP	Functional MTI (Weak)	23313552	validated
328	mirtarbase	MIMAT0026622	hsa-miR-619-5p	GTF2H3	2967	ENSG00000111358	HITS-CLIP	Functional MTI (Weak)	23313552	validated
329	mirtarbase	MIMAT0026622	hsa-miR-619-5p	HRH1	3269	ENSG00000196639	PAR-CLIP	Functional MTI (Weak)	22100165	validated
330	mirtarbase	MIMAT0026622	hsa-miR-619-5p	IFIT3	3437	ENSG00000119917	HITS-CLIP	Functional MTI (Weak)	23313552	validated
331	mirtarbase	MIMAT0026622	hsa-miR-619-5p	ILF3	3609	ENSG00000129351	PAR-CLIP	Functional MTI (Weak)	26701625	validated
332	mirtarbase	MIMAT0026622	hsa-miR-619-5p	IVD	3712	ENSG00000128928	PAR-CLIP	Functional MTI (Weak)	23446348	validated
333	mirtarbase	MIMAT0026622	hsa-miR-619-5p	KCND3	3752	ENSG00000171385	HITS-CLIP	Functional MTI (Weak)	23313552	validated
334	mirtarbase	MIMAT0026622	hsa-miR-619-5p	MBD1	4152	ENSG00000141644	HITS-CLIP	Functional MTI (Weak)	23313552	validated
335	mirtarbase	MIMAT0026622	hsa-miR-619-5p	CHST6	4166	ENSG00000183196	PAR-CLIP	Functional MTI (Weak)	23446348	validated
336	mirtarbase	MIMAT0026622	hsa-miR-619-5p	MKI67	4288	ENSG00000148773	PAR-CLIP	Functional MTI (Weak)	20371350	validated
337	mirtarbase	MIMAT0026622	hsa-miR-619-5p	TRPM1	4308	ENSG00000134160	PAR-CLIP	Functional MTI (Weak)	23446348	validated
338	mirtarbase	MIMAT0026622	hsa-miR-619-5p	NUP98	4928	ENSG00000110713	HITS-CLIP	Functional MTI (Weak)	19536157	validated
339	mirtarbase	MIMAT0026622	hsa-miR-619-5p	PDHB	5162	ENSG00000168291	HITS-CLIP	Functional MTI (Weak)	23313552	validated
340	mirtarbase	MIMAT0026622	hsa-miR-619-5p	PER1	5187	ENSG00000179094	PAR-CLIP	Functional MTI (Weak)	23592263	validated
341	mirtarbase	MIMAT0026622	hsa-miR-619-5p	PER1	5187	ENSG00000179094	PAR-CLIP	Functional MTI (Weak)	23446348	validated
342	mirtarbase	MIMAT0026622	hsa-miR-619-5p	PER1	5187	ENSG00000179094	PAR-CLIP	Functional MTI (Weak)	21572407	validated
343	mirtarbase	MIMAT0026622	hsa-miR-619-5p	PER1	5187	ENSG00000179094	PAR-CLIP	Functional MTI (Weak)	20371350	validated
344	mirtarbase	MIMAT0026622	hsa-miR-619-5p	PER1	5187	ENSG00000179094	PAR-CLIP	Functional MTI (Weak)	26701625	validated
345	mirtarbase	MIMAT0026622	hsa-miR-619-5p	PER1	5187	ENSG00000179094	PAR-CLIP	Functional MTI (Weak)	27292025	validated
346	mirtarbase	MIMAT0026622	hsa-miR-619-5p	PIK3C2B	5287	ENSG00000133056	PAR-CLIP	Functional MTI (Weak)	23592263	validated
347	mirtarbase	MIMAT0026622	hsa-miR-619-5p	CTSA	5476	ENSG00000064601	PAR-CLIP	Functional MTI (Weak)	26701625	validated
348	mirtarbase	MIMAT0026622	hsa-miR-619-5p	PTPN4	5775	ENSG00000088179	HITS-CLIP	Functional MTI (Weak)	23313552	validated
349	mirtarbase	MIMAT0026622	hsa-miR-619-5p	PTPN4	5775	ENSG00000088179	PAR-CLIP	Functional MTI (Weak)	27292025	validated
350	mirtarbase	MIMAT0026622	hsa-miR-619-5p	RBM3	5935	ENSG00000102317	HITS-CLIP	Functional MTI (Weak)	23824327	validated
351	mirtarbase	MIMAT0026622	hsa-miR-619-5p	RBM3	5935	ENSG00000102317	HITS-CLIP	Functional MTI (Weak)	19536157	validated
352	mirtarbase	MIMAT0026622	hsa-miR-619-5p	RFC2	5982	ENSG00000049541	PAR-CLIP	Functional MTI (Weak)	27292025	validated
353	mirtarbase	MIMAT0026622	hsa-miR-619-5p	RTN2	6253	ENSG00000125744	HITS-CLIP	Functional MTI (Weak)	23313552	validated
354	mirtarbase	MIMAT0026622	hsa-miR-619-5p	CCL5	6352	ENSG00000271503	PAR-CLIP	Functional MTI (Weak)	23446348	validated
355	mirtarbase	MIMAT0026622	hsa-miR-619-5p	CCL5	6352	ENSG00000271503	HITS-CLIP	Functional MTI (Weak)	23313552	validated
356	mirtarbase	MIMAT0026622	hsa-miR-619-5p	SLC1A5	6510	ENSG00000105281	PAR-CLIP	Functional MTI (Weak)	23446348	validated
357	mirtarbase	MIMAT0026622	hsa-miR-619-5p	SLC1A5	6510	ENSG00000105281	HITS-CLIP	Functional MTI (Weak)	23313552	validated
358	mirtarbase	MIMAT0026622	hsa-miR-619-5p	SLC6A4	6532	ENSG00000108576	HITS-CLIP	Functional MTI (Weak)	23313552	validated
359	mirtarbase	MIMAT0026622	hsa-miR-619-5p	STX4	6810	ENSG00000103496	HITS-CLIP	Functional MTI (Weak)	23313552	validated
360	mirtarbase	MIMAT0026622	hsa-miR-619-5p	TBXA2R	6915	ENSG00000006638	PAR-CLIP	Functional MTI (Weak)	27292025	validated
361	mirtarbase	MIMAT0026622	hsa-miR-619-5p	TIAL1	7073	ENSG00000151923	HITS-CLIP	Functional MTI (Weak)	23824327	validated
362	mirtarbase	MIMAT0026622	hsa-miR-619-5p	TSPAN6	7105	ENSG00000000003	HITS-CLIP	Functional MTI (Weak)	23313552	validated
363	mirtarbase	MIMAT0026622	hsa-miR-619-5p	GPR137B	7107	ENSG00000077585	HITS-CLIP	Functional MTI (Weak)	23313552	validated
364	mirtarbase	MIMAT0026622	hsa-miR-619-5p	TXK	7294	ENSG00000074966	PAR-CLIP	Functional MTI (Weak)	22012620	validated
365	mirtarbase	MIMAT0026622	hsa-miR-619-5p	TXK	7294	ENSG00000074966	PAR-CLIP	Functional MTI (Weak)	27292025	validated
366	mirtarbase	MIMAT0026622	hsa-miR-619-5p	UBE2B	7320	ENSG00000119048	HITS-CLIP	Functional MTI (Weak)	23313552	validated
367	mirtarbase	MIMAT0026622	hsa-miR-619-5p	UBE2V2	7336	ENSG00000169139	HITS-CLIP	Functional MTI (Weak)	23313552	validated
368	mirtarbase	MIMAT0026622	hsa-miR-619-5p	VDAC2	7417	ENSG00000165637	PAR-CLIP	Functional MTI (Weak)	20371350	validated
369	mirtarbase	MIMAT0026622	hsa-miR-619-5p	YY1	7528	ENSG00000100811	PAR-CLIP	Functional MTI (Weak)	26701625	validated
370	mirtarbase	MIMAT0026622	hsa-miR-619-5p	ZNF708	7562	ENSG00000182141	PAR-CLIP	Functional MTI (Weak)	23446348	validated
371	mirtarbase	MIMAT0026622	hsa-miR-619-5p	ZBTB25	7597	ENSG00000089775	HITS-CLIP	Functional MTI (Weak)	23313552	validated
372	mirtarbase	MIMAT0026622	hsa-miR-619-5p	ZNF85	7639	ENSG00000105750	HITS-CLIP	Functional MTI (Weak)	19536157	validated
373	mirtarbase	MIMAT0026622	hsa-miR-619-5p	SLC30A2	7780	ENSG00000158014	PAR-CLIP	Functional MTI (Weak)	23446348	validated
374	mirtarbase	MIMAT0026622	hsa-miR-619-5p	SLC7A5	8140	ENSG00000103257	PAR-CLIP	Functional MTI (Weak)	23592263	validated
375	mirtarbase	MIMAT0026622	hsa-miR-619-5p	SLC7A5	8140	ENSG00000103257	PAR-CLIP	Functional MTI (Weak)	20371350	validated
376	mirtarbase	MIMAT0026622	hsa-miR-619-5p	SLC7A5	8140	ENSG00000103257	PAR-CLIP	Functional MTI (Weak)	26701625	validated
377	mirtarbase	MIMAT0026622	hsa-miR-619-5p	TTF2	8458	ENSG00000116830	PAR-CLIP	Functional MTI (Weak)	23446348	validated
378	mirtarbase	MIMAT0026622	hsa-miR-619-5p	TPST2	8459	ENSG00000128294	HITS-CLIP	Functional MTI (Weak)	23824327	validated
379	mirtarbase	MIMAT0026622	hsa-miR-619-5p	THOC5	8563	ENSG00000100296	PAR-CLIP	Functional MTI (Weak)	23446348	validated
380	mirtarbase	MIMAT0026622	hsa-miR-619-5p	EIF2B2	8892	ENSG00000119718	HITS-CLIP	Functional MTI (Weak)	23313552	validated
381	mirtarbase	MIMAT0026622	hsa-miR-619-5p	AP1M1	8907	ENSG00000072958	HITS-CLIP	Functional MTI (Weak)	23824327	validated
382	mirtarbase	MIMAT0026622	hsa-miR-619-5p	RPS6KA4	8986	ENSG00000162302	PAR-CLIP	Functional MTI (Weak)	26701625	validated
383	mirtarbase	MIMAT0026622	hsa-miR-619-5p	LIMD1	8994	ENSG00000144791	HITS-CLIP	Functional MTI (Weak)	23313552	validated
384	mirtarbase	MIMAT0026622	hsa-miR-619-5p	RPL14	9045	ENSG00000188846	HITS-CLIP	Functional MTI (Weak)	23313552	validated
385	mirtarbase	MIMAT0026622	hsa-miR-619-5p	ASH2L	9070	ENSG00000129691	PAR-CLIP	Functional MTI (Weak)	23446348	validated
386	mirtarbase	MIMAT0026622	hsa-miR-619-5p	ASH2L	9070	ENSG00000129691	PAR-CLIP	Functional MTI (Weak)	21572407	validated
387	mirtarbase	MIMAT0026622	hsa-miR-619-5p	ASH2L	9070	ENSG00000129691	PAR-CLIP	Functional MTI (Weak)	20371350	validated
388	mirtarbase	MIMAT0026622	hsa-miR-619-5p	SLC28A1	9154	ENSG00000156222	PAR-CLIP	Functional MTI (Weak)	23446348	validated
389	mirtarbase	MIMAT0026622	hsa-miR-619-5p	CIAO1	9391	ENSG00000144021	PAR-CLIP	Functional MTI (Weak)	23446348	validated
390	mirtarbase	MIMAT0026622	hsa-miR-619-5p	SH3BP5	9467	ENSG00000131370	HITS-CLIP	Functional MTI (Weak)	23313552	validated
391	mirtarbase	MIMAT0026622	hsa-miR-619-5p	PPM1F	9647	ENSG00000100034	PAR-CLIP	Functional MTI (Weak)	23592263	validated
392	mirtarbase	MIMAT0026622	hsa-miR-619-5p	PPM1F	9647	ENSG00000100034	PAR-CLIP	Functional MTI (Weak)	27292025	validated
393	mirtarbase	MIMAT0026622	hsa-miR-619-5p	FIG4	9896	ENSG00000112367	PAR-CLIP	Functional MTI (Weak)	23446348	validated
394	mirtarbase	MIMAT0026622	hsa-miR-619-5p	USP15	9958	ENSG00000135655	HITS-CLIP	Functional MTI (Weak)	23313552	validated
395	mirtarbase	MIMAT0026622	hsa-miR-619-5p	GJC1	10052	ENSG00000182963	PAR-CLIP	Functional MTI (Weak)	27292025	validated
396	mirtarbase	MIMAT0026622	hsa-miR-619-5p	ABI2	10152	ENSG00000138443	HITS-CLIP	Functional MTI (Weak)	23706177	validated
397	mirtarbase	MIMAT0026622	hsa-miR-619-5p	SLC25A15	10166	ENSG00000102743	PAR-CLIP	Functional MTI (Weak)	23446348	validated
398	mirtarbase	MIMAT0026622	hsa-miR-619-5p	NME6	10201	ENSG00000172113	HITS-CLIP	Functional MTI (Weak)	23824327	validated
399	mirtarbase	MIMAT0026622	hsa-miR-619-5p	CALCOCO2	10241	ENSG00000136436	PAR-CLIP	Functional MTI (Weak)	23446348	validated
400	mirtarbase	MIMAT0026622	hsa-miR-619-5p	PCGF3	10336	ENSG00000185619	PAR-CLIP	Functional MTI (Weak)	26701625	validated
401	mirtarbase	MIMAT0026622	hsa-miR-619-5p	PCGF3	10336	ENSG00000185619	PAR-CLIP	Functional MTI (Weak)	27292025	validated
402	mirtarbase	MIMAT0026622	hsa-miR-619-5p	CDIPT	10423	ENSG00000103502	HITS-CLIP	Functional MTI (Weak)	19536157	validated
403	mirtarbase	MIMAT0026622	hsa-miR-619-5p	TXNRD2	10587	ENSG00000184470	PAR-CLIP	Functional MTI (Weak)	22291592	validated
404	mirtarbase	MIMAT0026622	hsa-miR-619-5p	DCTN6	10671	ENSG00000104671	PAR-CLIP	Functional MTI (Weak)	23446348	validated
405	mirtarbase	MIMAT0026622	hsa-miR-619-5p	GNB5	10681	ENSG00000069966	HITS-CLIP	Functional MTI (Weak)	23313552	validated
406	mirtarbase	MIMAT0026622	hsa-miR-619-5p	GNB5	10681	ENSG00000069966	HITS-CLIP	Functional MTI (Weak)	27418678	validated
407	mirtarbase	MIMAT0026622	hsa-miR-619-5p	POLQ	10721	ENSG00000051341	HITS-CLIP	Functional MTI (Weak)	23824327	validated
408	mirtarbase	MIMAT0026622	hsa-miR-619-5p	TRAF3IP2	10758	ENSG00000056972	HITS-CLIP	Functional MTI (Weak)	23313552	validated
409	mirtarbase	MIMAT0026622	hsa-miR-619-5p	ZNF460	10794	ENSG00000197714	PAR-CLIP	Functional MTI (Weak)	23446348	validated
410	mirtarbase	MIMAT0026622	hsa-miR-619-5p	MTHFD2	10797	ENSG00000065911	HITS-CLIP	Functional MTI (Weak)	23824327	validated
411	mirtarbase	MIMAT0026622	hsa-miR-619-5p	ZNF275	10838	ENSG00000063587	PAR-CLIP	Functional MTI (Weak)	23592263	validated
412	mirtarbase	MIMAT0026622	hsa-miR-619-5p	ZNF275	10838	ENSG00000063587	PAR-CLIP	Functional MTI (Weak)	21572407	validated
413	mirtarbase	MIMAT0026622	hsa-miR-619-5p	CLPX	10845	ENSG00000166855	HITS-CLIP	Functional MTI (Weak)	23313552	validated
414	mirtarbase	MIMAT0026622	hsa-miR-619-5p	PNRC1	10957	ENSG00000146278	HITS-CLIP	Functional MTI (Weak)	23824327	validated
415	mirtarbase	MIMAT0026622	hsa-miR-619-5p	PNRC1	10957	ENSG00000146278	HITS-CLIP	Functional MTI (Weak)	19536157	validated
416	mirtarbase	MIMAT0026622	hsa-miR-619-5p	LIAS	11019	ENSG00000121897	HITS-CLIP	Functional MTI (Weak)	22927820	validated
417	mirtarbase	MIMAT0026622	hsa-miR-619-5p	TRIOBP	11078	ENSG00000100106	HITS-CLIP	Functional MTI (Weak)	23313552	validated
418	mirtarbase	MIMAT0026622	hsa-miR-619-5p	DNAJB4	11080	ENSG00000162616	HITS-CLIP	Functional MTI (Weak)	23313552	validated
419	mirtarbase	MIMAT0026622	hsa-miR-619-5p	POLR3A	11128	ENSG00000148606	PAR-CLIP	Functional MTI (Weak)	23446348	validated
420	mirtarbase	MIMAT0026622	hsa-miR-619-5p	POLR3A	11128	ENSG00000148606	PAR-CLIP	Functional MTI (Weak)	21572407	validated
421	mirtarbase	MIMAT0026622	hsa-miR-619-5p	BVES	11149	ENSG00000112276	HITS-CLIP	Functional MTI (Weak)	23824327	validated
422	mirtarbase	MIMAT0026622	hsa-miR-619-5p	PHB2	11331	ENSG00000215021	PAR-CLIP	Functional MTI (Weak)	26701625	validated
423	mirtarbase	MIMAT0026622	hsa-miR-619-5p	HSPA4L	22824	ENSG00000164070	PAR-CLIP	Functional MTI (Weak)	21572407	validated
424	mirtarbase	MIMAT0026622	hsa-miR-619-5p	NT5C2	22978	ENSG00000076685	PAR-CLIP	Functional MTI (Weak)	23446348	validated
425	mirtarbase	MIMAT0026622	hsa-miR-619-5p	NT5C2	22978	ENSG00000076685	HITS-CLIP	Functional MTI (Weak)	23824327	validated
426	mirtarbase	MIMAT0026622	hsa-miR-619-5p	GGA2	23062	ENSG00000103365	PAR-CLIP	Functional MTI (Weak)	23446348	validated
427	mirtarbase	MIMAT0026622	hsa-miR-619-5p	EMC1	23065	ENSG00000127463	PAR-CLIP	Functional MTI (Weak)	22100165	validated
428	mirtarbase	MIMAT0026622	hsa-miR-619-5p	TNRC6B	23112	ENSG00000100354	PAR-CLIP	Functional MTI (Weak)	23446348	validated
429	mirtarbase	MIMAT0026622	hsa-miR-619-5p	TTLL12	23170	ENSG00000100304	PAR-CLIP	Functional MTI (Weak)	23446348	validated
430	mirtarbase	MIMAT0026622	hsa-miR-619-5p	WWC1	23286	ENSG00000113645	HITS-CLIP	Functional MTI (Weak)	23313552	validated
431	mirtarbase	MIMAT0026622	hsa-miR-619-5p	SRGAP2	23380	ENSG00000266028	PAR-CLIP	Functional MTI (Weak)	22100165	validated
432	mirtarbase	MIMAT0026622	hsa-miR-619-5p	SF3B3	23450	ENSG00000189091	HITS-CLIP	Functional MTI (Weak)	23313552	validated
433	mirtarbase	MIMAT0026622	hsa-miR-619-5p	CBX5	23468	ENSG00000094916	HITS-CLIP	Functional MTI (Weak)	23824327	validated
434	mirtarbase	MIMAT0026622	hsa-miR-619-5p	CBX5	23468	ENSG00000094916	PAR-CLIP	Functional MTI (Weak)	26701625	validated
435	mirtarbase	MIMAT0026622	hsa-miR-619-5p	KPNA6	23633	ENSG00000025800	PAR-CLIP	Functional MTI (Weak)	23446348	validated
436	mirtarbase	MIMAT0026622	hsa-miR-619-5p	KPNA6	23633	ENSG00000025800	PAR-CLIP	Functional MTI (Weak)	27292025	validated
437	mirtarbase	MIMAT0026622	hsa-miR-619-5p	DSTYK	25778	ENSG00000133059	HITS-CLIP	Functional MTI (Weak)	23824327	validated
438	mirtarbase	MIMAT0026622	hsa-miR-619-5p	MOB4	25843	ENSG00000115540	PAR-CLIP	Functional MTI (Weak)	23446348	validated
439	mirtarbase	MIMAT0026622	hsa-miR-619-5p	TRIM58	25893	ENSG00000162722	HITS-CLIP	Functional MTI (Weak)	23313552	validated
440	mirtarbase	MIMAT0026622	hsa-miR-619-5p	ABHD12	26090	ENSG00000100997	HITS-CLIP	Functional MTI (Weak)	19536157	validated
441	mirtarbase	MIMAT0026622	hsa-miR-619-5p	CNNM4	26504	ENSG00000158158	PAR-CLIP	Functional MTI (Weak)	23592263	validated
442	mirtarbase	MIMAT0026622	hsa-miR-619-5p	TIMM10	26519	ENSG00000134809	HITS-CLIP	Functional MTI (Weak)	23313552	validated
443	mirtarbase	MIMAT0026622	hsa-miR-619-5p	POLM	27434	ENSG00000122678	HITS-CLIP	Functional MTI (Weak)	23313552	validated
444	mirtarbase	MIMAT0026622	hsa-miR-619-5p	C11orf54	28970	ENSG00000182919	HITS-CLIP	Functional MTI (Weak)	23313552	validated
445	mirtarbase	MIMAT0026622	hsa-miR-619-5p	SLC43A3	29015	ENSG00000134802	HITS-CLIP	Functional MTI (Weak)	23313552	validated
446	mirtarbase	MIMAT0026622	hsa-miR-619-5p	TMOD3	29766	ENSG00000138594	HITS-CLIP	Functional MTI (Weak)	24906430	validated
447	mirtarbase	MIMAT0026622	hsa-miR-619-5p	TMOD3	29766	ENSG00000138594	HITS-CLIP	Functional MTI (Weak)	23313552	validated
448	mirtarbase	MIMAT0026622	hsa-miR-619-5p	IRAK4	51135	ENSG00000198001	HITS-CLIP	Functional MTI (Weak)	23313552	validated
449	mirtarbase	MIMAT0026622	hsa-miR-619-5p	SLC25A37	51312	ENSG00000147454	HITS-CLIP	Functional MTI (Weak)	23824327	validated
450	mirtarbase	MIMAT0026622	hsa-miR-619-5p	A4GALT	53947	ENSG00000128274	HITS-CLIP	Functional MTI (Weak)	23824327	validated
451	mirtarbase	MIMAT0026622	hsa-miR-619-5p	CYCS	54205	ENSG00000172115	PAR-CLIP	Functional MTI (Weak)	23446348	validated
452	mirtarbase	MIMAT0026622	hsa-miR-619-5p	DNAJC10	54431	ENSG00000077232	PAR-CLIP	Functional MTI (Weak)	23446348	validated
453	mirtarbase	MIMAT0026622	hsa-miR-619-5p	SGTB	54557	ENSG00000197860	HITS-CLIP	Functional MTI (Weak)	23313552	validated
454	mirtarbase	MIMAT0026622	hsa-miR-619-5p	AHI1	54806	ENSG00000135541	PAR-CLIP	Functional MTI (Weak)	23446348	validated
455	mirtarbase	MIMAT0026622	hsa-miR-619-5p	NCAPG2	54892	ENSG00000146918	HITS-CLIP	Functional MTI (Weak)	19536157	validated
456	mirtarbase	MIMAT0026622	hsa-miR-619-5p	SLC35F6	54978	ENSG00000213699	HITS-CLIP	Functional MTI (Weak)	22927820	validated
457	mirtarbase	MIMAT0026622	hsa-miR-619-5p	FAM118A	55007	ENSG00000100376	HITS-CLIP	Functional MTI (Weak)	23824327	validated
458	mirtarbase	MIMAT0026622	hsa-miR-619-5p	UACA	55075	ENSG00000137831	HITS-CLIP	Functional MTI (Weak)	23313552	validated
459	mirtarbase	MIMAT0026622	hsa-miR-619-5p	MRPS10	55173	ENSG00000048544	HITS-CLIP	Functional MTI (Weak)	27418678	validated
460	mirtarbase	MIMAT0026622	hsa-miR-619-5p	VPS53	55275	ENSG00000141252	HITS-CLIP	Functional MTI (Weak)	23313552	validated
461	mirtarbase	MIMAT0026622	hsa-miR-619-5p	RBM41	55285	ENSG00000089682	HITS-CLIP	Functional MTI (Weak)	23313552	validated
462	mirtarbase	MIMAT0026622	hsa-miR-619-5p	RFK	55312	ENSG00000135002	HITS-CLIP	Functional MTI (Weak)	23313552	validated
463	mirtarbase	MIMAT0026622	hsa-miR-619-5p	SYNJ2BP	55333	ENSG00000213463	PAR-CLIP	Functional MTI (Weak)	26701625	validated
464	mirtarbase	MIMAT0026622	hsa-miR-619-5p	BCAS4	55653	ENSG00000124243	PAR-CLIP	Functional MTI (Weak)	23446348	validated
465	mirtarbase	MIMAT0026622	hsa-miR-619-5p	TMEM127	55654	ENSG00000135956	HITS-CLIP	Functional MTI (Weak)	23313552	validated
466	mirtarbase	MIMAT0026622	hsa-miR-619-5p	IPO9	55705	ENSG00000198700	PAR-CLIP	Functional MTI (Weak)	23446348	validated
467	mirtarbase	MIMAT0026622	hsa-miR-619-5p	CEP72	55722	ENSG00000112877	PAR-CLIP	Functional MTI (Weak)	23446348	validated
468	mirtarbase	MIMAT0026622	hsa-miR-619-5p	CEP72	55722	ENSG00000112877	PAR-CLIP	Functional MTI (Weak)	20371350	validated
469	mirtarbase	MIMAT0026622	hsa-miR-619-5p	LRIF1	55791	ENSG00000121931	HITS-CLIP	Functional MTI (Weak)	23313552	validated
470	mirtarbase	MIMAT0026622	hsa-miR-619-5p	EMC3	55831	ENSG00000125037	HITS-CLIP	Functional MTI (Weak)	23824327	validated
471	mirtarbase	MIMAT0026622	hsa-miR-619-5p	EMC7	56851	ENSG00000134153	HITS-CLIP	Functional MTI (Weak)	23824327	validated
472	mirtarbase	MIMAT0026622	hsa-miR-619-5p	TAOK1	57551	ENSG00000160551	PAR-CLIP	Functional MTI (Weak)	23446348	validated
473	mirtarbase	MIMAT0026622	hsa-miR-619-5p	SHROOM3	57619	ENSG00000138771	HITS-CLIP	Functional MTI (Weak)	23824327	validated
474	mirtarbase	MIMAT0026622	hsa-miR-619-5p	KIAA1549	57670	ENSG00000122778	HITS-CLIP	Functional MTI (Weak)	23313552	validated
475	mirtarbase	MIMAT0026622	hsa-miR-619-5p	SUGP1	57794	ENSG00000105705	HITS-CLIP	Functional MTI (Weak)	23313552	validated
476	mirtarbase	MIMAT0026622	hsa-miR-619-5p	GATAD1	57798	ENSG00000157259	HITS-CLIP	Functional MTI (Weak)	23824327	validated
477	mirtarbase	MIMAT0026622	hsa-miR-619-5p	SAV1	60485	ENSG00000151748	PAR-CLIP	Functional MTI (Weak)	23446348	validated
478	mirtarbase	MIMAT0026622	hsa-miR-619-5p	C17orf75	64149	ENSG00000108666	HITS-CLIP	Functional MTI (Weak)	27418678	validated
479	mirtarbase	MIMAT0026622	hsa-miR-619-5p	ABCG8	64241	ENSG00000143921	HITS-CLIP	Functional MTI (Weak)	23313552	validated
480	mirtarbase	MIMAT0026622	hsa-miR-619-5p	ZMAT3	64393	ENSG00000172667	HITS-CLIP	Functional MTI (Weak)	23313552	validated
481	mirtarbase	MIMAT0026622	hsa-miR-619-5p	NMNAT1	64802	ENSG00000173614	HITS-CLIP	Functional MTI (Weak)	23824327	validated
482	mirtarbase	MIMAT0026622	hsa-miR-619-5p	MPPE1	65258	ENSG00000154889	HITS-CLIP	Functional MTI (Weak)	27418678	validated
483	mirtarbase	MIMAT0026622	hsa-miR-619-5p	MTMR9	66036	ENSG00000104643	HITS-CLIP	Functional MTI (Weak)	22927820	validated
484	mirtarbase	MIMAT0026622	hsa-miR-619-5p	C2orf49	79074	ENSG00000135974	PAR-CLIP	Functional MTI (Weak)	23446348	validated
485	mirtarbase	MIMAT0026622	hsa-miR-619-5p	HMGN5	79366	ENSG00000198157	HITS-CLIP	Functional MTI (Weak)	23824327	validated
486	mirtarbase	MIMAT0026622	hsa-miR-619-5p	HMGN5	79366	ENSG00000198157	HITS-CLIP	Functional MTI (Weak)	23313552	validated
487	mirtarbase	MIMAT0026622	hsa-miR-619-5p	NKAP	79576	ENSG00000101882	PAR-CLIP	Functional MTI (Weak)	23446348	validated
488	mirtarbase	MIMAT0026622	hsa-miR-619-5p	CERS4	79603	ENSG00000090661	HITS-CLIP	Functional MTI (Weak)	23824327	validated
489	mirtarbase	MIMAT0026622	hsa-miR-619-5p	DHX40	79665	ENSG00000108406	PAR-CLIP	Functional MTI (Weak)	23592263	validated
490	mirtarbase	MIMAT0026622	hsa-miR-619-5p	TBL1XR1	79718	ENSG00000177565	PAR-CLIP	Functional MTI (Weak)	23592263	validated
491	mirtarbase	MIMAT0026622	hsa-miR-619-5p	AGMAT	79814	ENSG00000116771	HITS-CLIP	Functional MTI (Weak)	23313552	validated
492	mirtarbase	MIMAT0026622	hsa-miR-619-5p	THSD4	79875	ENSG00000187720	PAR-CLIP	Functional MTI (Weak)	22100165	validated
493	mirtarbase	MIMAT0026622	hsa-miR-619-5p	TNIP3	79931	ENSG00000050730	HITS-CLIP	Functional MTI (Weak)	23313552	validated
494	mirtarbase	MIMAT0026622	hsa-miR-619-5p	SYNPO2L	79933	ENSG00000166317	HITS-CLIP	Functional MTI (Weak)	23313552	validated
495	mirtarbase	MIMAT0026622	hsa-miR-619-5p	FOXRED2	80020	ENSG00000100350	HITS-CLIP	Functional MTI (Weak)	23313552	validated
496	mirtarbase	MIMAT0026622	hsa-miR-619-5p	RNF34	80196	ENSG00000170633	HITS-CLIP	Functional MTI (Weak)	23313552	validated
497	mirtarbase	MIMAT0026622	hsa-miR-619-5p	APOLD1	81575	ENSG00000178878	HITS-CLIP	Functional MTI (Weak)	23824327	validated
498	mirtarbase	MIMAT0026622	hsa-miR-619-5p	DNAL1	83544	ENSG00000119661	HITS-CLIP	Functional MTI (Weak)	23313552	validated
499	mirtarbase	MIMAT0026622	hsa-miR-619-5p	CRISPLD2	83716	ENSG00000103196	PAR-CLIP	Functional MTI (Weak)	23446348	validated
500	mirtarbase	MIMAT0026622	hsa-miR-619-5p	GRWD1	83743	ENSG00000105447	HITS-CLIP	Functional MTI (Weak)	23824327	validated
501	mirtarbase	MIMAT0026622	hsa-miR-619-5p	CEP78	84131	ENSG00000148019	PAR-CLIP	Functional MTI (Weak)	23446348	validated
502	mirtarbase	MIMAT0026622	hsa-miR-619-5p	GTF2IRD2	84163	ENSG00000196275	HITS-CLIP	Functional MTI (Weak)	23313552	validated
503	mirtarbase	MIMAT0026622	hsa-miR-619-5p	YIPF4	84272	ENSG00000119820	PAR-CLIP	Functional MTI (Weak)	23446348	validated
504	mirtarbase	MIMAT0026622	hsa-miR-619-5p	HOOK3	84376	ENSG00000168172	HITS-CLIP	Functional MTI (Weak)	23824327	validated
505	mirtarbase	MIMAT0026622	hsa-miR-619-5p	HOOK3	84376	ENSG00000168172	HITS-CLIP	Functional MTI (Weak)	23313552	validated
506	mirtarbase	MIMAT0026622	hsa-miR-619-5p	KIAA1841	84542	ENSG00000162929	HITS-CLIP	Functional MTI (Weak)	23313552	validated
507	mirtarbase	MIMAT0026622	hsa-miR-619-5p	MYPN	84665	ENSG00000138347	HITS-CLIP	Functional MTI (Weak)	23313552	validated
508	mirtarbase	MIMAT0026622	hsa-miR-619-5p	AIFM2	84883	ENSG00000042286	HITS-CLIP	Functional MTI (Weak)	23313552	validated
509	mirtarbase	MIMAT0026622	hsa-miR-619-5p	ADO	84890	ENSG00000181915	HITS-CLIP	Functional MTI (Weak)	23313552	validated
510	mirtarbase	MIMAT0026622	hsa-miR-619-5p	WDR73	84942	ENSG00000177082	HITS-CLIP	Functional MTI (Weak)	23706177	validated
511	mirtarbase	MIMAT0026622	hsa-miR-619-5p	PRPF38A	84950	ENSG00000134748	HITS-CLIP	Functional MTI (Weak)	23824327	validated
512	mirtarbase	MIMAT0026622	hsa-miR-619-5p	FHDC1	85462	ENSG00000137460	PAR-CLIP	Functional MTI (Weak)	22012620	validated
513	mirtarbase	MIMAT0026622	hsa-miR-619-5p	TRIM4	89122	ENSG00000146833	PAR-CLIP	Functional MTI (Weak)	21572407	validated
514	mirtarbase	MIMAT0026622	hsa-miR-619-5p	EFCAB11	90141	ENSG00000140025	PAR-CLIP	Functional MTI (Weak)	23446348	validated
515	mirtarbase	MIMAT0026622	hsa-miR-619-5p	EFCAB11	90141	ENSG00000140025	PAR-CLIP	Functional MTI (Weak)	21572407	validated
516	mirtarbase	MIMAT0026622	hsa-miR-619-5p	DPP9	91039	ENSG00000142002	HITS-CLIP	Functional MTI (Weak)	23824327	validated
517	mirtarbase	MIMAT0026622	hsa-miR-619-5p	C12orf65	91574	ENSG00000130921	HITS-CLIP	Functional MTI (Weak)	23313552	validated
518	mirtarbase	MIMAT0026622	hsa-miR-619-5p	MYLK3	91807	ENSG00000140795	HITS-CLIP	Functional MTI (Weak)	23313552	validated
519	mirtarbase	MIMAT0026622	hsa-miR-619-5p	MTDH	92140	ENSG00000147649	PAR-CLIP	Functional MTI (Weak)	27292025	validated
520	mirtarbase	MIMAT0026622	hsa-miR-619-5p	IMP4	92856	ENSG00000136718	HITS-CLIP	Functional MTI (Weak)	23824327	validated
521	mirtarbase	MIMAT0026622	hsa-miR-619-5p	IMP4	92856	ENSG00000136718	PAR-CLIP	Functional MTI (Weak)	27292025	validated
522	mirtarbase	MIMAT0026622	hsa-miR-619-5p	ZNF526	116115	ENSG00000167625	PAR-CLIP	Functional MTI (Weak)	23446348	validated
523	mirtarbase	MIMAT0026622	hsa-miR-619-5p	THEM4	117145	ENSG00000159445	HITS-CLIP	Functional MTI (Weak)	23313552	validated
524	mirtarbase	MIMAT0026622	hsa-miR-619-5p	FAM210A	125228	ENSG00000177150	PAR-CLIP	Functional MTI (Weak)	23592263	validated
525	mirtarbase	MIMAT0026622	hsa-miR-619-5p	MOB3A	126308	ENSG00000172081	HITS-CLIP	Functional MTI (Weak)	23313552	validated
526	mirtarbase	MIMAT0026622	hsa-miR-619-5p	RNF19B	127544	ENSG00000116514	HITS-CLIP	Functional MTI (Weak)	23313552	validated
527	mirtarbase	MIMAT0026622	hsa-miR-619-5p	DCBLD2	131566	ENSG00000057019	PAR-CLIP	Functional MTI (Weak)	26701625	validated
528	mirtarbase	MIMAT0026622	hsa-miR-619-5p	WFDC6	140870	ENSG00000243543	HITS-CLIP	Functional MTI (Weak)	23313552	validated
529	mirtarbase	MIMAT0026622	hsa-miR-619-5p	SAMD8	142891	ENSG00000156671	PAR-CLIP	Functional MTI (Weak)	21572407	validated
530	mirtarbase	MIMAT0026622	hsa-miR-619-5p	ZNF785	146540	ENSG00000197162	HITS-CLIP	Functional MTI (Weak)	23706177	validated
531	mirtarbase	MIMAT0026622	hsa-miR-619-5p	ZNF563	147837	ENSG00000188868	PAR-CLIP	Functional MTI (Weak)	23446348	validated
532	mirtarbase	MIMAT0026622	hsa-miR-619-5p	DUSP18	150290	ENSG00000167065	PAR-CLIP	Functional MTI (Weak)	27292025	validated
533	mirtarbase	MIMAT0026622	hsa-miR-619-5p	THAP6	152815	ENSG00000174796	HITS-CLIP	Functional MTI (Weak)	23313552	validated
534	mirtarbase	MIMAT0026622	hsa-miR-619-5p	CNKSR3	154043	ENSG00000153721	PAR-CLIP	Functional MTI (Weak)	23446348	validated
535	mirtarbase	MIMAT0026622	hsa-miR-619-5p	ZDHHC15	158866	ENSG00000102383	HITS-CLIP	Functional MTI (Weak)	23824327	validated
536	mirtarbase	MIMAT0026622	hsa-miR-619-5p	CXorf38	159013	ENSG00000185753	HITS-CLIP	Functional MTI (Weak)	23313552	validated
537	mirtarbase	MIMAT0026622	hsa-miR-619-5p	IFNLR1	163702	ENSG00000185436	PAR-CLIP	Functional MTI (Weak)	23592263	validated
538	mirtarbase	MIMAT0026622	hsa-miR-619-5p	UBXN2A	165324	ENSG00000173960	PAR-CLIP	Functional MTI (Weak)	23446348	validated
539	mirtarbase	MIMAT0026622	hsa-miR-619-5p	AGO4	192670	ENSG00000134698	PAR-CLIP	Functional MTI (Weak)	27292025	validated
540	mirtarbase	MIMAT0026622	hsa-miR-619-5p	ZNF48	197407	ENSG00000180035	HITS-CLIP	Functional MTI (Weak)	23824327	validated
541	mirtarbase	MIMAT0026622	hsa-miR-619-5p	TRIM65	201292	ENSG00000141569	PAR-CLIP	Functional MTI (Weak)	27292025	validated
542	mirtarbase	MIMAT0026622	hsa-miR-619-5p	CCDC125	202243	ENSG00000183323	HITS-CLIP	Functional MTI (Weak)	23313552	validated
543	mirtarbase	MIMAT0026622	hsa-miR-619-5p	FOXK1	221937	ENSG00000164916	PAR-CLIP	Functional MTI (Weak)	23446348	validated
544	mirtarbase	MIMAT0026622	hsa-miR-619-5p	FOXK1	221937	ENSG00000164916	PAR-CLIP	Functional MTI (Weak)	21572407	validated
545	mirtarbase	MIMAT0026622	hsa-miR-619-5p	ZBTB38	253461	ENSG00000177311	PAR-CLIP	Functional MTI (Weak)	23592263	validated
546	mirtarbase	MIMAT0026622	hsa-miR-619-5p	GK5	256356	ENSG00000175066	HITS-CLIP	Functional MTI (Weak)	23313552	validated
547	mirtarbase	MIMAT0026622	hsa-miR-619-5p	ANKS4B	257629	ENSG00000175311	HITS-CLIP	Functional MTI (Weak)	23313552	validated
548	mirtarbase	MIMAT0026622	hsa-miR-619-5p	SEC14L4	284904	ENSG00000133488	HITS-CLIP	Functional MTI (Weak)	23824327	validated
549	mirtarbase	MIMAT0026622	hsa-miR-619-5p	FAM126B	285172	ENSG00000155744	PAR-CLIP	Functional MTI (Weak)	23446348	validated
550	mirtarbase	MIMAT0026622	hsa-miR-619-5p	GPRIN3	285513	ENSG00000185477	HITS-CLIP	Functional MTI (Weak)	23313552	validated
551	mirtarbase	MIMAT0026622	hsa-miR-619-5p	RPL7L1	285855	ENSG00000146223	HITS-CLIP	Functional MTI (Weak)	23824327	validated
552	mirtarbase	MIMAT0026622	hsa-miR-619-5p	CYP27C1	339761	ENSG00000186684	HITS-CLIP	Functional MTI (Weak)	23824327	validated
553	mirtarbase	MIMAT0026622	hsa-miR-619-5p	FAM71F2	346653	ENSG00000205085	PAR-CLIP	Functional MTI (Weak)	23446348	validated
554	mirtarbase	MIMAT0026622	hsa-miR-619-5p	TRIM73	375593	ENSG00000178809	PAR-CLIP	Functional MTI (Weak)	23446348	validated
555	mirtarbase	MIMAT0026622	hsa-miR-619-5p	TRIM74	378108	ENSG00000155428	PAR-CLIP	Functional MTI (Weak)	23446348	validated
556	mirtarbase	MIMAT0026622	hsa-miR-619-5p	GTF2IRD2B	389524	ENSG00000174428	HITS-CLIP	Functional MTI (Weak)	23313552	validated
557	mirtarbase	MIMAT0026622	hsa-miR-619-5p	GTF2H2C	728340	ENSG00000183474	HITS-CLIP	Functional MTI (Weak)	23824327	validated
558	mirtarbase	MIMAT0026622	hsa-miR-619-5p	GTF2H2C	728340	ENSG00000183474	HITS-CLIP	Functional MTI (Weak)	23313552	validated
559	mirtarbase	MIMAT0026622	hsa-miR-619-5p	CCDC30	728621	ENSG00000186409	PAR-CLIP	Functional MTI (Weak)	23446348	validated
560	mirtarbase	MIMAT0026622	hsa-miR-619-5p	CCDC30	728621	ENSG00000186409	HITS-CLIP	Functional MTI (Weak)	22927820	validated
561	mirtarbase	MIMAT0026622	hsa-miR-619-5p	PGK1	5230	ENSG00000102144	HITS-CLIP	Functional MTI (Weak)	23824327	validated
562	mirtarbase	MIMAT0026622	hsa-miR-619-5p	ZNF257	113835	ENSG00000197134	HITS-CLIP	Functional MTI (Weak)	27418678	validated
563	mirtarbase	MIMAT0026622	hsa-miR-619-5p	F9	2158	ENSG00000101981	HITS-CLIP	Functional MTI (Weak)	19536157	validated
564	mirtarbase	MIMAT0026622	hsa-miR-619-5p	TPMT	7172	ENSG00000137364	PAR-CLIP	Functional MTI (Weak)	27292025	validated
565	mirtarbase	MIMAT0026622	hsa-miR-619-5p	WRN	7486	ENSG00000165392	HITS-CLIP	Functional MTI (Weak)	23313552	validated
566	mirtarbase	MIMAT0026622	hsa-miR-619-5p	GRM6	2916	ENSG00000113262	HITS-CLIP	Functional MTI (Weak)	23824327	validated
567	mirtarbase	MIMAT0026622	hsa-miR-619-5p	PDE4C	5143	ENSG00000105650	HITS-CLIP	Functional MTI (Weak)	19536157	validated
568	mirtarbase	MIMAT0026622	hsa-miR-619-5p	PTGIS	5740	ENSG00000124212	HITS-CLIP	Functional MTI (Weak)	23313552	validated
569	mirtarbase	MIMAT0026622	hsa-miR-619-5p	C4orf3	401152	ENSG00000164096	PAR-CLIP	Functional MTI (Weak)	23446348	validated
570	mirtarbase	MIMAT0026622	hsa-miR-619-5p	ANO7	50636	ENSG00000146205	HITS-CLIP	Functional MTI (Weak)	23824327	validated
571	mirtarbase	MIMAT0026622	hsa-miR-619-5p	CACYBP	27101	ENSG00000116161	PAR-CLIP	Functional MTI (Weak)	23446348	validated
572	mirtarbase	MIMAT0026622	hsa-miR-619-5p	TRIM72	493829	ENSG00000177238	PAR-CLIP	Functional MTI (Weak)	23446348	validated
573	mirtarbase	MIMAT0026622	hsa-miR-619-5p	TRIM72	493829	ENSG00000177238	HITS-CLIP	Functional MTI (Weak)	23824327	validated
574	mirtarbase	MIMAT0026622	hsa-miR-619-5p	FBXO47	494188	ENSG00000204952	HITS-CLIP	Functional MTI (Weak)	23824327	validated
575	mirtarbase	MIMAT0026622	hsa-miR-619-5p	NUGGC	389643	ENSG00000189233	HITS-CLIP	Functional MTI (Weak)	23313552	validated
576	mirtarbase	MIMAT0026622	hsa-miR-619-5p	ARGFX	503582	ENSG00000186103	HITS-CLIP	Functional MTI (Weak)	23313552	validated
577	mirtarbase	MIMAT0026622	hsa-miR-619-5p	KCTD21	283219	ENSG00000188997	PAR-CLIP	Functional MTI (Weak)	23446348	validated
578	mirtarbase	MIMAT0026622	hsa-miR-619-5p	COX19	90639	ENSG00000240230	PAR-CLIP	Functional MTI (Weak)	23446348	validated
579	mirtarbase	MIMAT0026622	hsa-miR-619-5p	PLAA	9373	ENSG00000137055	HITS-CLIP	Functional MTI (Weak)	23313552	validated
580	mirtarbase	MIMAT0026622	hsa-miR-619-5p	MRI1	84245	ENSG00000037757	HITS-CLIP	Functional MTI (Weak)	23313552	validated
581	mirtarbase	MIMAT0026622	hsa-miR-619-5p	GPR155	151556	ENSG00000163328	PAR-CLIP	Functional MTI (Weak)	23446348	validated
582	mirtarbase	MIMAT0026622	hsa-miR-619-5p	ACOT9	23597	ENSG00000123130	HITS-CLIP	Functional MTI (Weak)	23313552	validated
583	mirtarbase	MIMAT0026622	hsa-miR-619-5p	ACOT9	23597	ENSG00000123130	PAR-CLIP	Functional MTI (Weak)	27292025	validated
584	mirtarbase	MIMAT0026622	hsa-miR-619-5p	ACOT9	23597	ENSG00000123130	HITS-CLIP	Functional MTI (Weak)	27418678	validated
585	mirtarbase	MIMAT0026622	hsa-miR-619-5p	CRCP	27297	ENSG00000241258	PAR-CLIP	Functional MTI (Weak)	23446348	validated
586	mirtarbase	MIMAT0026622	hsa-miR-619-5p	CRCP	27297	ENSG00000241258	PAR-CLIP	Functional MTI (Weak)	27292025	validated
587	mirtarbase	MIMAT0026622	hsa-miR-619-5p	AJAP1	55966	ENSG00000196581	HITS-CLIP	Functional MTI (Weak)	19536157	validated
588	mirtarbase	MIMAT0026622	hsa-miR-619-5p	SLC12A6	9990	ENSG00000140199	PAR-CLIP	Functional MTI (Weak)	27292025	validated
589	mirtarbase	MIMAT0026622	hsa-miR-619-5p	SDHAF1	644096	ENSG00000205138	PAR-CLIP	Functional MTI (Weak)	23446348	validated
590	mirtarbase	MIMAT0026622	hsa-miR-619-5p	ZNF626	199777	ENSG00000188171	HITS-CLIP	Functional MTI (Weak)	23824327	validated
591	mirtarbase	MIMAT0026622	hsa-miR-619-5p	ZNF682	91120	ENSG00000197124	PAR-CLIP	Functional MTI (Weak)	23446348	validated
592	mirtarbase	MIMAT0026622	hsa-miR-619-5p	ZNF682	91120	ENSG00000197124	HITS-CLIP	Functional MTI (Weak)	23313552	validated
593	mirtarbase	MIMAT0026622	hsa-miR-619-5p	OCIAD1	54940	ENSG00000109180	HITS-CLIP	Functional MTI (Weak)	23313552	validated
594	mirtarbase	MIMAT0026622	hsa-miR-619-5p	TMEM120B	144404	ENSG00000188735	HITS-CLIP	Functional MTI (Weak)	19536157	validated
595	mirtarbase	MIMAT0026622	hsa-miR-619-5p	ZNF623	9831	ENSG00000183309	PAR-CLIP	Functional MTI (Weak)	27292025	validated
596	mirtarbase	MIMAT0026622	hsa-miR-619-5p	ZNF578	147660	ENSG00000258405	HITS-CLIP	Functional MTI (Weak)	23313552	validated
597	mirtarbase	MIMAT0026622	hsa-miR-619-5p	ZNF707	286075	ENSG00000181135	HITS-CLIP	Functional MTI (Weak)	23313552	validated
598	mirtarbase	MIMAT0026622	hsa-miR-619-5p	PCP4L1	654790	ENSG00000248485	HITS-CLIP	Functional MTI (Weak)	23313552	validated
599	mirtarbase	MIMAT0026622	hsa-miR-619-5p	ZNF554	115196	ENSG00000172006	HITS-CLIP	Functional MTI (Weak)	23824327	validated
600	mirtarbase	MIMAT0026622	hsa-miR-619-5p	CLDN19	149461	ENSG00000164007	PAR-CLIP	Functional MTI (Weak)	23446348	validated
601	mirtarbase	MIMAT0026622	hsa-miR-619-5p	ORAI2	80228	ENSG00000160991	HITS-CLIP	Functional MTI (Weak)	23313552	validated
602	mirtarbase	MIMAT0026622	hsa-miR-619-5p	MED18	54797	ENSG00000130772	PAR-CLIP	Functional MTI (Weak)	23446348	validated
603	mirtarbase	MIMAT0026622	hsa-miR-619-5p	PEX26	55670	ENSG00000215193	HITS-CLIP	Functional MTI (Weak)	23824327	validated
604	mirtarbase	MIMAT0026622	hsa-miR-619-5p	STRIP2	57464	ENSG00000128578	PAR-CLIP	Functional MTI (Weak)	27292025	validated
605	mirtarbase	MIMAT0026622	hsa-miR-619-5p	RBM20	282996	ENSG00000203867	PAR-CLIP	Functional MTI (Weak)	26701625	validated
606	mirtarbase	MIMAT0026622	hsa-miR-619-5p	RBM20	282996	ENSG00000203867	PAR-CLIP	Functional MTI (Weak)	27292025	validated
607	mirtarbase	MIMAT0026622	hsa-miR-619-5p	AKIRIN1	79647	ENSG00000174574	HITS-CLIP	Functional MTI (Weak)	23824327	validated
608	mirtarbase	MIMAT0026622	hsa-miR-619-5p	MFSD2A	84879	ENSG00000168389	HITS-CLIP	Functional MTI (Weak)	23824327	validated
609	mirtarbase	MIMAT0026622	hsa-miR-619-5p	C15orf40	123207	ENSG00000169609	HITS-CLIP	Functional MTI (Weak)	23313552	validated
610	mirtarbase	MIMAT0026622	hsa-miR-619-5p	POC1A	25886	ENSG00000164087	HITS-CLIP	Functional MTI (Weak)	23824327	validated
611	mirtarbase	MIMAT0026622	hsa-miR-619-5p	TLCD2	727910	ENSG00000185561	HITS-CLIP	Functional MTI (Weak)	23824327	validated
612	mirtarbase	MIMAT0026622	hsa-miR-619-5p	SBNO1	55206	ENSG00000139697	PAR-CLIP	Functional MTI (Weak)	23446348	validated
613	mirtarbase	MIMAT0026622	hsa-miR-619-5p	TNFAIP8L1	126282	ENSG00000185361	HITS-CLIP	Functional MTI (Weak)	23313552	validated
614	mirtarbase	MIMAT0026622	hsa-miR-619-5p	ZNF347	84671	ENSG00000197937	HITS-CLIP	Functional MTI (Weak)	23313552	validated
615	mirtarbase	MIMAT0026622	hsa-miR-619-5p	PPP1R16B	26051	ENSG00000101445	HITS-CLIP	Functional MTI (Weak)	19536157	validated
616	mirtarbase	MIMAT0026622	hsa-miR-619-5p	POLL	27343	ENSG00000166169	PAR-CLIP	Functional MTI (Weak)	26701625	validated
617	mirtarbase	MIMAT0026622	hsa-miR-619-5p	BHMT2	23743	ENSG00000132840	HITS-CLIP	Functional MTI (Weak)	23824327	validated
618	mirtarbase	MIMAT0026622	hsa-miR-619-5p	BHMT2	23743	ENSG00000132840	HITS-CLIP	Functional MTI (Weak)	23313552	validated
619	mirtarbase	MIMAT0026622	hsa-miR-619-5p	SLC44A4	80736	ENSG00000204385	HITS-CLIP	Functional MTI (Weak)	27418678	validated
620	mirtarbase	MIMAT0026622	hsa-miR-619-5p	PARD3	56288	ENSG00000148498	HITS-CLIP	Functional MTI (Weak)	23313552	validated
621	mirtarbase	MIMAT0026622	hsa-miR-619-5p	ACOX1	51	ENSG00000161533	HITS-CLIP	Functional MTI (Weak)	19536157	validated
622	mirtarbase	MIMAT0026622	hsa-miR-619-5p	ZNF865	100507290	ENSG00000261221	HITS-CLIP	Functional MTI (Weak)	23313552	validated
623	mirtarbase	MIMAT0026622	hsa-miR-619-5p	FFAR4	338557	ENSG00000186188	HITS-CLIP	Functional MTI (Weak)	23824327	validated
624	mirtarbase	MIMAT0026622	hsa-miR-619-5p	ACSBG1	23205	ENSG00000103740	PAR-CLIP	Functional MTI (Weak)	23592263	validated
625	mirtarbase	MIMAT0026622	hsa-miR-619-5p	LETM2	137994	ENSG00000165046	HITS-CLIP	Functional MTI (Weak)	19536157	validated
626	mirtarbase	MIMAT0026622	hsa-miR-619-5p	SERF2	10169	ENSG00000140264	PAR-CLIP	Functional MTI (Weak)	23446348	validated
627	mirtarbase	MIMAT0026622	hsa-miR-619-5p	PIGO	84720	ENSG00000165282	HITS-CLIP	Functional MTI (Weak)	23313552	validated
628	mirtarbase	MIMAT0026622	hsa-miR-619-5p	RGS6	9628	ENSG00000182732	HITS-CLIP	Functional MTI (Weak)	23824327	validated
629	mirtarbase	MIMAT0026622	hsa-miR-619-5p	TREM1	54210	ENSG00000124731	HITS-CLIP	Functional MTI (Weak)	23824327	validated
630	mirtarbase	MIMAT0026622	hsa-miR-619-5p	HIP1	3092	ENSG00000127946	PAR-CLIP	Functional MTI (Weak)	23446348	validated
631	mirtarbase	MIMAT0026622	hsa-miR-619-5p	HIP1	3092	ENSG00000127946	HITS-CLIP	Functional MTI (Weak)	23313552	validated
632	mirtarbase	MIMAT0026622	hsa-miR-619-5p	PRPF4	9128	ENSG00000136875	PAR-CLIP	Functional MTI (Weak)	23446348	validated
633	mirtarbase	MIMAT0026622	hsa-miR-619-5p	PRPF4	9128	ENSG00000136875	PAR-CLIP	Functional MTI (Weak)	20371350	validated
634	mirtarbase	MIMAT0026622	hsa-miR-619-5p	CSNK1E	1454	ENSG00000213923	HITS-CLIP	Functional MTI (Weak)	23824327	validated
635	mirtarbase	MIMAT0026622	hsa-miR-619-5p	SP2	6668	ENSG00000167182	HITS-CLIP	Functional MTI (Weak)	27418678	validated
636	mirtarbase	MIMAT0026622	hsa-miR-619-5p	MAPKAPK5	8550	ENSG00000089022	HITS-CLIP	Functional MTI (Weak)	19536157	validated
637	mirtarbase	MIMAT0026622	hsa-miR-619-5p	F2RL3	9002	ENSG00000127533	PAR-CLIP	Functional MTI (Weak)	21572407	validated
638	mirtarbase	MIMAT0026622	hsa-miR-619-5p	KCNMB1	3779	ENSG00000145936	PAR-CLIP	Functional MTI (Weak)	23446348	validated
639	mirtarbase	MIMAT0026622	hsa-miR-619-5p	GOLGA2	2801	ENSG00000167110	HITS-CLIP	Functional MTI (Weak)	23824327	validated
640	mirtarbase	MIMAT0026622	hsa-miR-619-5p	RAB4A	5867	ENSG00000168118	PAR-CLIP	Functional MTI (Weak)	23446348	validated
641	mirtarbase	MIMAT0026622	hsa-miR-619-5p	TTC4	7268	ENSG00000243725	HITS-CLIP	Functional MTI (Weak)	23824327	validated
642	mirtarbase	MIMAT0026622	hsa-miR-619-5p	KCNK6	9424	ENSG00000099337	PAR-CLIP	Functional MTI (Weak)	23446348	validated
643	mirtarbase	MIMAT0026622	hsa-miR-619-5p	HS3ST1	9957	ENSG00000002587	HITS-CLIP	Functional MTI (Weak)	23313552	validated
644	mirtarbase	MIMAT0026622	hsa-miR-619-5p	CCS	9973	ENSG00000173992	HITS-CLIP	Functional MTI (Weak)	23313552	validated
645	mirtarbase	MIMAT0026622	hsa-miR-619-5p	CNGA2	1260	ENSG00000183862	PAR-CLIP	Functional MTI (Weak)	23708386	validated
646	mirtarbase	MIMAT0026622	hsa-miR-619-5p	CNGA2	1260	ENSG00000183862	PAR-CLIP	Functional MTI (Weak)	22291592	validated
647	mirtarbase	MIMAT0026622	hsa-miR-619-5p	TYRO3	7301	ENSG00000092445	PAR-CLIP	Functional MTI (Weak)	23446348	validated
648	mirtarbase	MIMAT0026622	hsa-miR-619-5p	POLR3F	10621	ENSG00000132664	HITS-CLIP	Functional MTI (Weak)	23824327	validated
649	mirtarbase	MIMAT0026622	hsa-miR-619-5p	GMEB1	10691	ENSG00000162419	PAR-CLIP	Functional MTI (Weak)	27292025	validated
650	mirtarbase	MIMAT0026622	hsa-miR-619-5p	TXNL4A	10907	ENSG00000141759	PAR-CLIP	Functional MTI (Weak)	27292025	validated
651	mirtarbase	MIMAT0026622	hsa-miR-619-5p	SURF6	6838	ENSG00000148296	PAR-CLIP	Functional MTI (Weak)	22012620	validated
652	mirtarbase	MIMAT0026622	hsa-miR-619-5p	KIF3A	11127	ENSG00000131437	PAR-CLIP	Functional MTI (Weak)	27292025	validated
653	mirtarbase	MIMAT0026622	hsa-miR-619-5p	ACAP2	23527	ENSG00000114331	HITS-CLIP	Functional MTI (Weak)	23824327	validated
654	mirtarbase	MIMAT0026622	hsa-miR-619-5p	MYO1F	4542	ENSG00000142347	HITS-CLIP	Functional MTI (Weak)	23313552	validated
655	mirtarbase	MIMAT0026622	hsa-miR-619-5p	MOCS3	27304	ENSG00000124217	HITS-CLIP	Functional MTI (Weak)	23824327	validated
656	mirtarbase	MIMAT0026622	hsa-miR-619-5p	SLC2A8	29988	ENSG00000136856	PAR-CLIP	Functional MTI (Weak)	23446348	validated
657	mirtarbase	MIMAT0026622	hsa-miR-619-5p	CEP104	9731	ENSG00000116198	HITS-CLIP	Functional MTI (Weak)	23313552	validated
658	mirtarbase	MIMAT0026622	hsa-miR-619-5p	N4BP2L2	10443	ENSG00000244754	HITS-CLIP	Functional MTI (Weak)	23706177	validated
659	mirtarbase	MIMAT0026622	hsa-miR-619-5p	UBOX5	22888	ENSG00000185019	HITS-CLIP	Functional MTI (Weak)	23313552	validated
660	mirtarbase	MIMAT0026622	hsa-miR-619-5p	MAN2B2	23324	ENSG00000013288	HITS-CLIP	Functional MTI (Weak)	23313552	validated
661	mirtarbase	MIMAT0026622	hsa-miR-619-5p	WSB1	26118	ENSG00000109046	PAR-CLIP	Functional MTI (Weak)	23446348	validated
662	mirtarbase	MIMAT0026622	hsa-miR-619-5p	TRPC4AP	26133	ENSG00000100991	HITS-CLIP	Functional MTI (Weak)	23824327	validated
663	mirtarbase	MIMAT0026622	hsa-miR-619-5p	TMBIM4	51643	ENSG00000155957	HITS-CLIP	Functional MTI (Weak)	19536157	validated
664	mirtarbase	MIMAT0026622	hsa-miR-619-5p	TLR7	51284	ENSG00000196664	HITS-CLIP	Functional MTI (Weak)	23313552	validated
665	mirtarbase	MIMAT0026622	hsa-miR-619-5p	ZNF446	55663	ENSG00000083838	HITS-CLIP	Functional MTI (Weak)	23313552	validated
666	mirtarbase	MIMAT0026622	hsa-miR-619-5p	RMND1	55005	ENSG00000155906	HITS-CLIP	Functional MTI (Weak)	23706177	validated
667	mirtarbase	MIMAT0026622	hsa-miR-619-5p	STX17	55014	ENSG00000136874	PAR-CLIP	Functional MTI (Weak)	23446348	validated
668	mirtarbase	MIMAT0026622	hsa-miR-619-5p	THAP1	55145	ENSG00000131931	HITS-CLIP	Functional MTI (Weak)	23824327	validated
669	mirtarbase	MIMAT0026622	hsa-miR-619-5p	HOXB6	3216	ENSG00000108511	PAR-CLIP	Functional MTI (Weak)	26701625	validated
670	mirtarbase	MIMAT0026622	hsa-miR-619-5p	GTPBP2	54676	ENSG00000172432	PAR-CLIP	Functional MTI (Weak)	23592263	validated
671	mirtarbase	MIMAT0026622	hsa-miR-619-5p	SERINC1	57515	ENSG00000111897	HITS-CLIP	Functional MTI (Weak)	23313552	validated
672	mirtarbase	MIMAT0026622	hsa-miR-619-5p	ZFP14	57677	ENSG00000142065	PAR-CLIP	Functional MTI (Weak)	23446348	validated
673	mirtarbase	MIMAT0026622	hsa-miR-619-5p	EPG5	57724	ENSG00000152223	HITS-CLIP	Functional MTI (Weak)	23313552	validated
674	mirtarbase	MIMAT0026622	hsa-miR-619-5p	LY6G5B	58496	ENSG00000240053	HITS-CLIP	Functional MTI (Weak)	23313552	validated
675	mirtarbase	MIMAT0026622	hsa-miR-619-5p	ZNF70	7621	ENSG00000187792	PAR-CLIP	Functional MTI (Weak)	27292025	validated
676	mirtarbase	MIMAT0026622	hsa-miR-619-5p	C11orf1	64776	ENSG00000137720	HITS-CLIP	Functional MTI (Weak)	23313552	validated
677	mirtarbase	MIMAT0026622	hsa-miR-619-5p	ASB8	140461	ENSG00000177981	HITS-CLIP	Functional MTI (Weak)	23824327	validated
678	mirtarbase	MIMAT0026622	hsa-miR-619-5p	C1orf50	79078	ENSG00000164008	HITS-CLIP	Functional MTI (Weak)	23313552	validated
679	mirtarbase	MIMAT0026622	hsa-miR-619-5p	ECHDC3	79746	ENSG00000134463	PAR-CLIP	Functional MTI (Weak)	27292025	validated
680	mirtarbase	MIMAT0026622	hsa-miR-619-5p	SNIP1	79753	ENSG00000163877	HITS-CLIP	Functional MTI (Weak)	23313552	validated
681	mirtarbase	MIMAT0026622	hsa-miR-619-5p	ZNF665	79788	ENSG00000197497	HITS-CLIP	Functional MTI (Weak)	23313552	validated
682	mirtarbase	MIMAT0026622	hsa-miR-619-5p	CEP135	9662	ENSG00000174799	HITS-CLIP	Functional MTI (Weak)	23824327	validated
683	mirtarbase	MIMAT0026622	hsa-miR-619-5p	CTC1	80169	ENSG00000178971	PAR-CLIP	Functional MTI (Weak)	23592263	validated
684	mirtarbase	MIMAT0026622	hsa-miR-619-5p	CTC1	80169	ENSG00000178971	PAR-CLIP	Functional MTI (Weak)	23446348	validated
685	mirtarbase	MIMAT0026622	hsa-miR-619-5p	CTC1	80169	ENSG00000178971	PAR-CLIP	Functional MTI (Weak)	21572407	validated
686	mirtarbase	MIMAT0026622	hsa-miR-619-5p	CTC1	80169	ENSG00000178971	PAR-CLIP	Functional MTI (Weak)	20371350	validated
687	mirtarbase	MIMAT0026622	hsa-miR-619-5p	CTC1	80169	ENSG00000178971	HITS-CLIP	Functional MTI (Weak)	23706177	validated
688	mirtarbase	MIMAT0026622	hsa-miR-619-5p	CTC1	80169	ENSG00000178971	PAR-CLIP	Functional MTI (Weak)	26701625	validated
689	mirtarbase	MIMAT0026622	hsa-miR-619-5p	CTC1	80169	ENSG00000178971	PAR-CLIP	Functional MTI (Weak)	27292025	validated
690	mirtarbase	MIMAT0026622	hsa-miR-619-5p	CXorf21	80231	ENSG00000120280	HITS-CLIP	Functional MTI (Weak)	23824327	validated
691	mirtarbase	MIMAT0026622	hsa-miR-619-5p	PLA2G12A	81579	ENSG00000123739	PAR-CLIP	Functional MTI (Weak)	23446348	validated
692	mirtarbase	MIMAT0026622	hsa-miR-619-5p	SLC25A33	84275	ENSG00000171612	HITS-CLIP	Functional MTI (Weak)	23313552	validated
693	mirtarbase	MIMAT0026622	hsa-miR-619-5p	DDI2	84301	ENSG00000197312	HITS-CLIP	Functional MTI (Weak)	23313552	validated
694	mirtarbase	MIMAT0026622	hsa-miR-619-5p	PHF5A	84844	ENSG00000100410	PAR-CLIP	Functional MTI (Weak)	23592263	validated
695	mirtarbase	MIMAT0026622	hsa-miR-619-5p	ARHGEF39	84904	ENSG00000137135	HITS-CLIP	Functional MTI (Weak)	23824327	validated
696	mirtarbase	MIMAT0026622	hsa-miR-619-5p	RAB11FIP4	84440	ENSG00000131242	PAR-CLIP	Functional MTI (Weak)	23446348	validated
697	mirtarbase	MIMAT0026622	hsa-miR-619-5p	ATCAY	85300	ENSG00000167654	HITS-CLIP	Functional MTI (Weak)	23824327	validated
698	mirtarbase	MIMAT0026622	hsa-miR-619-5p	ATCAY	85300	ENSG00000167654	HITS-CLIP	Functional MTI (Weak)	19536157	validated
699	mirtarbase	MIMAT0026622	hsa-miR-619-5p	MFN1	55669	ENSG00000171109	PAR-CLIP	Functional MTI (Weak)	23446348	validated
700	mirtarbase	MIMAT0026622	hsa-miR-619-5p	CDKN2AIPNL	91368	ENSG00000237190	HITS-CLIP	Functional MTI (Weak)	23313552	validated
701	mirtarbase	MIMAT0026622	hsa-miR-619-5p	ASB16	92591	ENSG00000161664	HITS-CLIP	Functional MTI (Weak)	23313552	validated
702	mirtarbase	MIMAT0026622	hsa-miR-619-5p	ZNF689	115509	ENSG00000156853	HITS-CLIP	Functional MTI (Weak)	23824327	validated
703	mirtarbase	MIMAT0026622	hsa-miR-619-5p	WDR92	116143	ENSG00000243667	HITS-CLIP	Functional MTI (Weak)	27418678	validated
704	mirtarbase	MIMAT0026622	hsa-miR-619-5p	ICA1L	130026	ENSG00000163596	HITS-CLIP	Functional MTI (Weak)	23824327	validated
705	mirtarbase	MIMAT0026622	hsa-miR-619-5p	MPLKIP	136647	ENSG00000168303	PAR-CLIP	Functional MTI (Weak)	22012620	validated
706	mirtarbase	MIMAT0026622	hsa-miR-619-5p	COMTD1	118881	ENSG00000165644	PAR-CLIP	Functional MTI (Weak)	23446348	validated
707	mirtarbase	MIMAT0026622	hsa-miR-619-5p	SLFN13	146857	ENSG00000154760	HITS-CLIP	Functional MTI (Weak)	23824327	validated
708	mirtarbase	MIMAT0026622	hsa-miR-619-5p	KIF6	221458	ENSG00000164627	PAR-CLIP	Functional MTI (Weak)	23446348	validated
709	mirtarbase	MIMAT0026622	hsa-miR-619-5p	GJD3	125111	ENSG00000183153	HITS-CLIP	Functional MTI (Weak)	23824327	validated
710	mirtarbase	MIMAT0026622	hsa-miR-619-5p	RAB42	115273	ENSG00000188060	HITS-CLIP	Functional MTI (Weak)	23706177	validated
711	mirtarbase	MIMAT0026622	hsa-miR-619-5p	PGBD4	161779	ENSG00000182405	HITS-CLIP	Functional MTI (Weak)	23824327	validated
712	mirtarbase	MIMAT0026622	hsa-miR-619-5p	RNF152	220441	ENSG00000176641	HITS-CLIP	Functional MTI (Weak)	23824327	validated
713	mirtarbase	MIMAT0026622	hsa-miR-619-5p	NEGR1	257194	ENSG00000172260	HITS-CLIP	Functional MTI (Weak)	23824327	validated
714	mirtarbase	MIMAT0026622	hsa-miR-619-5p	NEK8	284086	ENSG00000160602	PAR-CLIP	Functional MTI (Weak)	23446348	validated
715	mirtarbase	MIMAT0026622	hsa-miR-619-5p	ISCA2	122961	ENSG00000165898	HITS-CLIP	Functional MTI (Weak)	23313552	validated
716	mirtarbase	MIMAT0026622	hsa-miR-619-5p	QRFPR	84109	ENSG00000186867	PAR-CLIP	Functional MTI (Weak)	23446348	validated
717	mirtarbase	MIMAT0026622	hsa-miR-619-5p	QRFPR	84109	ENSG00000186867	HITS-CLIP	Functional MTI (Weak)	23313552	validated
718	mirtarbase	MIMAT0026622	hsa-miR-619-5p	RNF216	54476	ENSG00000011275	HITS-CLIP	Functional MTI (Weak)	23824327	validated
719	mirtarbase	MIMAT0026622	hsa-miR-619-5p	LCTL	197021	ENSG00000188501	HITS-CLIP	Functional MTI (Weak)	23824327	validated
720	mirtarbase	MIMAT0026622	hsa-miR-619-5p	GADL1	339896	ENSG00000144644	PAR-CLIP	Functional MTI (Weak)	23446348	validated
721	mirtarbase	MIMAT0026622	hsa-miR-619-5p	GADL1	339896	ENSG00000144644	PAR-CLIP	Functional MTI (Weak)	20371350	validated
722	mirtarbase	MIMAT0026622	hsa-miR-619-5p	ANKRD62	342850	ENSG00000181626	PAR-CLIP	Functional MTI (Weak)	23446348	validated
723	mirtarbase	MIMAT0026622	hsa-miR-619-5p	LDHD	197257	ENSG00000166816	HITS-CLIP	Functional MTI (Weak)	23313552	validated
724	mirtarbase	MIMAT0026622	hsa-miR-619-5p	SPEM1	374768	ENSG00000181323	HITS-CLIP	Functional MTI (Weak)	23313552	validated
725	mirtarbase	MIMAT0026622	hsa-miR-619-5p	ZNF7	7553	ENSG00000147789	HITS-CLIP	Functional MTI (Weak)	23313552	validated
726	mirtarbase	MIMAT0026622	hsa-miR-619-5p	WDR53	348793	ENSG00000185798	HITS-CLIP	Functional MTI (Weak)	23313552	validated
727	mirtarbase	MIMAT0026622	hsa-miR-619-5p	MRPL37	51253	ENSG00000116221	HITS-CLIP	Functional MTI (Weak)	23313552	validated
728	mirtarbase	MIMAT0026622	hsa-miR-619-5p	LRRD1	401387	ENSG00000240720	HITS-CLIP	Functional MTI (Weak)	23313552	validated
729	mirtarbase	MIMAT0026622	hsa-miR-619-5p	ULBP3	79465	ENSG00000131019	HITS-CLIP	Functional MTI (Weak)	23824327	validated
730	mirtarbase	MIMAT0026622	hsa-miR-619-5p	ULBP3	79465	ENSG00000131019	HITS-CLIP	Functional MTI (Weak)	23313552	validated
731	mirtarbase	MIMAT0026622	hsa-miR-619-5p	METTL8	79828	ENSG00000123600	HITS-CLIP	Functional MTI (Weak)	23313552	validated
732	mirtarbase	MIMAT0026622	hsa-miR-619-5p	LY6G5B	58496	ENSG00000244672	HITS-CLIP	Functional MTI (Weak)	23313552	validated
733	mirtarbase	MIMAT0026622	hsa-miR-619-5p	LY6G5B	58496	ENSG00000239285	HITS-CLIP	Functional MTI (Weak)	23313552	validated
734	mirtarbase	MIMAT0026622	hsa-miR-619-5p	LY6G5B	58496	ENSG00000239497	HITS-CLIP	Functional MTI (Weak)	23313552	validated
735	mirtarbase	MIMAT0026622	hsa-miR-619-5p	LY6G5B	58496	ENSG00000241132	HITS-CLIP	Functional MTI (Weak)	23313552	validated
736	mirtarbase	MIMAT0026622	hsa-miR-619-5p	LY6G5B	58496	ENSG00000240433	HITS-CLIP	Functional MTI (Weak)	23313552	validated
737	mirtarbase	MIMAT0026622	hsa-miR-619-5p	LY6G5B	58496	ENSG00000241713	HITS-CLIP	Functional MTI (Weak)	23313552	validated
738	mirtarbase	MIMAT0026622	hsa-miR-619-5p	MOGAT1	116255	ENSG00000124003	PAR-CLIP	Functional MTI (Weak)	22012620	validated
739	mirtarbase	MIMAT0026622	hsa-miR-619-5p	SLC44A4	80736	ENSG00000203463	HITS-CLIP	Functional MTI (Weak)	27418678	validated
740	mirtarbase	MIMAT0026622	hsa-miR-619-5p	SLC44A4	80736	ENSG00000229077	HITS-CLIP	Functional MTI (Weak)	27418678	validated
741	mirtarbase	MIMAT0026622	hsa-miR-619-5p	SLC44A4	80736	ENSG00000235336	HITS-CLIP	Functional MTI (Weak)	27418678	validated
742	mirtarbase	MIMAT0026622	hsa-miR-619-5p	SLC44A4	80736	ENSG00000228263	HITS-CLIP	Functional MTI (Weak)	27418678	validated
743	mirtarbase	MIMAT0026622	hsa-miR-619-5p	SLC44A4	80736	ENSG00000231479	HITS-CLIP	Functional MTI (Weak)	27418678	validated
744	mirtarbase	MIMAT0026622	hsa-miR-619-5p	SLC44A4	80736	ENSG00000206378	HITS-CLIP	Functional MTI (Weak)	27418678	validated
745	mirtarbase	MIMAT0026622	hsa-miR-619-5p	SLC44A4	80736	ENSG00000232180	HITS-CLIP	Functional MTI (Weak)	27418678	validated
746	mirtarbase	MIMAT0026622	hsa-miR-619-5p	GDF5OS	554250		HITS-CLIP	Functional MTI (Weak)	23313552	validated
747	mirtarbase	MIMAT0026622	hsa-miR-619-5p	GTF2H2	728340	ENSG00000145736	HITS-CLIP	Functional MTI (Weak)	23824327	validated
748	mirtarbase	MIMAT0026622	hsa-miR-619-5p	GTF2H2	728340	ENSG00000145736	HITS-CLIP	Functional MTI (Weak)	23313552	validated
749	mirtarbase	MIMAT0026622	hsa-miR-619-5p	HSPE1-MOB4	100529241	ENSG00000270757	PAR-CLIP	Functional MTI (Weak)	23446348	validated
750	mirtarbase	MIMAT0026622	hsa-miR-619-5p	ABHD18	80167	ENSG00000164074	HITS-CLIP	Functional MTI (Weak)	23313552	validated
751	mirtarbase	MIMAT0026622	hsa-miR-619-5p	ZNF623	9831	ENSG00000276340	PAR-CLIP	Functional MTI (Weak)	27292025	validated
752	mirtarbase	MIMAT0026622	hsa-miR-619-5p	ZNF707	286075	ENSG00000274352	HITS-CLIP	Functional MTI (Weak)	23313552	validated
753	mirtarbase	MIMAT0026622	hsa-miR-619-5p	TLCD2	727910	ENSG00000275246	HITS-CLIP	Functional MTI (Weak)	23824327	validated
754	mirtarbase	MIMAT0026622	hsa-miR-619-5p	TRPM1	4308	ENSG00000274965	PAR-CLIP	Functional MTI (Weak)	23446348	validated
755	mirtarbase	MIMAT0026622	hsa-miR-619-5p	ZNF85	7639	ENSG00000278091	HITS-CLIP	Functional MTI (Weak)	19536157	validated
756	mirtarbase	MIMAT0026622	hsa-miR-619-5p	CCL5	6352	ENSG00000274233	PAR-CLIP	Functional MTI (Weak)	23446348	validated
757	mirtarbase	MIMAT0026622	hsa-miR-619-5p	CCL5	6352	ENSG00000274233	HITS-CLIP	Functional MTI (Weak)	23313552	validated
758	mirtarbase	MIMAT0026622	hsa-miR-619-5p	C11orf98	102288414	ENSG00000278615	PAR-CLIP	Functional MTI (Weak)	27292025	validated
759	mirtarbase	MIMAT0026622	hsa-miR-619-5p	ARMT1	79624	ENSG00000146476	HITS-CLIP	Functional MTI (Weak)	27418678	validated
760	mirtarbase	MIMAT0026622	hsa-miR-619-5p	SURF6	6838	ENSG00000281309	PAR-CLIP	Functional MTI (Weak)	22012620	validated
761	mirtarbase	MIMAT0026622	hsa-miR-619-5p	MACF1	643314	ENSG00000127603	HITS-CLIP	Functional MTI (Weak)	23824327	validated
762	mirtarbase	MIMAT0026622	hsa-miR-619-5p	MACF1	643314	ENSG00000127603	HITS-CLIP	Functional MTI (Weak)	23313552	validated
763	mirtarbase	MIMAT0026622	hsa-miR-619-5p	PCNX2	80003	ENSG00000135749	HITS-CLIP	Functional MTI (Weak)	21572407	validated
764	mirtarbase	MIMAT0026622	hsa-miR-619-5p	PCNX2	80003	ENSG00000135749	PAR-CLIP	Functional MTI (Weak)	27292025	validated
765	mirtarbase	MIMAT0026622	hsa-miR-619-5p	LNPK	80856	ENSG00000144320	HITS-CLIP	Functional MTI (Weak)	23824327	validated
766	mirtarbase	MIMAT0026622	hsa-miR-619-5p	SELENOI	85465	ENSG00000138018	HITS-CLIP	Functional MTI (Weak)	23313552	validated
767	mirtarbase	MIMAT0026622	hsa-miR-619-5p	FAAP24	91442	ENSG00000131944	HITS-CLIP	Functional MTI (Weak)	23313552	validated
768	mirtarbase	MIMAT0026622	hsa-miR-619-5p	LIX1L	128077	ENSG00000271601	PAR-CLIP	Functional MTI (Weak)	23592263	validated
769	mirtarbase	MIMAT0026622	hsa-miR-619-5p	LIX1L	128077	ENSG00000271601	PAR-CLIP	Functional MTI (Weak)	23446348	validated
770	mirtarbase	MIMAT0026622	hsa-miR-619-5p	CCDC125	202243	ENSG00000277868	HITS-CLIP	Functional MTI (Weak)	23313552	validated
771	mirtarbase	MIMAT0026622	hsa-miR-619-5p	GPAT4	137964	ENSG00000158669	PAR-CLIP	Functional MTI (Weak)	26701625	validated
772	mirtarbase	MIMAT0026622	hsa-miR-619-5p	CEP72	55722	ENSG00000280688	PAR-CLIP	Functional MTI (Weak)	23446348	validated
773	mirtarbase	MIMAT0026622	hsa-miR-619-5p	CEP72	55722	ENSG00000280688	PAR-CLIP	Functional MTI (Weak)	20371350	validated
774	mirtarbase	MIMAT0026622	hsa-miR-619-5p	WDR97	340390	ENSG00000179698	PAR-CLIP	Functional MTI (Weak)	22012620	validated
775	mirtarbase	MIMAT0026622	hsa-miR-619-5p	STAG3L3	378108	ENSG00000174353	PAR-CLIP	Functional MTI (Weak)	23446348	validated
776	mirtarbase	MIMAT0026622	hsa-miR-619-5p	ZNF878	729747	ENSG00000257446	HITS-CLIP	Functional MTI (Weak)	23824327	validated
777	mirtarbase	MIMAT0026622	hsa-miR-619-5p	ZNF878	729747	ENSG00000257446	HITS-CLIP	Functional MTI (Weak)	23313552	validated
778	mirtarbase	MIMAT0026622	hsa-miR-619-5p	ZNF878	729747	ENSG00000257446	PAR-CLIP	Functional MTI (Weak)	27292025	validated
779	mirtarbase	MIMAT0026622	hsa-miR-619-5p	MINDY2	54629	ENSG00000128923	PAR-CLIP	Functional MTI (Weak)	23446348	validated
780	mirtarbase	MIMAT0026622	hsa-miR-619-5p	ELOC	6921	ENSG00000154582	HITS-CLIP	Functional MTI (Weak)	23824327	validated
781	mirtarbase	MIMAT0026622	hsa-miR-619-5p	TENT4B	64282	ENSG00000121274	HITS-CLIP	Functional MTI (Weak)	23313552	validated
782	mirtarbase	MIMAT0026622	hsa-miR-619-5p	GTF2H2	728340	ENSG00000275045	HITS-CLIP	Functional MTI (Weak)	23824327	validated
783	mirtarbase	MIMAT0026622	hsa-miR-619-5p	GTF2H2	728340	ENSG00000275045	HITS-CLIP	Functional MTI (Weak)	23313552	validated
784	mirtarbase	MIMAT0026622	hsa-miR-619-5p	MED18	54797	ENSG00000284944	PAR-CLIP	Functional MTI (Weak)	23446348	validated
785	mirtarbase	MIMAT0026622	hsa-miR-619-5p	VPS53	55275	ENSG00000283883	HITS-CLIP	Functional MTI (Weak)	23313552	validated
786	mirtarbase	MIMAT0026622	hsa-miR-619-5p	PLAAT3	11145	ENSG00000176485	HITS-CLIP	Functional MTI (Weak)	23824327	validated
787	mirtarbase	MIMAT0026622	hsa-miR-619-5p	SLC35E2A	9906	ENSG00000215790	PAR-CLIP	Functional MTI (Weak)	22012620	validated
788	mirtarbase	MIMAT0026622	hsa-miR-619-5p	PRXL2A	84293	ENSG00000122378	HITS-CLIP	Functional MTI (Weak)	23313552	validated
789	mirtarbase	MIMAT0026622	hsa-miR-619-5p	CCDC198	55195	ENSG00000100557	HITS-CLIP	Functional MTI (Weak)	23313552	validated
790	mirtarbase	MIMAT0026622	hsa-miR-619-5p	GTF2H2	728340	ENSG00000276910	HITS-CLIP	Functional MTI (Weak)	23824327	validated
791	mirtarbase	MIMAT0026622	hsa-miR-619-5p	GTF2H2	728340	ENSG00000276910	HITS-CLIP	Functional MTI (Weak)	23313552	validated
792	mirtarbase	MIMAT0026622	hsa-miR-619-5p	VPS26C	10311	ENSG00000157538	PAR-CLIP	Functional MTI (Weak)	23708386	validated
793	mirtarbase	MIMAT0026622	hsa-miR-619-5p	PLPBP	11212	ENSG00000147471	PAR-CLIP	Functional MTI (Weak)	23446348	validated
794	mirtarbase	MIMAT0026622	hsa-miR-619-5p	SEPTIN6	23157	ENSG00000125354	HITS-CLIP	Functional MTI (Weak)	22927820	validated
795	mirtarbase	MIMAT0026622	hsa-miR-619-5p	SEPTIN6	23157	ENSG00000125354	HITS-CLIP	Functional MTI (Weak)	27418678	validated
796	mirtarbase	MIMAT0026622	hsa-miR-619-5p	MTMR9	66036	ENSG00000285032	HITS-CLIP	Functional MTI (Weak)	22927820	validated
797	mirtarbase	MIMAT0026622	hsa-miR-619-5p	RESF1	55196	ENSG00000174718	PAR-CLIP	Functional MTI (Weak)	23446348	validated
798	mirtarbase	MIMAT0026622	hsa-miR-619-5p	H2AC8	3012	ENSG00000277075	PAR-CLIP	Functional MTI (Weak)	23446348	validated
799	mirtarbase	MIMAT0026622	hsa-miR-619-5p	TENT5B	115572	ENSG00000158246	HITS-CLIP	Functional MTI (Weak)	23824327	validated
800	mirtarbase	MIMAT0026622	hsa-miR-619-5p	ANKS4B	257629	ENSG00000284290	HITS-CLIP	Functional MTI (Weak)	23313552	validated
801	mirtarbase	MIMAT0026622	hsa-miR-619-5p	CALHM5	254228	ENSG00000178033	PAR-CLIP	Functional MTI (Weak)	22012620	validated
802	mirtarbase	MIMAT0026622	hsa-miR-619-5p	SEPTIN14	346288	ENSG00000154997	PAR-CLIP	Functional MTI (Weak)	23446348	validated
803	mirtarbase	MIMAT0026622	hsa-miR-619-5p	SPHAR	10638		PAR-CLIP	Functional MTI (Weak)	23446348	validated
804	mirtarbase	MIMAT0026622	hsa-miR-619-5p	CASP16P	197350		PAR-CLIP	Functional MTI (Weak)	23446348	validated
805	mirtarbase	MIMAT0026622	hsa-miR-619-5p	SPEM1	374768	ENSG00000284598	HITS-CLIP	Functional MTI (Weak)	23313552	validated
806	mirtarbase	MIMAT0026622	hsa-miR-619-5p	C1orf220	400798		PAR-CLIP	Functional MTI (Weak)	23446348	validated
807	mirtarbase	MIMAT0026622	hsa-miR-619-5p	LINC00598	646982		HITS-CLIP	Functional MTI (Weak)	23313552	validated
808	mirtarbase	MIMAT0027515	hsa-miR-6807-3p	TNFRSF21	27242	ENSG00000146072	PAR-CLIP	Functional MTI (Weak)	21572407	validated
809	mirtarbase	MIMAT0027515	hsa-miR-6807-3p	HIF1A	3091	ENSG00000100644	PAR-CLIP	Functional MTI (Weak)	21572407	validated
810	mirtarbase	MIMAT0027515	hsa-miR-6807-3p	TP53INP1	94241	ENSG00000164938	PAR-CLIP	Functional MTI (Weak)	24398324	validated
811	mirtarbase	MIMAT0027515	hsa-miR-6807-3p	ACBD3	64746	ENSG00000182827	PAR-CLIP	Functional MTI (Weak)	23592263	validated
812	mirtarbase	MIMAT0027515	hsa-miR-6807-3p	BACH2	60468	ENSG00000112182	HITS-CLIP	Functional MTI (Weak)	23824327	validated
813	mirtarbase	MIMAT0027515	hsa-miR-6807-3p	BTG1	694	ENSG00000133639	HITS-CLIP	Functional MTI (Weak)	23313552	validated
814	mirtarbase	MIMAT0027515	hsa-miR-6807-3p	HOXA13	3209	ENSG00000106031	PAR-CLIP	Functional MTI (Weak)	22012620	validated
815	mirtarbase	MIMAT0027515	hsa-miR-6807-3p	MXD1	4084	ENSG00000059728	HITS-CLIP	Functional MTI (Weak)	23313552	validated
816	mirtarbase	MIMAT0027515	hsa-miR-6807-3p	MAP1B	4131	ENSG00000131711	PAR-CLIP	Functional MTI (Weak)	20371350	validated
817	mirtarbase	MIMAT0027515	hsa-miR-6807-3p	PLCG1	5335	ENSG00000124181	PAR-CLIP	Functional MTI (Weak)	26701625	validated
818	mirtarbase	MIMAT0027515	hsa-miR-6807-3p	PPL	5493	ENSG00000118898	PAR-CLIP	Functional MTI (Weak)	26701625	validated
819	mirtarbase	MIMAT0027515	hsa-miR-6807-3p	TMSB4X	7114	ENSG00000205542	PAR-CLIP	Functional MTI (Weak)	22012620	validated
820	mirtarbase	MIMAT0027515	hsa-miR-6807-3p	FXR1	8087	ENSG00000114416	PAR-CLIP	Functional MTI (Weak)	26701625	validated
821	mirtarbase	MIMAT0027515	hsa-miR-6807-3p	SRSF11	9295	ENSG00000116754	PAR-CLIP	Functional MTI (Weak)	22100165	validated
822	mirtarbase	MIMAT0027515	hsa-miR-6807-3p	TCERG1	10915	ENSG00000113649	HITS-CLIP	Functional MTI (Weak)	23824327	validated
823	mirtarbase	MIMAT0027515	hsa-miR-6807-3p	CKAP4	10970	ENSG00000136026	HITS-CLIP	Functional MTI (Weak)	23824327	validated
824	mirtarbase	MIMAT0027515	hsa-miR-6807-3p	HSPA4L	22824	ENSG00000164070	PAR-CLIP	Functional MTI (Weak)	24398324	validated
825	mirtarbase	MIMAT0027515	hsa-miR-6807-3p	HSPA4L	22824	ENSG00000164070	PAR-CLIP	Functional MTI (Weak)	21572407	validated
826	mirtarbase	MIMAT0027515	hsa-miR-6807-3p	MON2	23041	ENSG00000061987	PAR-CLIP	Functional MTI (Weak)	26701625	validated
827	mirtarbase	MIMAT0027515	hsa-miR-6807-3p	VPS8	23355	ENSG00000156931	HITS-CLIP	Functional MTI (Weak)	23824327	validated
828	mirtarbase	MIMAT0027515	hsa-miR-6807-3p	OSBPL3	26031	ENSG00000070882	PAR-CLIP	Functional MTI (Weak)	23446348	validated
829	mirtarbase	MIMAT0027515	hsa-miR-6807-3p	GHITM	27069	ENSG00000165678	PAR-CLIP	Functional MTI (Weak)	23446348	validated
830	mirtarbase	MIMAT0027515	hsa-miR-6807-3p	OSTM1	28962	ENSG00000081087	PAR-CLIP	Functional MTI (Weak)	27292025	validated
831	mirtarbase	MIMAT0027515	hsa-miR-6807-3p	FLVCR1	28982	ENSG00000162769	PAR-CLIP	Functional MTI (Weak)	20371350	validated
832	mirtarbase	MIMAT0027515	hsa-miR-6807-3p	TACO1	51204	ENSG00000136463	HITS-CLIP	Functional MTI (Weak)	23824327	validated
833	mirtarbase	MIMAT0027515	hsa-miR-6807-3p	NCAPG2	54892	ENSG00000146918	PAR-CLIP	Functional MTI (Weak)	27292025	validated
834	mirtarbase	MIMAT0027515	hsa-miR-6807-3p	LSG1	55341	ENSG00000041802	HITS-CLIP	Functional MTI (Weak)	19536157	validated
835	mirtarbase	MIMAT0027515	hsa-miR-6807-3p	ZNF490	57474	ENSG00000188033	HITS-CLIP	Functional MTI (Weak)	19536157	validated
836	mirtarbase	MIMAT0027515	hsa-miR-6807-3p	ZNF317	57693	ENSG00000130803	PAR-CLIP	Functional MTI (Weak)	23592263	validated
837	mirtarbase	MIMAT0027515	hsa-miR-6807-3p	CREBZF	58487	ENSG00000137504	PAR-CLIP	Functional MTI (Weak)	21572407	validated
838	mirtarbase	MIMAT0027515	hsa-miR-6807-3p	TAF1D	79101	ENSG00000166012	PAR-CLIP	Functional MTI (Weak)	22012620	validated
839	mirtarbase	MIMAT0027515	hsa-miR-6807-3p	HAUS3	79441	ENSG00000214367	PAR-CLIP	Functional MTI (Weak)	27292025	validated
840	mirtarbase	MIMAT0027515	hsa-miR-6807-3p	CDC73	79577	ENSG00000134371	HITS-CLIP	Functional MTI (Weak)	23313552	validated
841	mirtarbase	MIMAT0027515	hsa-miR-6807-3p	DNAL1	83544	ENSG00000119661	HITS-CLIP	Functional MTI (Weak)	23824327	validated
842	mirtarbase	MIMAT0027515	hsa-miR-6807-3p	DNAL1	83544	ENSG00000119661	HITS-CLIP	Functional MTI (Weak)	27418678	validated
843	mirtarbase	MIMAT0027515	hsa-miR-6807-3p	STK40	83931	ENSG00000196182	HITS-CLIP	Functional MTI (Weak)	23824327	validated
844	mirtarbase	MIMAT0027515	hsa-miR-6807-3p	LMLN	89782	ENSG00000185621	PAR-CLIP	Functional MTI (Weak)	23446348	validated
845	mirtarbase	MIMAT0027515	hsa-miR-6807-3p	LMLN	89782	ENSG00000185621	PAR-CLIP	Functional MTI (Weak)	27292025	validated
846	mirtarbase	MIMAT0027515	hsa-miR-6807-3p	LACTB	114294	ENSG00000103642	HITS-CLIP	Functional MTI (Weak)	23313552	validated
847	mirtarbase	MIMAT0027515	hsa-miR-6807-3p	MTX3	345778	ENSG00000177034	PAR-CLIP	Functional MTI (Weak)	27292025	validated
848	mirtarbase	MIMAT0027515	hsa-miR-6807-3p	NHLRC2	374354	ENSG00000196865	HITS-CLIP	Functional MTI (Weak)	23824327	validated
849	mirtarbase	MIMAT0027515	hsa-miR-6807-3p	SFTPB	6439	ENSG00000168878	PAR-CLIP	Functional MTI (Weak)	23446348	validated
850	mirtarbase	MIMAT0027515	hsa-miR-6807-3p	TMEM67	91147	ENSG00000164953	PAR-CLIP	Functional MTI (Weak)	22291592	validated
851	mirtarbase	MIMAT0027515	hsa-miR-6807-3p	TCF7L2	6934	ENSG00000148737	PAR-CLIP	Functional MTI (Weak)	23446348	validated
852	mirtarbase	MIMAT0027515	hsa-miR-6807-3p	TCF7L2	6934	ENSG00000148737	PAR-CLIP	Functional MTI (Weak)	21572407	validated
853	mirtarbase	MIMAT0027515	hsa-miR-6807-3p	ZNF583	147949	ENSG00000198440	PAR-CLIP	Functional MTI (Weak)	22100165	validated
854	mirtarbase	MIMAT0027515	hsa-miR-6807-3p	ZNF268	10795	ENSG00000090612	PAR-CLIP	Functional MTI (Weak)	23446348	validated
855	mirtarbase	MIMAT0027515	hsa-miR-6807-3p	ZNF268	10795	ENSG00000090612	PAR-CLIP	Functional MTI (Weak)	20371350	validated
856	mirtarbase	MIMAT0027515	hsa-miR-6807-3p	CA6	765	ENSG00000131686	HITS-CLIP	Functional MTI (Weak)	23706177	validated
857	mirtarbase	MIMAT0027515	hsa-miR-6807-3p	ELF5	2001	ENSG00000135374	HITS-CLIP	Functional MTI (Weak)	19536157	validated
858	mirtarbase	MIMAT0027515	hsa-miR-6807-3p	HINFP	25988	ENSG00000172273	HITS-CLIP	Functional MTI (Weak)	19536157	validated
859	mirtarbase	MIMAT0027515	hsa-miR-6807-3p	PHF1	5252	ENSG00000112511	PAR-CLIP	Functional MTI (Weak)	26701625	validated
860	mirtarbase	MIMAT0027515	hsa-miR-6807-3p	RAB11B	9230	ENSG00000185236	PAR-CLIP	Functional MTI (Weak)	23446348	validated
861	mirtarbase	MIMAT0027515	hsa-miR-6807-3p	RAB11B	9230	ENSG00000185236	PAR-CLIP	Functional MTI (Weak)	26701625	validated
862	mirtarbase	MIMAT0027515	hsa-miR-6807-3p	RAB11B	9230	ENSG00000185236	PAR-CLIP	Functional MTI (Weak)	27292025	validated
863	mirtarbase	MIMAT0027515	hsa-miR-6807-3p	SNRNP27	11017	ENSG00000124380	PAR-CLIP	Functional MTI (Weak)	23592263	validated
864	mirtarbase	MIMAT0027515	hsa-miR-6807-3p	TMEM63A	9725	ENSG00000196187	PAR-CLIP	Functional MTI (Weak)	21572407	validated
865	mirtarbase	MIMAT0027515	hsa-miR-6807-3p	PNRC2	55629	ENSG00000189266	PAR-CLIP	Functional MTI (Weak)	21572407	validated
866	mirtarbase	MIMAT0027515	hsa-miR-6807-3p	MMGT1	93380	ENSG00000169446	HITS-CLIP	Functional MTI (Weak)	23313552	validated
867	mirtarbase	MIMAT0027515	hsa-miR-6807-3p	SLC4A2	6522	ENSG00000164889	HITS-CLIP	Functional MTI (Weak)	19536157	validated
868	mirtarbase	MIMAT0027515	hsa-miR-6807-3p	UBXN11	91544	ENSG00000158062	HITS-CLIP	Functional MTI (Weak)	23824327	validated
869	mirtarbase	MIMAT0027515	hsa-miR-6807-3p	PHF1	5252	ENSG00000239756	PAR-CLIP	Functional MTI (Weak)	26701625	validated
870	mirtarbase	MIMAT0027515	hsa-miR-6807-3p	PHF1	5252	ENSG00000225553	PAR-CLIP	Functional MTI (Weak)	26701625	validated
871	mirtarbase	MIMAT0027515	hsa-miR-6807-3p	POTED	317754	ENSG00000166351	PAR-CLIP	Functional MTI (Weak)	27292025	validated
872	mirtarbase	MIMAT0027515	hsa-miR-6807-3p	WDR82P1	728505		HITS-CLIP	Functional MTI (Weak)	19536157	validated
873	mirtarbase	MIMAT0027515	hsa-miR-6807-3p	ADSS2	159	ENSG00000035687	PAR-CLIP	Functional MTI (Weak)	22012620	validated
874	mirtarbase	MIMAT0027515	hsa-miR-6807-3p	ADSS2	159	ENSG00000035687	PAR-CLIP	Functional MTI (Weak)	21572407	validated
875	mirtarbase	MIMAT0027515	hsa-miR-6807-3p	ADSS2	159	ENSG00000035687	PAR-CLIP	Functional MTI (Weak)	20371350	validated
876	mirtarbase	MIMAT0027515	hsa-miR-6807-3p	INSYN2B	100131897	ENSG00000204767	HITS-CLIP	Functional MTI (Weak)	19536157	validated
877	mirtarbase	MIMAT0027515	hsa-miR-6807-3p	PGAP4	84302	ENSG00000165152	PAR-CLIP	Functional MTI (Weak)	26701625	validated
878	mirtarbase	MIMAT0027515	hsa-miR-6807-3p	MARCHF5	54708	ENSG00000198060	HITS-CLIP	Functional MTI (Weak)	23824327	validated
879	mirtarbase	MIMAT0027515	hsa-miR-6807-3p	MARCHF5	54708	ENSG00000198060	HITS-CLIP	Functional MTI (Weak)	23313552	validated
880	mirtarbase	MIMAT0027515	hsa-miR-6807-3p	MARCHF5	54708	ENSG00000198060	HITS-CLIP	Functional MTI (Weak)	22927820	validated
881	mirtarbase	MIMAT0027515	hsa-miR-6807-3p	MARCHF5	54708	ENSG00000198060	HITS-CLIP	Functional MTI (Weak)	27418678	validated
882	mirtarbase	MIMAT0027515	hsa-miR-6807-3p	MARCHF5	54708	ENSG00000198060	HITS-CLIP	Functional MTI (Weak)	28735896	validated
883	mirtarbase	MIMAT0031004	hsa-miR-8077	SENP8	123228	ENSG00000166192	HITS-CLIP	Functional MTI (Weak)	23824327	validated
884	mirtarbase	MIMAT0031004	hsa-miR-8077	EPB41L4B	54566	ENSG00000095203	HITS-CLIP	Functional MTI (Weak)	23824327	validated
885	mirtarbase	MIMAT0031004	hsa-miR-8077	SLC30A7	148867	ENSG00000162695	PAR-CLIP//HITS-CLIP	Functional MTI (Weak)	21572407	validated
886	mirtarbase	MIMAT0031004	hsa-miR-8077	KLF13	51621	ENSG00000169926	PAR-CLIP	Functional MTI (Weak)	27292025	validated
887	mirtarbase	MIMAT0031004	hsa-miR-8077	FGFR1	2260	ENSG00000077782	PAR-CLIP	Functional MTI (Weak)	26701625	validated
888	mirtarbase	MIMAT0031004	hsa-miR-8077	CSTF1	1477	ENSG00000101138	PAR-CLIP	Functional MTI (Weak)	22012620	validated
889	mirtarbase	MIMAT0031004	hsa-miR-8077	EFNB2	1948	ENSG00000125266	PAR-CLIP	Functional MTI (Weak)	22012620	validated
890	mirtarbase	MIMAT0031004	hsa-miR-8077	EFNB2	1948	ENSG00000125266	PAR-CLIP	Functional MTI (Weak)	20371350	validated
891	mirtarbase	MIMAT0031004	hsa-miR-8077	FABP3	2170	ENSG00000121769	PAR-CLIP	Functional MTI (Weak)	23592263	validated
892	mirtarbase	MIMAT0031004	hsa-miR-8077	FRK	2444	ENSG00000111816	PAR-CLIP	Functional MTI (Weak)	22012620	validated
893	mirtarbase	MIMAT0031004	hsa-miR-8077	GABPB1	2553	ENSG00000104064	PAR-CLIP	Functional MTI (Weak)	23446348	validated
894	mirtarbase	MIMAT0031004	hsa-miR-8077	HNRNPA1	3178	ENSG00000135486	HITS-CLIP	Functional MTI (Weak)	23313552	validated
895	mirtarbase	MIMAT0031004	hsa-miR-8077	HNRNPU	3192	ENSG00000153187	HITS-CLIP	Functional MTI (Weak)	22927820	validated
896	mirtarbase	MIMAT0031004	hsa-miR-8077	NEK3	4752	ENSG00000136098	PAR-CLIP	Functional MTI (Weak)	27292025	validated
897	mirtarbase	MIMAT0031004	hsa-miR-8077	PIK3CB	5291	ENSG00000051382	PAR-CLIP	Functional MTI (Weak)	27292025	validated
898	mirtarbase	MIMAT0031004	hsa-miR-8077	PKM	5315	ENSG00000067225	PAR-CLIP	Functional MTI (Weak)	26701625	validated
899	mirtarbase	MIMAT0031004	hsa-miR-8077	QDPR	5860	ENSG00000151552	PAR-CLIP	Functional MTI (Weak)	23592263	validated
900	mirtarbase	MIMAT0031004	hsa-miR-8077	SOAT1	6646	ENSG00000057252	PAR-CLIP	Functional MTI (Weak)	27292025	validated
901	mirtarbase	MIMAT0031004	hsa-miR-8077	SREBF1	6720	ENSG00000072310	PAR-CLIP	Functional MTI (Weak)	26701625	validated
902	mirtarbase	MIMAT0031004	hsa-miR-8077	TMBIM6	7009	ENSG00000139644	PAR-CLIP	Functional MTI (Weak)	23592263	validated
903	mirtarbase	MIMAT0031004	hsa-miR-8077	TMBIM6	7009	ENSG00000139644	PAR-CLIP	Functional MTI (Weak)	27292025	validated
904	mirtarbase	MIMAT0031004	hsa-miR-8077	EIF4H	7458	ENSG00000106682	PAR-CLIP	Functional MTI (Weak)	26701625	validated
905	mirtarbase	MIMAT0031004	hsa-miR-8077	WEE1	7465	ENSG00000166483	PAR-CLIP	Functional MTI (Weak)	23446348	validated
906	mirtarbase	MIMAT0031004	hsa-miR-8077	WEE1	7465	ENSG00000166483	PAR-CLIP	Functional MTI (Weak)	20371350	validated
907	mirtarbase	MIMAT0031004	hsa-miR-8077	ZNF12	7559	ENSG00000164631	PAR-CLIP	Functional MTI (Weak)	23446348	validated
908	mirtarbase	MIMAT0031004	hsa-miR-8077	ZNF12	7559	ENSG00000164631	PAR-CLIP	Functional MTI (Weak)	21572407	validated
909	mirtarbase	MIMAT0031004	hsa-miR-8077	ZNF12	7559	ENSG00000164631	PAR-CLIP	Functional MTI (Weak)	20371350	validated
910	mirtarbase	MIMAT0031004	hsa-miR-8077	ZNF200	7752	ENSG00000010539	PAR-CLIP	Functional MTI (Weak)	21572407	validated
911	mirtarbase	MIMAT0031004	hsa-miR-8077	ZNF200	7752	ENSG00000010539	PAR-CLIP	Functional MTI (Weak)	20371350	validated
912	mirtarbase	MIMAT0031004	hsa-miR-8077	DYRK2	8445	ENSG00000127334	PAR-CLIP	Functional MTI (Weak)	21572407	validated
913	mirtarbase	MIMAT0031004	hsa-miR-8077	SEMA5A	9037	ENSG00000112902	PAR-CLIP	Functional MTI (Weak)	22100165	validated
914	mirtarbase	MIMAT0031004	hsa-miR-8077	RPS6KA5	9252	ENSG00000100784	PAR-CLIP	Functional MTI (Weak)	21572407	validated
915	mirtarbase	MIMAT0031004	hsa-miR-8077	TMEM59	9528	ENSG00000116209	PAR-CLIP	Functional MTI (Weak)	23446348	validated
916	mirtarbase	MIMAT0031004	hsa-miR-8077	TMEM59	9528	ENSG00000116209	HITS-CLIP	Functional MTI (Weak)	23824327	validated
917	mirtarbase	MIMAT0031004	hsa-miR-8077	GPRIN2	9721	ENSG00000204175	PAR-CLIP	Functional MTI (Weak)	27292025	validated
918	mirtarbase	MIMAT0031004	hsa-miR-8077	IST1	9798	ENSG00000182149	PAR-CLIP	Functional MTI (Weak)	26701625	validated
919	mirtarbase	MIMAT0031004	hsa-miR-8077	TOMM20	9804	ENSG00000173726	HITS-CLIP	Functional MTI (Weak)	23824327	validated
920	mirtarbase	MIMAT0031004	hsa-miR-8077	SV2B	9899	ENSG00000185518	PAR-CLIP	Functional MTI (Weak)	22012620	validated
921	mirtarbase	MIMAT0031004	hsa-miR-8077	NUP210	23225	ENSG00000132182	HITS-CLIP	Functional MTI (Weak)	23313552	validated
922	mirtarbase	MIMAT0031004	hsa-miR-8077	SH3BP4	23677	ENSG00000130147	PAR-CLIP	Functional MTI (Weak)	23446348	validated
923	mirtarbase	MIMAT0031004	hsa-miR-8077	DSTYK	25778	ENSG00000133059	PAR-CLIP	Functional MTI (Weak)	27292025	validated
924	mirtarbase	MIMAT0031004	hsa-miR-8077	TIMM8B	26521	ENSG00000150779	PAR-CLIP	Functional MTI (Weak)	22100165	validated
925	mirtarbase	MIMAT0031004	hsa-miR-8077	MRPS18B	28973	ENSG00000233813	PAR-CLIP	Functional MTI (Weak)	20371350	validated
926	mirtarbase	MIMAT0031004	hsa-miR-8077	MRPS18B	28973	ENSG00000204568	PAR-CLIP	Functional MTI (Weak)	20371350	validated
927	mirtarbase	MIMAT0031004	hsa-miR-8077	MRPS18B	28973	ENSG00000223775	PAR-CLIP	Functional MTI (Weak)	20371350	validated
928	mirtarbase	MIMAT0031004	hsa-miR-8077	MRPS18B	28973	ENSG00000203624	PAR-CLIP	Functional MTI (Weak)	20371350	validated
929	mirtarbase	MIMAT0031004	hsa-miR-8077	MRPS18B	28973	ENSG00000227420	PAR-CLIP	Functional MTI (Weak)	20371350	validated
930	mirtarbase	MIMAT0031004	hsa-miR-8077	MRPS18B	28973	ENSG00000229861	PAR-CLIP	Functional MTI (Weak)	20371350	validated
931	mirtarbase	MIMAT0031004	hsa-miR-8077	MRPS18B	28973	ENSG00000226111	PAR-CLIP	Functional MTI (Weak)	20371350	validated
932	mirtarbase	MIMAT0031004	hsa-miR-8077	SNX9	51429	ENSG00000130340	HITS-CLIP	Functional MTI (Weak)	23824327	validated
933	mirtarbase	MIMAT0031004	hsa-miR-8077	HHAT	55733	ENSG00000054392	HITS-CLIP	Functional MTI (Weak)	23824327	validated
934	mirtarbase	MIMAT0031004	hsa-miR-8077	FGD6	55785	ENSG00000180263	PAR-CLIP	Functional MTI (Weak)	23446348	validated
935	mirtarbase	MIMAT0031004	hsa-miR-8077	FGD6	55785	ENSG00000180263	PAR-CLIP	Functional MTI (Weak)	20371350	validated
936	mirtarbase	MIMAT0031004	hsa-miR-8077	CHD9	80205	ENSG00000177200	HITS-CLIP	Functional MTI (Weak)	23313552	validated
937	mirtarbase	MIMAT0031004	hsa-miR-8077	MIXL1	83881	ENSG00000185155	PAR-CLIP	Functional MTI (Weak)	23446348	validated
938	mirtarbase	MIMAT0031004	hsa-miR-8077	PPP1R15B	84919	ENSG00000158615	PAR-CLIP	Functional MTI (Weak)	23592263	validated
939	mirtarbase	MIMAT0031004	hsa-miR-8077	PPP1R15B	84919	ENSG00000158615	PAR-CLIP	Functional MTI (Weak)	23446348	validated
940	mirtarbase	MIMAT0031004	hsa-miR-8077	PPP1R15B	84919	ENSG00000158615	PAR-CLIP	Functional MTI (Weak)	21572407	validated
941	mirtarbase	MIMAT0031004	hsa-miR-8077	PPP1R15B	84919	ENSG00000158615	PAR-CLIP	Functional MTI (Weak)	20371350	validated
942	mirtarbase	MIMAT0031004	hsa-miR-8077	PPP1R15B	84919	ENSG00000158615	PAR-CLIP	Functional MTI (Weak)	26701625	validated
943	mirtarbase	MIMAT0031004	hsa-miR-8077	PPP1R15B	84919	ENSG00000158615	PAR-CLIP	Functional MTI (Weak)	27292025	validated
944	mirtarbase	MIMAT0031004	hsa-miR-8077	MASTL	84930	ENSG00000120539	PAR-CLIP	Functional MTI (Weak)	21572407	validated
945	mirtarbase	MIMAT0031004	hsa-miR-8077	ITPRIP	85450	ENSG00000148841	PAR-CLIP	Functional MTI (Weak)	23592263	validated
946	mirtarbase	MIMAT0031004	hsa-miR-8077	EFCAB11	90141	ENSG00000140025	PAR-CLIP	Functional MTI (Weak)	23446348	validated
947	mirtarbase	MIMAT0031004	hsa-miR-8077	ZNF573	126231	ENSG00000189144	HITS-CLIP	Functional MTI (Weak)	23824327	validated
948	mirtarbase	MIMAT0031004	hsa-miR-8077	HNRNPA1L2	144983	ENSG00000139675	HITS-CLIP	Functional MTI (Weak)	23313552	validated
949	mirtarbase	MIMAT0031004	hsa-miR-8077	ARID2	196528	ENSG00000189079	PAR-CLIP	Functional MTI (Weak)	23446348	validated
950	mirtarbase	MIMAT0031004	hsa-miR-8077	ZNF584	201514	ENSG00000171574	PAR-CLIP	Functional MTI (Weak)	26701625	validated
951	mirtarbase	MIMAT0031004	hsa-miR-8077	TTYH1	57348	ENSG00000167614	HITS-CLIP	Functional MTI (Weak)	27418678	validated
952	mirtarbase	MIMAT0031004	hsa-miR-8077	DSTN	11034	ENSG00000125868	PAR-CLIP	Functional MTI (Weak)	21572407	validated
953	mirtarbase	MIMAT0031004	hsa-miR-8077	ARF1	375	ENSG00000143761	PAR-CLIP	Functional MTI (Weak)	21572407	validated
954	mirtarbase	MIMAT0031004	hsa-miR-8077	TUBB2A	7280	ENSG00000137267	PAR-CLIP	Functional MTI (Weak)	23592263	validated
955	mirtarbase	MIMAT0031004	hsa-miR-8077	GPR89A	653519	ENSG00000117262	PAR-CLIP	Functional MTI (Weak)	22100165	validated
956	mirtarbase	MIMAT0031004	hsa-miR-8077	IQSEC2	23096	ENSG00000124313	PAR-CLIP	Functional MTI (Weak)	23592263	validated
957	mirtarbase	MIMAT0031004	hsa-miR-8077	CLIC5	53405	ENSG00000112782	PAR-CLIP	Functional MTI (Weak)	22100165	validated
958	mirtarbase	MIMAT0031004	hsa-miR-8077	BCL7B	9275	ENSG00000106635	PAR-CLIP	Functional MTI (Weak)	23592263	validated
959	mirtarbase	MIMAT0031004	hsa-miR-8077	CASP10	843	ENSG00000003400	PAR-CLIP	Functional MTI (Weak)	26701625	validated
960	mirtarbase	MIMAT0031004	hsa-miR-8077	F2RL3	9002	ENSG00000127533	PAR-CLIP	Functional MTI (Weak)	23446348	validated
961	mirtarbase	MIMAT0031004	hsa-miR-8077	KIF3B	9371	ENSG00000101350	PAR-CLIP	Functional MTI (Weak)	21572407	validated
962	mirtarbase	MIMAT0031004	hsa-miR-8077	MAPK8IP2	23542	ENSG00000008735	HITS-CLIP	Functional MTI (Weak)	19536157	validated
963	mirtarbase	MIMAT0031004	hsa-miR-8077	KIAA0408	9729	ENSG00000189367	PAR-CLIP	Functional MTI (Weak)	21572407	validated
964	mirtarbase	MIMAT0031004	hsa-miR-8077	GPR89B	51463	ENSG00000188092	PAR-CLIP	Functional MTI (Weak)	22100165	validated
965	mirtarbase	MIMAT0031004	hsa-miR-8077	FEM1A	55527	ENSG00000141965	PAR-CLIP	Functional MTI (Weak)	21572407	validated
966	mirtarbase	MIMAT0031004	hsa-miR-8077	VPS52	6293	ENSG00000223501	PAR-CLIP	Functional MTI (Weak)	23592263	validated
967	mirtarbase	MIMAT0031004	hsa-miR-8077	ZNF514	84874	ENSG00000144026	PAR-CLIP	Functional MTI (Weak)	23446348	validated
968	mirtarbase	MIMAT0031004	hsa-miR-8077	ZNF514	84874	ENSG00000144026	PAR-CLIP	Functional MTI (Weak)	21572407	validated
969	mirtarbase	MIMAT0031004	hsa-miR-8077	KIF6	221458	ENSG00000164627	PAR-CLIP	Functional MTI (Weak)	22100165	validated
970	mirtarbase	MIMAT0031004	hsa-miR-8077	ABHD15	116236	ENSG00000168792	PAR-CLIP	Functional MTI (Weak)	22012620	validated
971	mirtarbase	MIMAT0031004	hsa-miR-8077	MAP1S	55201	ENSG00000130479	PAR-CLIP	Functional MTI (Weak)	26701625	validated
972	mirtarbase	MIMAT0031004	hsa-miR-8077	NCOA4	8031	ENSG00000266412	PAR-CLIP	Functional MTI (Weak)	21572407	validated
973	mirtarbase	MIMAT0031004	hsa-miR-8077	VPS52	6293	ENSG00000224455	PAR-CLIP	Functional MTI (Weak)	23592263	validated
974	mirtarbase	MIMAT0031004	hsa-miR-8077	VPS52	6293	ENSG00000225590	PAR-CLIP	Functional MTI (Weak)	23592263	validated
975	mirtarbase	MIMAT0031004	hsa-miR-8077	VPS52	6293	ENSG00000228425	PAR-CLIP	Functional MTI (Weak)	23592263	validated
976	mirtarbase	MIMAT0031004	hsa-miR-8077	VPS52	6293	ENSG00000236014	PAR-CLIP	Functional MTI (Weak)	23592263	validated
977	mirtarbase	MIMAT0031004	hsa-miR-8077	VPS52	6293	ENSG00000206286	PAR-CLIP	Functional MTI (Weak)	23592263	validated
978	mirtarbase	MIMAT0031004	hsa-miR-8077	VPS52	6293	ENSG00000223618	PAR-CLIP	Functional MTI (Weak)	23592263	validated
979	mirtarbase	MIMAT0031004	hsa-miR-8077	BTBD19	149478	ENSG00000222009	HITS-CLIP	Functional MTI (Weak)	27418678	validated
980	mirtarbase	MIMAT0031004	hsa-miR-8077	TTYH1	57348	ENSG00000275650	HITS-CLIP	Functional MTI (Weak)	27418678	validated
981	mirtarbase	MIMAT0031004	hsa-miR-8077	TTYH1	57348	ENSG00000276537	HITS-CLIP	Functional MTI (Weak)	27418678	validated
982	mirtarbase	MIMAT0031004	hsa-miR-8077	TTYH1	57348	ENSG00000276887	HITS-CLIP	Functional MTI (Weak)	27418678	validated
983	mirtarbase	MIMAT0031004	hsa-miR-8077	HHAT	55733	ENSG00000280680	HITS-CLIP	Functional MTI (Weak)	23824327	validated
984	mirtarbase	MIMAT0031004	hsa-miR-8077	ADGRG1	9289	ENSG00000205336	PAR-CLIP	Functional MTI (Weak)	26701625	validated
985	mirtarbase	MIMAT0031004	hsa-miR-8077	ADGRG1	9289	ENSG00000205336	PAR-CLIP	Functional MTI (Weak)	27292025	validated
986	mirtarbase	MIMAT0031004	hsa-miR-8077	KLF13	51621	ENSG00000275746	PAR-CLIP	Functional MTI (Weak)	27292025	validated
987	mirtarbase	MIMAT0031004	hsa-miR-8077	OTUD7B	56957	ENSG00000264522	PAR-CLIP	Functional MTI (Weak)	20371350	validated
988	mirtarbase	MIMAT0031004	hsa-miR-8077	PRR27	401137	ENSG00000282868	PAR-CLIP	Functional MTI (Weak)	26701625	validated
989	mirtarbase	MIMAT0031004	hsa-miR-8077	PRR27	401137	ENSG00000187533	PAR-CLIP	Functional MTI (Weak)	26701625	validated
990	mirtarbase	MIMAT0031004	hsa-miR-8077	H4C5	8367	ENSG00000276966	PAR-CLIP	Functional MTI (Weak)	26701625	validated
991	mirtarbase	MIMAT0031004	hsa-miR-8077	H4C5	8367	ENSG00000276966	PAR-CLIP	Functional MTI (Weak)	27292025	validated
992	mirtarbase	MIMAT0031004	hsa-miR-8077	TMEM105	284186		PAR-CLIP	Functional MTI (Weak)	22012620	validated
