# Supplementary material for: Using integrated analysis from multicentre studies to identify RNA methylation-related lncRNA risk stratification systems for glioma
Source: Cancer Cell Int. 2023 Aug 5;23:156. doi: 10.1186/s12935-023-03001-w (PMC10403900; doi:10.1186/s12935-023-03001-w)
Supplement: Supplementary file 10 — Additional file 10: Table S9. The results of GO terms and KEGG pathways enrichment analysis. [file 12935_2023_3001_MOESM10_ESM.xlsx]

## Sheet: RP11-752G15.8.GO
	ONTOLOGY	ID	Description	GeneRatio	BgRatio	pvalue	p.adjust	qvalue	geneID	Count
GO:0045869	BP	GO:0045869	negative regulation of single stranded viral RNA replication via double stranded DNA intermediate	3/208	16/18800	0.000672137	0.575307	0.564973	RESF1/APOBEC3C/APOBEC3F	3
GO:0009119	BP	GO:0009119	ribonucleoside metabolic process	4/208	37/18800	0.000722239	0.575307	0.564973	AMD1/APOBEC3C/APOBEC3F/ADA2	4
GO:0034162	BP	GO:0034162	toll-like receptor 9 signaling pathway	3/208	19/18800	0.00113493	0.575307	0.564973	UNC93B1/EPG5/HAVCR2	3
GO:0045091	BP	GO:0045091	regulation of single stranded viral RNA replication via double stranded DNA intermediate	3/208	19/18800	0.00113493	0.575307	0.564973	RESF1/APOBEC3C/APOBEC3F	3
GO:0039692	BP	GO:0039692	single stranded viral RNA replication via double stranded DNA intermediate	3/208	20/18800	0.00132438	0.575307	0.564973	RESF1/APOBEC3C/APOBEC3F	3
GO:0042454	BP	GO:0042454	ribonucleoside catabolic process	3/208	20/18800	0.00132438	0.575307	0.564973	APOBEC3C/APOBEC3F/ADA2	3
GO:0051043	BP	GO:0051043	regulation of membrane protein ectodomain proteolysis	3/208	24/18800	0.00227609	0.575307	0.564973	FURIN/SH3D19/LRIG2	3
GO:0009164	BP	GO:0009164	nucleoside catabolic process	3/208	25/18800	0.00256554	0.575307	0.564973	APOBEC3C/APOBEC3F/ADA2	3
GO:0032206	BP	GO:0032206	positive regulation of telomere maintenance	4/208	52/18800	0.00260211	0.575307	0.564973	MAPK1/DHX36/ERCC1/MAPKAPK5	4
GO:1904353	BP	GO:1904353	regulation of telomere capping	3/208	26/18800	0.00287672	0.575307	0.564973	MAPK1/ERCC1/MAPKAPK5	3
GO:0042060	BP	GO:0042060	wound healing	12/208	429/18800	0.00305725	0.575307	0.564973	TLN1/HRAS/PRKCA/TRIM72/BLOC1S3/PPARA/CDKN1A/ITGB3/CLDN4/FGG/GGCX/MACF1	12
GO:2001252	BP	GO:2001252	positive regulation of chromosome organization	5/208	89/18800	0.00309148	0.575307	0.564973	MAPK1/RESF1/DHX36/ERCC1/MAPKAPK5	5
GO:0048679	BP	GO:0048679	regulation of axon regeneration	3/208	29/18800	0.00394572	0.575307	0.564973	PTPRF/SCARF1/LRIG2	3
GO:0034656	BP	GO:0034656	nucleobase-containing small molecule catabolic process	3/208	30/18800	0.00434876	0.575307	0.564973	APOBEC3C/APOBEC3F/ADA2	3
GO:0071480	BP	GO:0071480	cellular response to gamma radiation	3/208	30/18800	0.00434876	0.575307	0.564973	HRAS/CDKN1A/MDM2	3
GO:0071478	BP	GO:0071478	cellular response to radiation	7/208	187/18800	0.00487043	0.575307	0.564973	HRAS/CERS1/CDKN1A/MDM2/DHX36/ERCC1/SLC24A4	7
GO:0070570	BP	GO:0070570	regulation of neuron projection regeneration	3/208	32/18800	0.00522745	0.575307	0.564973	PTPRF/SCARF1/LRIG2	3
GO:0009116	BP	GO:0009116	nucleoside metabolic process	4/208	64/18800	0.00551079	0.575307	0.564973	AMD1/APOBEC3C/APOBEC3F/ADA2	4
GO:0009112	BP	GO:0009112	nucleobase metabolic process	3/208	33/18800	0.00570388	0.575307	0.564973	MAPK1/GMPS/CAD	3
GO:0001731	BP	GO:0001731	formation of translation preinitiation complex	2/208	11/18800	0.00627401	0.575307	0.564973	EIF2S3/EIF4H	2
GO:0034975	BP	GO:0034975	protein folding in endoplasmic reticulum	2/208	11/18800	0.00627401	0.575307	0.564973	DNAJC10/ERO1A	2
GO:2000644	BP	GO:2000644	regulation of receptor catabolic process	2/208	11/18800	0.00627401	0.575307	0.564973	FURIN/ABCA2	2
GO:1901658	BP	GO:1901658	glycosyl compound catabolic process	3/208	35/18800	0.00673265	0.575307	0.564973	APOBEC3C/APOBEC3F/ADA2	3
GO:0070527	BP	GO:0070527	platelet aggregation	4/208	69/18800	0.00718487	0.575307	0.564973	TLN1/PRKCA/ITGB3/FGG	4
GO:0039694	BP	GO:0039694	viral RNA genome replication	3/208	36/18800	0.00728564	0.575307	0.564973	RESF1/APOBEC3C/APOBEC3F	3
GO:0048261	BP	GO:0048261	negative regulation of receptor-mediated endocytosis	3/208	36/18800	0.00728564	0.575307	0.564973	ANKRD13B/ITGB3/ABCA2	3
GO:0006216	BP	GO:0006216	cytidine catabolic process	2/208	12/18800	0.00747424	0.575307	0.564973	APOBEC3C/APOBEC3F	2
GO:0009972	BP	GO:0009972	cytidine deamination	2/208	12/18800	0.00747424	0.575307	0.564973	APOBEC3C/APOBEC3F	2
GO:0016554	BP	GO:0016554	cytidine to uridine editing	2/208	12/18800	0.00747424	0.575307	0.564973	APOBEC3C/APOBEC3F	2
GO:0034154	BP	GO:0034154	toll-like receptor 7 signaling pathway	2/208	12/18800	0.00747424	0.575307	0.564973	UNC93B1/HAVCR2	2
GO:0042451	BP	GO:0042451	purine nucleoside biosynthetic process	2/208	12/18800	0.00747424	0.575307	0.564973	AMD1/ADA2	2
GO:0042455	BP	GO:0042455	ribonucleoside biosynthetic process	2/208	12/18800	0.00747424	0.575307	0.564973	AMD1/ADA2	2
GO:0046087	BP	GO:0046087	cytidine metabolic process	2/208	12/18800	0.00747424	0.575307	0.564973	APOBEC3C/APOBEC3F	2
GO:0046129	BP	GO:0046129	purine ribonucleoside biosynthetic process	2/208	12/18800	0.00747424	0.575307	0.564973	AMD1/ADA2	2
GO:0031503	BP	GO:0031503	protein-containing complex localization	6/208	155/18800	0.00763528	0.575307	0.564973	HRAS/RAP1A/ITGB3/SGCD/SEH1L/TTC21B	6
GO:1904358	BP	GO:1904358	positive regulation of telomere maintenance via telomere lengthening	3/208	37/18800	0.00786477	0.575307	0.564973	MAPK1/DHX36/MAPKAPK5	3
GO:0010745	BP	GO:0010745	negative regulation of macrophage derived foam cell differentiation	2/208	13/18800	0.00876924	0.575307	0.564973	PPARA/ITGB3	2
GO:0045006	BP	GO:0045006	DNA deamination	2/208	13/18800	0.00876924	0.575307	0.564973	APOBEC3C/APOBEC3F	2
GO:0019058	BP	GO:0019058	viral life cycle	9/208	317/18800	0.00895646	0.575307	0.564973	SELPLG/WWP2/RESF1/PPARA/ITGB3/FURIN/USP6NL/APOBEC3C/APOBEC3F	9
GO:0016233	BP	GO:0016233	telomere capping	3/208	40/18800	0.00976155	0.575307	0.564973	MAPK1/ERCC1/MAPKAPK5	3
GO:0046131	BP	GO:0046131	pyrimidine ribonucleoside metabolic process	2/208	14/18800	0.0101568	0.575307	0.564973	APOBEC3C/APOBEC3F	2
GO:0046133	BP	GO:0046133	pyrimidine ribonucleoside catabolic process	2/208	14/18800	0.0101568	0.575307	0.564973	APOBEC3C/APOBEC3F	2
GO:0060261	BP	GO:0060261	positive regulation of transcription initiation from RNA polymerase II promoter	3/208	41/18800	0.0104477	0.575307	0.564973	TAF8/DHX36/ERCC1	3
GO:1903034	BP	GO:1903034	regulation of response to wounding	6/208	166/18800	0.0105037	0.575307	0.564973	HRAS/PTPRF/SCARF1/CLDN4/FGG/LRIG2	6
GO:0072655	BP	GO:0072655	establishment of protein localization to mitochondrion	5/208	120/18800	0.0107972	0.575307	0.564973	TOMM40/AIP/BBC3/CHCHD4/COX18	5
GO:0071482	BP	GO:0071482	cellular response to light stimulus	5/208	121/18800	0.0111641	0.575307	0.564973	CERS1/CDKN1A/DHX36/ERCC1/SLC24A4	5
GO:0006206	BP	GO:0006206	pyrimidine nucleobase metabolic process	2/208	15/18800	0.0116346	0.575307	0.564973	MAPK1/CAD	2
GO:0019511	BP	GO:0019511	peptidyl-proline hydroxylation	2/208	15/18800	0.0116346	0.575307	0.564973	ERO1A/CRTAP	2
GO:0060049	BP	GO:0060049	regulation of protein glycosylation	2/208	15/18800	0.0116346	0.575307	0.564973	ALG10B/ABCA2	2
GO:0032204	BP	GO:0032204	regulation of telomere maintenance	4/208	80/18800	0.0119702	0.575307	0.564973	MAPK1/DHX36/ERCC1/MAPKAPK5	4
GO:0006509	BP	GO:0006509	membrane protein ectodomain proteolysis	3/208	44/18800	0.0126708	0.575307	0.564973	FURIN/SH3D19/LRIG2	3
GO:0070585	BP	GO:0070585	protein localization to mitochondrion	5/208	125/18800	0.0127167	0.575307	0.564973	TOMM40/AIP/BBC3/CHCHD4/COX18	5
GO:0072527	BP	GO:0072527	pyrimidine-containing compound metabolic process	4/208	82/18800	0.013015	0.575307	0.564973	MAPK1/CAD/APOBEC3C/APOBEC3F	4
GO:2001021	BP	GO:2001021	negative regulation of response to DNA damage stimulus	4/208	82/18800	0.013015	0.575307	0.564973	MDM2/TPT1/KLHL15/ERCC1	4
GO:0009163	BP	GO:0009163	nucleoside biosynthetic process	2/208	16/18800	0.0132007	0.575307	0.564973	AMD1/ADA2	2
GO:0034404	BP	GO:0034404	nucleobase-containing small molecule biosynthetic process	2/208	16/18800	0.0132007	0.575307	0.564973	AMD1/ADA2	2
GO:0046135	BP	GO:0046135	pyrimidine nucleoside catabolic process	2/208	16/18800	0.0132007	0.575307	0.564973	APOBEC3C/APOBEC3F	2
GO:0046184	BP	GO:0046184	aldehyde biosynthetic process	2/208	16/18800	0.0132007	0.575307	0.564973	CACNA1H/TPI1	2
GO:0051044	BP	GO:0051044	positive regulation of membrane protein ectodomain proteolysis	2/208	16/18800	0.0132007	0.575307	0.564973	FURIN/SH3D19	2
GO:0099633	BP	GO:0099633	protein localization to postsynaptic specialization membrane	2/208	16/18800	0.0132007	0.575307	0.564973	HRAS/RAP1A	2
GO:0099645	BP	GO:0099645	neurotransmitter receptor localization to postsynaptic specialization membrane	2/208	16/18800	0.0132007	0.575307	0.564973	HRAS/RAP1A	2
GO:0090399	BP	GO:0090399	replicative senescence	2/208	17/18800	0.0148529	0.575307	0.564973	CDKN1A/ERCC1	2
GO:1903358	BP	GO:1903358	regulation of Golgi organization	2/208	17/18800	0.0148529	0.575307	0.564973	MAPK1/USP6NL	2
GO:1904355	BP	GO:1904355	positive regulation of telomere capping	2/208	17/18800	0.0148529	0.575307	0.564973	MAPK1/MAPKAPK5	2
GO:0030168	BP	GO:0030168	platelet activation	5/208	130/18800	0.014855	0.575307	0.564973	TLN1/PRKCA/BLOC1S3/ITGB3/FGG	5
GO:0034198	BP	GO:0034198	cellular response to amino acid starvation	3/208	47/18800	0.015144	0.575307	0.564973	MAPK1/CDKN1A/SEH1L	3
GO:0051972	BP	GO:0051972	regulation of telomerase activity	3/208	47/18800	0.015144	0.575307	0.564973	MAPK1/CERS1/MAPKAPK5	3
GO:1905953	BP	GO:1905953	negative regulation of lipid localization	3/208	47/18800	0.015144	0.575307	0.564973	PPARA/ITGB3/ABCA2	3
GO:2000144	BP	GO:2000144	positive regulation of DNA-templated transcription, initiation	3/208	47/18800	0.015144	0.575307	0.564973	TAF8/DHX36/ERCC1	3
GO:0045069	BP	GO:0045069	regulation of viral genome replication	4/208	87/18800	0.0158761	0.575307	0.564973	RESF1/PPARA/APOBEC3C/APOBEC3F	4
GO:0034644	BP	GO:0034644	cellular response to UV	4/208	88/18800	0.0164919	0.575307	0.564973	CERS1/CDKN1A/DHX36/ERCC1	4
GO:0006488	BP	GO:0006488	dolichol-linked oligosaccharide biosynthetic process	2/208	18/18800	0.016589	0.575307	0.564973	ALG10B/DHDDS	2
GO:0006977	BP	GO:0006977	DNA damage response, signal transduction by p53 class mediator resulting in cell cycle arrest	2/208	18/18800	0.016589	0.575307	0.564973	CDKN1A/MDM2	2
GO:0034138	BP	GO:0034138	toll-like receptor 3 signaling pathway	2/208	18/18800	0.016589	0.575307	0.564973	UNC93B1/HAVCR2	2
GO:0046112	BP	GO:0046112	nucleobase biosynthetic process	2/208	18/18800	0.016589	0.575307	0.564973	GMPS/CAD	2
GO:1902018	BP	GO:1902018	negative regulation of cilium assembly	2/208	18/18800	0.016589	0.575307	0.564973	EVI5L/CEP97	2
GO:1902683	BP	GO:1902683	regulation of receptor localization to synapse	2/208	18/18800	0.016589	0.575307	0.564973	HRAS/RAP1A	2
GO:0060260	BP	GO:0060260	regulation of transcription initiation from RNA polymerase II promoter	3/208	49/18800	0.0169334	0.575307	0.564973	TAF8/DHX36/ERCC1	3
GO:1990928	BP	GO:1990928	response to amino acid starvation	3/208	49/18800	0.0169334	0.575307	0.564973	MAPK1/CDKN1A/SEH1L	3
GO:0021700	BP	GO:0021700	developmental maturation	8/208	296/18800	0.0175133	0.58757	0.577016	CDC25B/SCARF1/NOM1/BLOC1S3/FGG/TFCP2L1/ZBTB7A/SLC24A4	8
GO:1901657	BP	GO:1901657	glycosyl compound metabolic process	4/208	90/18800	0.017768	0.588758	0.578183	AMD1/APOBEC3C/APOBEC3F/ADA2	4
GO:0016032	BP	GO:0016032	viral process	10/208	418/18800	0.0182914	0.592383	0.581743	SELPLG/WWP2/RESF1/PPARA/IGF2R/ITGB3/FURIN/USP6NL/APOBEC3C/APOBEC3F	10
GO:0006490	BP	GO:0006490	oligosaccharide-lipid intermediate biosynthetic process	2/208	19/18800	0.0184072	0.592383	0.581743	ALG10B/DHDDS	2
GO:0098876	BP	GO:0098876	vesicle-mediated transport to the plasma membrane	5/208	139/18800	0.0192863	0.592383	0.581743	ARHGAP1/GGA2/EPG5/RAB11FIP4/MACF1	5
GO:0034109	BP	GO:0034109	homotypic cell-cell adhesion	4/208	93/18800	0.0197947	0.592383	0.581743	TLN1/PRKCA/ITGB3/FGG	4
GO:0031103	BP	GO:0031103	axon regeneration	3/208	52/18800	0.0198299	0.592383	0.581743	PTPRF/SCARF1/LRIG2	3
GO:0006898	BP	GO:0006898	receptor-mediated endocytosis	7/208	246/18800	0.0199117	0.592383	0.581743	SCARF1/ANKRD13B/IGF2R/ITGB3/AP2S1/ABCA2/LMBR1L	7
GO:0071695	BP	GO:0071695	anatomical structure maturation	7/208	246/18800	0.0199117	0.592383	0.581743	CDC25B/SCARF1/NOM1/FGG/TFCP2L1/ZBTB7A/SLC24A4	7
GO:0016553	BP	GO:0016553	base conversion or substitution editing	2/208	20/18800	0.0203052	0.592383	0.581743	APOBEC3C/APOBEC3F	2
GO:0070166	BP	GO:0070166	enamel mineralization	2/208	20/18800	0.0203052	0.592383	0.581743	PPARA/SLC24A4	2
GO:1901659	BP	GO:1901659	glycosyl compound biosynthetic process	2/208	20/18800	0.0203052	0.592383	0.581743	AMD1/ADA2	2
GO:1902473	BP	GO:1902473	regulation of protein localization to synapse	2/208	20/18800	0.0203052	0.592383	0.581743	HRAS/RAP1A	2
GO:0022604	BP	GO:0022604	regulation of cell morphogenesis	8/208	305/18800	0.0205442	0.592911	0.582261	EPB41/CLDN4/FGG/LIMD1/SH3D19/DHX36/MACF1/PEAK3	8
GO:0006450	BP	GO:0006450	regulation of translational fidelity	2/208	21/18800	0.0222813	0.622948	0.611759	EIF2S3/DTD2	2
GO:0034471	BP	GO:0034471	ncRNA 5'-end processing	2/208	21/18800	0.0222813	0.622948	0.611759	TBL3/RPP30	2
GO:0071243	BP	GO:0071243	cellular response to arsenic-containing substance	2/208	21/18800	0.0222813	0.622948	0.611759	MKNK2/DHX36	2
GO:0009411	BP	GO:0009411	response to UV	5/208	146/18800	0.0232777	0.625472	0.614238	CERS1/CDKN1A/UBE2B/DHX36/ERCC1	5
GO:0010332	BP	GO:0010332	response to gamma radiation	3/208	56/18800	0.0240902	0.625472	0.614238	HRAS/CDKN1A/MDM2	3
GO:0018208	BP	GO:0018208	peptidyl-proline modification	3/208	56/18800	0.0240902	0.625472	0.614238	AIP/ERO1A/CRTAP	3
GO:0045806	BP	GO:0045806	negative regulation of endocytosis	3/208	56/18800	0.0240902	0.625472	0.614238	ANKRD13B/ITGB3/ABCA2	3
GO:0099072	BP	GO:0099072	regulation of postsynaptic membrane neurotransmitter receptor levels	3/208	56/18800	0.0240902	0.625472	0.614238	HRAS/RAP1A/ITGB3	3
GO:0007398	BP	GO:0007398	ectoderm development	2/208	22/18800	0.0243334	0.625472	0.614238	STX2/TPT1	2
GO:0010888	BP	GO:0010888	negative regulation of lipid storage	2/208	22/18800	0.0243334	0.625472	0.614238	PPARA/ITGB3	2
GO:0036158	BP	GO:0036158	outer dynein arm assembly	2/208	22/18800	0.0243334	0.625472	0.614238	DNAL1/DNAH17	2
GO:0044282	BP	GO:0044282	small molecule catabolic process	9/208	376/18800	0.0244689	0.625472	0.614238	SCARF1/PPARA/TPI1/ACADL/FUT1/AGXT2/APOBEC3C/APOBEC3F/ADA2	9
GO:0045071	BP	GO:0045071	negative regulation of viral genome replication	3/208	57/18800	0.0252265	0.632785	0.621418	RESF1/APOBEC3C/APOBEC3F	3
GO:2000142	BP	GO:2000142	regulation of DNA-templated transcription, initiation	3/208	57/18800	0.0252265	0.632785	0.621418	TAF8/DHX36/ERCC1	3
GO:0010559	BP	GO:0010559	regulation of glycoprotein biosynthetic process	3/208	58/18800	0.0263912	0.6398	0.628307	ALG10B/ABCA2/NECAB3	3
GO:0033619	BP	GO:0033619	membrane protein proteolysis	3/208	58/18800	0.0263912	0.6398	0.628307	FURIN/SH3D19/LRIG2	3
GO:0000966	BP	GO:0000966	RNA 5'-end processing	2/208	23/18800	0.0264597	0.6398	0.628307	TBL3/RPP30	2
GO:0046128	BP	GO:0046128	purine ribonucleoside metabolic process	2/208	23/18800	0.0264597	0.6398	0.628307	AMD1/ADA2	2
GO:0035335	BP	GO:0035335	peptidyl-tyrosine dephosphorylation	4/208	103/18800	0.0275519	0.655189	0.64342	CDC25B/PTPRF/DUSP28/DUSP4	4
GO:0031102	BP	GO:0031102	neuron projection regeneration	3/208	59/18800	0.0275843	0.655189	0.64342	PTPRF/SCARF1/LRIG2	3
GO:0006213	BP	GO:0006213	pyrimidine nucleoside metabolic process	2/208	24/18800	0.0286582	0.656858	0.645059	APOBEC3C/APOBEC3F	2
GO:0006541	BP	GO:0006541	glutamine metabolic process	2/208	24/18800	0.0286582	0.656858	0.645059	GMPS/CAD	2
GO:0010560	BP	GO:0010560	positive regulation of glycoprotein biosynthetic process	2/208	24/18800	0.0286582	0.656858	0.645059	ALG10B/ABCA2	2
GO:1904356	BP	GO:1904356	regulation of telomere maintenance via telomere lengthening	3/208	61/18800	0.0300556	0.656858	0.645059	MAPK1/DHX36/MAPKAPK5	3
GO:0006457	BP	GO:0006457	protein folding	6/208	212/18800	0.030817	0.656858	0.645059	DNAJC10/QSOX2/AIP/ERO1A/CRTAP/CHCHD4	6
GO:0033044	BP	GO:0033044	regulation of chromosome organization	6/208	212/18800	0.030817	0.656858	0.645059	MAPK1/RESF1/CCNB1/DHX36/ERCC1/MAPKAPK5	6
GO:0097186	BP	GO:0097186	amelogenesis	2/208	25/18800	0.0309271	0.656858	0.645059	PPARA/SLC24A4	2
GO:0031663	BP	GO:0031663	lipopolysaccharide-mediated signaling pathway	3/208	62/18800	0.0313335	0.656858	0.645059	PRKCA/MAPK1/CD180	3
GO:0070059	BP	GO:0070059	intrinsic apoptotic signaling pathway in response to endoplasmic reticulum stress	3/208	63/18800	0.0326397	0.656858	0.645059	DNAJC10/ERO1A/BBC3	3
GO:0071806	BP	GO:0071806	protein transmembrane transport	3/208	63/18800	0.0326397	0.656858	0.645059	TOMM40/BLOC1S3/CHCHD4	3
GO:0031664	BP	GO:0031664	regulation of lipopolysaccharide-mediated signaling pathway	2/208	26/18800	0.0332646	0.656858	0.645059	PRKCA/CD180	2
GO:0051204	BP	GO:0051204	protein insertion into mitochondrial membrane	2/208	26/18800	0.0332646	0.656858	0.645059	BBC3/COX18	2
GO:0051446	BP	GO:0051446	positive regulation of meiotic cell cycle	2/208	26/18800	0.0332646	0.656858	0.645059	CDC25B/UBE2B	2
GO:0060259	BP	GO:0060259	regulation of feeding behavior	2/208	26/18800	0.0332646	0.656858	0.645059	TTC21B/SLC24A4	2
GO:1903018	BP	GO:1903018	regulation of glycoprotein metabolic process	3/208	64/18800	0.0339739	0.656858	0.645059	ALG10B/ABCA2/NECAB3	3
GO:0071805	BP	GO:0071805	potassium ion transmembrane transport	6/208	219/18800	0.0352724	0.656858	0.645059	WWP2/TMEM175/HCN2/ALG10B/KCNIP3/SLC24A4	6
GO:0002183	BP	GO:0002183	cytoplasmic translational initiation	2/208	27/18800	0.035669	0.656858	0.645059	EIF2S3/EIF4H	2
GO:0006515	BP	GO:0006515	protein quality control for misfolded or incompletely synthesized proteins	2/208	27/18800	0.035669	0.656858	0.645059	YME1L1/KLHL15	2
GO:0010528	BP	GO:0010528	regulation of transposition	2/208	27/18800	0.035669	0.656858	0.645059	APOBEC3C/APOBEC3F	2
GO:0010529	BP	GO:0010529	negative regulation of transposition	2/208	27/18800	0.035669	0.656858	0.645059	APOBEC3C/APOBEC3F	2
GO:0018126	BP	GO:0018126	protein hydroxylation	2/208	27/18800	0.035669	0.656858	0.645059	ERO1A/CRTAP	2
GO:0032607	BP	GO:0032607	interferon-alpha production	2/208	27/18800	0.035669	0.656858	0.645059	DHX36/HAVCR2	2
GO:0032647	BP	GO:0032647	regulation of interferon-alpha production	2/208	27/18800	0.035669	0.656858	0.645059	DHX36/HAVCR2	2
GO:0034505	BP	GO:0034505	tooth mineralization	2/208	27/18800	0.035669	0.656858	0.645059	PPARA/SLC24A4	2
GO:1903020	BP	GO:1903020	positive regulation of glycoprotein metabolic process	2/208	27/18800	0.035669	0.656858	0.645059	ALG10B/ABCA2	2
GO:0009185	BP	GO:0009185	ribonucleoside diphosphate metabolic process	4/208	112/18800	0.0358873	0.656858	0.645059	PPARA/TPI1/CAD/ZBTB7A	4
GO:0007596	BP	GO:0007596	blood coagulation	6/208	221/18800	0.0366176	0.656858	0.645059	TLN1/PRKCA/BLOC1S3/ITGB3/FGG/GGCX	6
GO:0006081	BP	GO:0006081	cellular aldehyde metabolic process	3/208	66/18800	0.0367261	0.656858	0.645059	CACNA1H/TPI1/AGXT2	3
GO:0001824	BP	GO:0001824	blastocyst development	4/208	113/18800	0.0368939	0.656858	0.645059	FURIN/NLE1/TAF8/SLC25A34	4
GO:0010800	BP	GO:0010800	positive regulation of peptidyl-threonine phosphorylation	2/208	28/18800	0.0381384	0.656858	0.645059	MAPK1/S1PR2	2
GO:0010971	BP	GO:0010971	positive regulation of G2/M transition of mitotic cell cycle	2/208	28/18800	0.0381384	0.656858	0.645059	CDC25B/CCNB1	2
GO:0032801	BP	GO:0032801	receptor catabolic process	2/208	28/18800	0.0381384	0.656858	0.645059	FURIN/ABCA2	2
GO:0042278	BP	GO:0042278	purine nucleoside metabolic process	2/208	28/18800	0.0381384	0.656858	0.645059	AMD1/ADA2	2
GO:0042983	BP	GO:0042983	amyloid precursor protein biosynthetic process	2/208	28/18800	0.0381384	0.656858	0.645059	ABCA2/NECAB3	2
GO:0042984	BP	GO:0042984	regulation of amyloid precursor protein biosynthetic process	2/208	28/18800	0.0381384	0.656858	0.645059	ABCA2/NECAB3	2
GO:0080111	BP	GO:0080111	DNA demethylation	2/208	28/18800	0.0381384	0.656858	0.645059	APOBEC3C/APOBEC3F	2
GO:0090330	BP	GO:0090330	regulation of platelet aggregation	2/208	28/18800	0.0381384	0.656858	0.645059	PRKCA/FGG	2
GO:0018107	BP	GO:0018107	peptidyl-threonine phosphorylation	4/208	115/18800	0.0389556	0.656858	0.645059	PRKCA/MAPK1/CAD/S1PR2	4
GO:0051148	BP	GO:0051148	negative regulation of muscle cell differentiation	3/208	68/18800	0.0395893	0.656858	0.645059	TRIM72/PPARA/TCF23	3
GO:0050817	BP	GO:0050817	coagulation	6/208	226/18800	0.0401237	0.656858	0.645059	TLN1/PRKCA/BLOC1S3/ITGB3/FGG/GGCX	6
GO:0031571	BP	GO:0031571	mitotic G1 DNA damage checkpoint signaling	2/208	29/18800	0.0406712	0.656858	0.645059	CDKN1A/MDM2	2
GO:0032369	BP	GO:0032369	negative regulation of lipid transport	2/208	29/18800	0.0406712	0.656858	0.645059	ITGB3/ABCA2	2
GO:0007599	BP	GO:0007599	hemostasis	6/208	227/18800	0.0408496	0.656858	0.645059	TLN1/PRKCA/BLOC1S3/ITGB3/FGG/GGCX	6
GO:0034394	BP	GO:0034394	protein localization to cell surface	3/208	69/18800	0.0410623	0.656858	0.645059	GGA2/ABCA2/LRIG2	3
GO:0007006	BP	GO:0007006	mitochondrial membrane organization	4/208	117/18800	0.0410821	0.656858	0.645059	BBC3/TMEM11/COX18/MICOS10	4
GO:0032368	BP	GO:0032368	regulation of lipid transport	4/208	118/18800	0.0421696	0.656858	0.645059	PPARA/ITGB3/FURIN/ABCA2	4
GO:0042445	BP	GO:0042445	hormone metabolic process	6/208	230/18800	0.043077	0.656858	0.645059	SGPL1/DHCR7/RETSAT/CACNA1H/ERO1A/FURIN	6
GO:0008299	BP	GO:0008299	isoprenoid biosynthetic process	2/208	30/18800	0.0432657	0.656858	0.645059	DHDDS/CRPPA	2
GO:0044819	BP	GO:0044819	mitotic G1/S transition checkpoint signaling	2/208	30/18800	0.0432657	0.656858	0.645059	CDKN1A/MDM2	2
GO:0090151	BP	GO:0090151	establishment of protein localization to mitochondrial membrane	2/208	30/18800	0.0432657	0.656858	0.645059	BBC3/COX18	2
GO:2000278	BP	GO:2000278	regulation of DNA biosynthetic process	4/208	119/18800	0.0432733	0.656858	0.645059	MAPK1/CERS1/CDKN1A/MAPKAPK5	4
GO:0010638	BP	GO:0010638	positive regulation of organelle organization	10/208	487/18800	0.0449612	0.656858	0.645059	HRAS/MAPK1/CERS1/RESF1/BBC3/UBE2B/ABI2/DHX36/ERCC1/MAPKAPK5	10
GO:0045732	BP	GO:0045732	positive regulation of protein catabolic process	6/208	233/18800	0.0453794	0.656858	0.645059	WWP2/MDM2/FURIN/SH3D19/ABCA2/DDA1	6
GO:0042267	BP	GO:0042267	natural killer cell mediated cytotoxicity	3/208	72/18800	0.0456447	0.656858	0.645059	RAET1E/HAVCR2/ULBP3	3
GO:1903036	BP	GO:1903036	positive regulation of response to wounding	3/208	72/18800	0.0456447	0.656858	0.645059	HRAS/SCARF1/CLDN4	3
GO:0002862	BP	GO:0002862	negative regulation of inflammatory response to antigenic stimulus	2/208	31/18800	0.0459202	0.656858	0.645059	FURIN/YES1	2
GO:0035510	BP	GO:0035510	DNA dealkylation	2/208	31/18800	0.0459202	0.656858	0.645059	APOBEC3C/APOBEC3F	2
GO:0140718	BP	GO:0140718	facultative heterochromatin assembly	2/208	31/18800	0.0459202	0.656858	0.645059	RESF1/BAZ2A	2
GO:1902751	BP	GO:1902751	positive regulation of cell cycle G2/M phase transition	2/208	31/18800	0.0459202	0.656858	0.645059	CDC25B/CCNB1	2
GO:0097193	BP	GO:0097193	intrinsic apoptotic signaling pathway	7/208	295/18800	0.0462577	0.656858	0.645059	HRAS/DNAJC10/ERO1A/CDKN1A/BBC3/MDM2/TPT1	7
GO:0006066	BP	GO:0006066	alcohol metabolic process	8/208	361/18800	0.048082	0.656858	0.645059	DHCR7/RETSAT/CACNA1H/SCARF1/TPI1/ACADL/DHDDS/ABCA2	8
GO:0010743	BP	GO:0010743	regulation of macrophage derived foam cell differentiation	2/208	32/18800	0.048633	0.656858	0.645059	PPARA/ITGB3	2
GO:0032196	BP	GO:0032196	transposition	2/208	32/18800	0.048633	0.656858	0.645059	APOBEC3C/APOBEC3F	2
GO:0046320	BP	GO:0046320	regulation of fatty acid oxidation	2/208	32/18800	0.048633	0.656858	0.645059	PPARA/ACADL	2
GO:0070988	BP	GO:0070988	demethylation	3/208	74/18800	0.0488344	0.656858	0.645059	UBE2B/APOBEC3C/APOBEC3F	3
GO:0018210	BP	GO:0018210	peptidyl-threonine modification	4/208	124/18800	0.0490342	0.656858	0.645059	PRKCA/MAPK1/CAD/S1PR2	4
GO:1904375	BP	GO:1904375	regulation of protein localization to cell periphery	4/208	124/18800	0.0490342	0.656858	0.645059	HRAS/EPB41/RAP1A/ABCA2	4
GO:0005640	CC	GO:0005640	nuclear outer membrane	3/217	29/19594	0.00395853	0.578623	0.572163	DHCR7/RETSAT/TRAPPC2B	3
GO:0005819	CC	GO:0005819	spindle	11/217	402/19594	0.00535573	0.578623	0.572163	CDC25B/EPB41/MAPK1/CCNB1/TFDP2/TPT1/DCTN3/HAUS3/KIF3A/RAB11FIP4/KIF18B	11
GO:0036157	CC	GO:0036157	outer dynein arm	2/217	11/19594	0.00628715	0.578623	0.572163	DNAL1/DNAH17	2
GO:0005875	CC	GO:0005875	microtubule associated complex	6/217	160/19594	0.00891233	0.578623	0.572163	DCTN3/HAUS3/DNAL1/KIF3A/DNAH17/KIF18B	6
GO:0031092	CC	GO:0031092	platelet alpha granule membrane	2/217	17/19594	0.0148831	0.578623	0.572163	ITGB3/APLP2	2
GO:0032592	CC	GO:0032592	integral component of mitochondrial membrane	4/217	88/19594	0.016557	0.578623	0.572163	TOMM40/TMEM11/COX18/MICOS10	4
GO:0098573	CC	GO:0098573	intrinsic component of mitochondrial membrane	4/217	90/19594	0.0178377	0.578623	0.572163	TOMM40/TMEM11/COX18/MICOS10	4
GO:0005925	CC	GO:0005925	focal adhesion	10/217	419/19594	0.0187296	0.578623	0.572163	TLN1/MAPK1/RPL37A/LASP1/IGF2R/ITGB3/YES1/LIMD1/TSPAN9/PEAK3	10
GO:0030055	CC	GO:0030055	cell-substrate junction	10/217	428/19594	0.0213375	0.578623	0.572163	TLN1/MAPK1/RPL37A/LASP1/IGF2R/ITGB3/YES1/LIMD1/TSPAN9/PEAK3	10
GO:0005742	CC	GO:0005742	mitochondrial outer membrane translocase complex	2/217	21/19594	0.0223258	0.578623	0.572163	TOMM40/MICOS10	2
GO:0005788	CC	GO:0005788	endoplasmic reticulum lumen	8/217	311/19594	0.022923	0.578623	0.572163	MAPK1/DNAJC10/ERO1A/APLP2/FGG/NUCB1/CRTAP/TXNDC16	8
GO:0031305	CC	GO:0031305	integral component of mitochondrial inner membrane	3/217	56/19594	0.0241606	0.578623	0.572163	TMEM11/COX18/MICOS10	3
GO:0098799	CC	GO:0098799	outer mitochondrial membrane protein complex	2/217	22/19594	0.0243818	0.578623	0.572163	TOMM40/MICOS10	2
GO:0031304	CC	GO:0031304	intrinsic component of mitochondrial inner membrane	3/217	57/19594	0.0252999	0.578623	0.572163	TMEM11/COX18/MICOS10	3
GO:0005858	CC	GO:0005858	axonemal dynein complex	2/217	23/19594	0.026512	0.578623	0.572163	DNAL1/DNAH17	2
GO:0031301	CC	GO:0031301	integral component of organelle membrane	9/217	382/19594	0.0269353	0.578623	0.572163	SGPL1/DHCR7/TOMM40/QSOX2/TMEM175/FURIN/TMEM11/COX18/MICOS10	9
GO:0072686	CC	GO:0072686	mitotic spindle	5/217	160/19594	0.0329211	0.578623	0.572163	EPB41/MAPK1/TFDP2/HAUS3/KIF18B	5
GO:0031300	CC	GO:0031300	intrinsic component of organelle membrane	9/217	412/19594	0.0405641	0.578623	0.572163	SGPL1/DHCR7/TOMM40/QSOX2/TMEM175/FURIN/TMEM11/COX18/MICOS10	9
GO:0030686	CC	GO:0030686	90S preribosome	2/217	29/19594	0.0407493	0.578623	0.572163	TBL3/IMP3	2
GO:0005912	CC	GO:0005912	adherens junction	5/217	172/19594	0.0427787	0.578623	0.572163	TRIM29/TLN1/LIMD1/ABI2/CDH7	5
GO:0030119	CC	GO:0030119	AP-type membrane coat adaptor complex	2/217	30/19594	0.0433483	0.578623	0.572163	AP2S1/AP5Z1	2
GO:0030140	CC	GO:0030140	trans-Golgi network transport vesicle	2/217	32/19594	0.048725	0.578623	0.572163	IGF2R/FURIN	2
GO:0015035	MF	GO:0015035	protein-disulfide reductase activity	4/210	37/18410	0.000809042	0.231376	0.217999	DNAJC10/QSOX2/ERO1A/CHCHD4	4
GO:0015036	MF	GO:0015036	disulfide oxidoreductase activity	4/210	42/18410	0.00131155	0.231376	0.217999	DNAJC10/QSOX2/ERO1A/CHCHD4	4
GO:0009931	MF	GO:0009931	calcium-dependent protein serine/threonine kinase activity	3/210	22/18410	0.00192001	0.231376	0.217999	PRKCA/MKNK2/MAPKAPK5	3
GO:0010857	MF	GO:0010857	calcium-dependent protein kinase activity	3/210	23/18410	0.00218957	0.231376	0.217999	PRKCA/MKNK2/MAPKAPK5	3
GO:0016830	MF	GO:0016830	carbon-carbon lyase activity	4/210	50/18410	0.00251384	0.231376	0.217999	SGPL1/AMD1/GGCX/GADL1	4
GO:0051219	MF	GO:0051219	phosphoprotein binding	5/210	88/18410	0.00335266	0.231376	0.217999	EPB41/MAPK1/IGF2R/YES1/SHB	5
GO:0031267	MF	GO:0031267	small GTPase binding	9/210	267/18410	0.00364886	0.231376	0.217999	RAP1A/EVI5L/ARHGAP1/CSE1L/USP6NL/ABI2/GGA2/KIF3A/RAB11FIP4	9
GO:0016667	MF	GO:0016667	oxidoreductase activity, acting on a sulfur group of donors	4/210	57/18410	0.00405305	0.231376	0.217999	DNAJC10/QSOX2/ERO1A/CHCHD4	4
GO:0016884	MF	GO:0016884	carbon-nitrogen ligase activity, with glutamine as amido-N-donor	2/210	10/18410	0.00548665	0.231376	0.217999	GMPS/CAD	2
GO:0047844	MF	GO:0047844	deoxycytidine deaminase activity	2/210	10/18410	0.00548665	0.231376	0.217999	APOBEC3C/APOBEC3F	2
GO:0019239	MF	GO:0019239	deaminase activity	3/210	33/18410	0.00620465	0.231376	0.217999	APOBEC3C/APOBEC3F/ADA2	3
GO:0016670	MF	GO:0016670	oxidoreductase activity, acting on a sulfur group of donors, oxygen as acceptor	2/210	11/18410	0.00665576	0.231376	0.217999	QSOX2/ERO1A	2
GO:0016831	MF	GO:0016831	carboxy-lyase activity	3/210	34/18410	0.00674863	0.231376	0.217999	AMD1/GGCX/GADL1	3
GO:0051020	MF	GO:0051020	GTPase binding	9/210	298/18410	0.00737189	0.231376	0.217999	RAP1A/EVI5L/ARHGAP1/CSE1L/USP6NL/ABI2/GGA2/KIF3A/RAB11FIP4	9
GO:0016814	MF	GO:0016814	hydrolase activity, acting on carbon-nitrogen (but not peptide) bonds, in cyclic amidines	3/210	36/18410	0.00791938	0.231376	0.217999	APOBEC3C/APOBEC3F/ADA2	3
GO:0004126	MF	GO:0004126	cytidine deaminase activity	2/210	12/18410	0.00792724	0.231376	0.217999	APOBEC3C/APOBEC3F	2
GO:0001784	MF	GO:0001784	phosphotyrosine residue binding	3/210	44/18410	0.0137459	0.372041	0.350531	MAPK1/YES1/SHB	3
GO:0140101	MF	GO:0140101	catalytic activity, acting on a tRNA	5/210	125/18410	0.0143399	0.372041	0.350531	CDKAL1/RPP30/DTD2/PARS2/TRMT9B	5
GO:0008574	MF	GO:0008574	plus-end-directed microtubule motor activity	2/210	17/18410	0.0157354	0.372981	0.351417	KIF3A/KIF18B	2
GO:0003756	MF	GO:0003756	protein disulfide isomerase activity	2/210	18/18410	0.0175708	0.372981	0.351417	QSOX2/ITGB3	2
GO:0004708	MF	GO:0004708	MAP kinase kinase activity	2/210	18/18410	0.0175708	0.372981	0.351417	MAPK1/MAPKAPK5	2
GO:0016864	MF	GO:0016864	intramolecular oxidoreductase activity, transposing S-S bonds	2/210	18/18410	0.0175708	0.372981	0.351417	QSOX2/ITGB3	2
GO:0016860	MF	GO:0016860	intramolecular oxidoreductase activity	3/210	50/18410	0.0193583	0.393058	0.370333	QSOX2/TPI1/ITGB3	3
GO:0140416	MF	GO:0140416	transcription regulator inhibitor activity	2/210	21/18410	0.0235843	0.416711	0.392618	TCF23/TRAPPC2B	2
GO:0030170	MF	GO:0030170	pyridoxal phosphate binding	3/210	55/18410	0.0248657	0.416711	0.392618	SGPL1/AGXT2/GADL1	3
GO:0045309	MF	GO:0045309	protein phosphorylated amino acid binding	3/210	55/18410	0.0248657	0.416711	0.392618	MAPK1/YES1/SHB	3
GO:0008320	MF	GO:0008320	protein transmembrane transporter activity	2/210	22/18410	0.0257508	0.416711	0.392618	TOMM40/BLOC1S3	2
GO:0070279	MF	GO:0070279	vitamin B6 binding	3/210	56/18410	0.0260579	0.416711	0.392618	SGPL1/AGXT2/GADL1	3
GO:0004114	MF	GO:0004114	3',5'-cyclic-nucleotide phosphodiesterase activity	2/210	23/18410	0.0279947	0.416711	0.392618	PDE6B/PDE7A	2
GO:0044389	MF	GO:0044389	ubiquitin-like protein ligase binding	8/210	317/18410	0.0293988	0.416711	0.392618	SCAMP3/CDKN1A/TPI1/CCNB1/MDM2/UBE2B/ABI2/PATZ1	8
GO:0016627	MF	GO:0016627	oxidoreductase activity, acting on the CH-CH group of donors	3/210	59/18410	0.0298158	0.416711	0.392618	DHCR7/RETSAT/ACADL	3
GO:0001965	MF	GO:0001965	G-protein alpha-subunit binding	2/210	24/18410	0.0303141	0.416711	0.392618	IGF2R/NUCB1	2
GO:0005248	MF	GO:0005248	voltage-gated sodium channel activity	2/210	24/18410	0.0303141	0.416711	0.392618	CACNA1H/HCN2	2
GO:0004725	MF	GO:0004725	protein tyrosine phosphatase activity	4/210	103/18410	0.0303387	0.416711	0.392618	CDC25B/PTPRF/DUSP28/DUSP4	4
GO:0001227	MF	GO:0001227	DNA-binding transcription repressor activity, RNA polymerase II-specific	8/210	321/18410	0.0313304	0.418038	0.393868	MAFK/PPARA/ZNF749/KCNIP3/ZNF557/PATZ1/ZBTB7A/ZNF491	8
GO:0004112	MF	GO:0004112	cyclic-nucleotide phosphodiesterase activity	2/210	25/18410	0.0327069	0.420899	0.396565	PDE6B/PDE7A	2
GO:0001217	MF	GO:0001217	DNA-binding transcription repressor activity	8/210	325/18410	0.0333475	0.420899	0.396565	MAFK/PPARA/ZNF749/KCNIP3/ZNF557/PATZ1/ZBTB7A/ZNF491	8
GO:0030507	MF	GO:0030507	spectrin binding	2/210	26/18410	0.0351713	0.429471	0.404641	EPB41/KIF3A	2
GO:0045296	MF	GO:0045296	cadherin binding	8/210	333/18410	0.0376436	0.429471	0.404641	TRIM29/TLN1/LASP1/ARHGAP1/EIF2S3/EIF4H/CDH7/MACF1	8
GO:0004683	MF	GO:0004683	calmodulin-dependent protein kinase activity	2/210	27/18410	0.0377052	0.429471	0.404641	MKNK2/MAPKAPK5	2
GO:0022884	MF	GO:0022884	macromolecule transmembrane transporter activity	2/210	27/18410	0.0377052	0.429471	0.404641	TOMM40/BLOC1S3	2
GO:0002039	MF	GO:0002039	p53 binding	3/210	66/18410	0.0396307	0.43676	0.411508	TRIM29/MDM2/MAPKAPK5	3
GO:0016874	MF	GO:0016874	ligase activity	5/210	165/18410	0.0409268	0.43676	0.411508	GMPS/CAD/MDM2/RTCA/PARS2	5
GO:0003777	MF	GO:0003777	microtubule motor activity	3/210	67/18410	0.0411508	0.43676	0.411508	KIF3A/DNAH17/KIF18B	3
GO:0005520	MF	GO:0005520	insulin-like growth factor binding	2/210	29/18410	0.0429742	0.443153	0.417532	IGF2R/ITGB3	2
GO:0008201	MF	GO:0008201	heparin binding	5/210	168/18410	0.0436511	0.443153	0.417532	PTPRF/APLP2/LIPH/CCDC80/ADA2	5
GO:0001968	MF	GO:0001968	fibronectin binding	2/210	31/18410	0.0484993	0.468759	0.441657	ITGB3/CCDC80	2
GO:0140318	MF	GO:0140318	protein transporter activity	2/210	31/18410	0.0484993	0.468759	0.441657	TOMM40/BLOC1S3	2
GO:0000049	MF	GO:0000049	tRNA binding	3/210	72/18410	0.0491845	0.468759	0.441657	EIF2S3/DTD2/TRMT9B	3

## Sheet: RP11-752G15.8.KEGG
	ID	Description	GeneRatio	BgRatio	pvalue	p.adjust	qvalue	geneID	Count
hsa04929	hsa04929	GnRH secretion	5/113	64/8157	0.00185774	0.224672	0.204114	3265/5578/5594/8912/610	5
hsa05219	hsa05219	Bladder cancer	4/113	41/8157	0.00238252	0.224672	0.204114	3265/5594/1026/4193	4
hsa01524	hsa01524	Platinum drug resistance	5/113	73/8157	0.00331686	0.224672	0.204114	5594/1026/27113/4193/2067	5
hsa05214	hsa05214	Glioma	5/113	75/8157	0.003729	0.224672	0.204114	3265/5578/5594/1026/4193	5
hsa04071	hsa04071	Sphingolipid signaling pathway	6/113	119/8157	0.006044	0.291321	0.264663	8879/3265/5578/5594/10715/9294	6
hsa04010	hsa04010	MAPK signaling pathway	10/113	294/8157	0.00744506	0.299043	0.271679	994/3265/5578/5594/5906/8912/2872/51378/1846/8550	10
hsa05163	hsa05163	Human cytomegalovirus infection	8/113	225/8157	0.0126698	0.314649	0.285858	3265/5578/5594/1026/3690/4193/2786/3587	8
hsa04720	hsa04720	Long-term potentiation	4/113	67/8157	0.0137068	0.314649	0.285858	3265/5578/5594/5906	4
hsa05216	hsa05216	Thyroid cancer	3/113	37/8157	0.0142874	0.314649	0.285858	3265/5594/1026	3
hsa05211	hsa05211	Renal cell carcinoma	4/113	69/8157	0.0151389	0.314649	0.285858	3265/5594/5906/1026	4
hsa04066	hsa04066	HIF-1 signaling pathway	5/113	109/8157	0.0174506	0.314649	0.285858	5578/5594/1026/2872/51378	5
hsa05218	hsa05218	Melanoma	4/113	72/8157	0.0174586	0.314649	0.285858	3265/5594/1026/4193	4
hsa05223	hsa05223	Non-small cell lung cancer	4/113	72/8157	0.0174586	0.314649	0.285858	3265/5578/5594/1026	4
hsa04115	hsa04115	p53 signaling pathway	4/113	73/8157	0.0182784	0.314649	0.285858	1026/27113/891/4193	4
hsa05220	hsa05220	Chronic myeloid leukemia	4/113	76/8157	0.0208802	0.335475	0.304777	3265/5594/1026/4193	4
hsa04919	hsa04919	Thyroid hormone signaling pathway	5/113	121/8157	0.0260913	0.341117	0.309903	3265/5578/5594/3690/4193	5
hsa04015	hsa04015	Rap1 signaling pathway	7/113	210/8157	0.0263549	0.341117	0.309903	7094/3265/5578/5594/5906/3690/51378	7
hsa05170	hsa05170	Human immunodeficiency virus 1 infection	7/113	212/8157	0.0275685	0.341117	0.309903	3265/5578/5594/891/27350/200316/2786	7
hsa04611	hsa04611	Platelet activation	5/113	124/8157	0.0286128	0.341117	0.309903	7094/5594/5906/3690/2266	5
hsa04012	hsa04012	ErbB signaling pathway	4/113	85/8157	0.0300014	0.341117	0.309903	3265/5578/5594/1026	4
hsa04110	hsa04110	Cell cycle	5/113	126/8157	0.030377	0.341117	0.309903	994/1026/891/4193/7029	5
hsa05210	hsa05210	Colorectal cancer	4/113	86/8157	0.0311393	0.341117	0.309903	3265/5594/1026/27113	4
hsa04068	hsa04068	FoxO signaling pathway	5/113	131/8157	0.0350832	0.351231	0.319091	3265/5594/1026/891/4193	5
hsa04650	hsa04650	Natural killer cell mediated cytotoxicity	5/113	131/8157	0.0350832	0.351231	0.319091	3265/5578/5594/135250/79465	5
hsa05032	hsa05032	Morphine addiction	4/113	91/8157	0.037208	0.351231	0.319091	5578/2870/2786/5150	4
hsa05168	hsa05168	Herpes simplex virus 1 infection	12/113	495/8157	0.0407414	0.351231	0.319091	121274/7710/3690/57474/126231/201514/388569/388567/79230/9831/349075/729747	12
hsa04014	hsa04014	Ras signaling pathway	7/113	235/8157	0.0443377	0.351231	0.319091	3265/5578/5594/5906/5863/51378/2786	7
hsa04713	hsa04713	Circadian entrainment	4/113	97/8157	0.0453294	0.351231	0.319091	5578/5594/8912/2786	4
hsa05215	hsa05215	Prostate cancer	4/113	97/8157	0.0453294	0.351231	0.319091	3265/5594/1026/4193	4
hsa05213	hsa05213	Endometrial cancer	3/113	58/8157	0.0460985	0.351231	0.319091	3265/5594/1026	3
hsa01522	hsa01522	Endocrine resistance	4/113	98/8157	0.0467722	0.351231	0.319091	3265/5594/1026/4193	4
hsa04613	hsa04613	Neutrophil extracellular trap formation	6/113	190/8157	0.0480933	0.351231	0.319091	5578/5594/6404/3690/2266/8348	6
hsa04370	hsa04370	VEGF signaling pathway	3/113	59/8157	0.0480938	0.351231	0.319091	3265/5578/5594	3

## Sheet: RP11-98I9.4.GO
	ONTOLOGY	ID	Description	GeneRatio	BgRatio	pvalue	p.adjust	qvalue	geneID	Count
GO:0045050	BP	GO:0045050	protein insertion into ER membrane by stop-transfer membrane-anchor sequence	4/505	10/18800	9.5e-05	0.375401	0.373761	EMC1/EMC3/EMC7/MMGT1	4
GO:0046486	BP	GO:0046486	glycerolipid metabolic process	24/505	396/18800	0.000193392	0.382142	0.380472	CPT1A/PIK3C2B/FIG4/CDIPT/PHB2/ABHD12/MPPE1/MTMR9/TBL1XR1/GK5/FAM126B/MFSD2A/SLC44A4/PIGO/SERINC1/MOGAT1/SELENOI/GPAT4/PLAAT3/PLCG1/PGAP4/FABP3/PIK3CB/SREBF1	24
GO:0060211	BP	GO:0060211	regulation of nuclear-transcribed mRNA poly(A) tail shortening	4/505	15/18800	0.000554779	0.411521	0.409724	BTG2/AGO2/TNRC6B/TENT4B	4
GO:1901879	BP	GO:1901879	regulation of protein depolymerization	9/505	88/18800	0.000590475	0.411521	0.409724	CAPZA2/F2RL1/TRIOBP/TMOD3/TAOK1/MAP1B/SEMA5A/DSTN/MAP1S	9
GO:0006650	BP	GO:0006650	glycerophospholipid metabolic process	19/505	309/18800	0.000735951	0.411521	0.409724	PIK3C2B/FIG4/CDIPT/PHB2/ABHD12/MPPE1/MTMR9/FAM126B/MFSD2A/SLC44A4/PIGO/SERINC1/SELENOI/GPAT4/PLAAT3/PLCG1/PGAP4/FABP3/PIK3CB	19
GO:0032984	BP	GO:0032984	protein-containing complex disassembly	16/505	239/18800	0.000774043	0.411521	0.409724	CAPZA2/F2RL1/CALCOCO2/TRIOBP/TMOD3/TAOK1/GRWD1/STX17/EPG5/LIX1L/MAP1B/SEMA5A/IST1/ARID2/DSTN/MAP1S	16
GO:0006644	BP	GO:0006644	phospholipid metabolic process	22/505	388/18800	0.00086082	0.411521	0.409724	PIK3C2B/FIG4/CDIPT/PHB2/ABHD12/MPPE1/MTMR9/SAMD8/FAM126B/PLAA/MFSD2A/SLC44A4/PIGO/SERINC1/PLA2G12A/SELENOI/GPAT4/PLAAT3/PLCG1/PGAP4/FABP3/PIK3CB	22
GO:0071816	BP	GO:0071816	tail-anchored membrane protein insertion into ER membrane	4/505	17/18800	0.000926905	0.411521	0.409724	EMC1/EMC3/EMC7/MMGT1	4
GO:0032456	BP	GO:0032456	endocytic recycling	8/505	77/18800	0.00106328	0.411521	0.409724	BVES/VPS53/ACAP2/EPG5/RAB11FIP4/VPS26C/RAB11B/VPS52	8
GO:0010508	BP	GO:0010508	positive regulation of autophagy	11/505	136/18800	0.00112137	0.411521	0.409724	HMGB1/FOXO3/CALCOCO2/MTDH/TRIM65/RNF152/HIF1A/TP53INP1/PIK3CB/TMEM59/SH3BP4	11
GO:0002262	BP	GO:0002262	myeloid cell homeostasis	12/505	160/18800	0.00131269	0.411521	0.409724	HMGB1/FOXO3/SLC7A11/TRAF3IP2/TRIM58/TMOD3/NCAPG2/HOXB6/HIF1A/FLVCR1/KLF13/PIK3CB	12
GO:0046579	BP	GO:0046579	positive regulation of Ras protein signal transduction	7/505	62/18800	0.00132804	0.411521	0.409724	KRAS/F2RL1/SYNPO2L/F2RL3/LRRD1/PIK3CB/ADGRG1	7
GO:0032007	BP	GO:0032007	negative regulation of TOR signaling	6/505	46/18800	0.00137267	0.411521	0.409724	TMEM127/TNFAIP8L1/MAPKAPK5/RNF152/HIF1A/SH3BP4	6
GO:0045727	BP	GO:0045727	positive regulation of translation	11/505	141/18800	0.00150302	0.411521	0.409724	CYP1B1/AGO2/CD28/RBM3/CCL5/RMND1/TENT4B/TENT5B/FXR1/HNRNPU/PKM	11
GO:0008654	BP	GO:0008654	phospholipid biosynthetic process	16/505	258/18800	0.00172154	0.411521	0.409724	PIK3C2B/FIG4/CDIPT/MPPE1/SAMD8/FAM126B/MFSD2A/SLC44A4/PIGO/SERINC1/SELENOI/GPAT4/PLAAT3/PGAP4/FABP3/PIK3CB	16
GO:0006417	BP	GO:0006417	regulation of translation	24/505	463/18800	0.00174103	0.411521	0.409724	CYP1B1/BTG2/FOXO3/AGO2/AGO3/CD28/EIF4E/ILF3/PER1/RBM3/CCL5/EIF2B2/TNRC6B/AGO4/MAPKAPK5/RMND1/TENT4B/TENT5B/FXR1/TACO1/HNRNPU/PKM/EIF4H/PPP1R15B	24
GO:0032211	BP	GO:0032211	negative regulation of telomere maintenance via telomerase	4/505	20/18800	0.00177021	0.411521	0.409724	CTC1/TENT4B/HNRNPA1/HNRNPU	4
GO:0043244	BP	GO:0043244	regulation of protein-containing complex disassembly	10/505	125/18800	0.00201716	0.442879	0.440945	CAPZA2/F2RL1/CALCOCO2/TRIOBP/TMOD3/TAOK1/MAP1B/SEMA5A/DSTN/MAP1S	10
GO:0035330	BP	GO:0035330	regulation of hippo signaling	4/505	21/18800	0.00214077	0.44528	0.443334	TIAL1/LIMD1/WWC1/NEK8	4
GO:0051057	BP	GO:0051057	positive regulation of small GTPase mediated signal transduction	7/505	70/18800	0.00269457	0.505064	0.502858	KRAS/F2RL1/SYNPO2L/F2RL3/LRRD1/PIK3CB/ADGRG1	7
GO:0046621	BP	GO:0046621	negative regulation of organ growth	5/505	37/18800	0.00293896	0.505064	0.502858	FXN/SLC6A4/YY1/WWC1/SAV1	5
GO:0045048	BP	GO:0045048	protein insertion into ER membrane	4/505	23/18800	0.00303578	0.505064	0.502858	EMC1/EMC3/EMC7/MMGT1	4
GO:0030834	BP	GO:0030834	regulation of actin filament depolymerization	6/505	54/18800	0.00316073	0.505064	0.502858	CAPZA2/F2RL1/TRIOBP/TMOD3/SEMA5A/DSTN	6
GO:0045017	BP	GO:0045017	glycerolipid biosynthetic process	15/505	253/18800	0.00362235	0.505064	0.502858	PIK3C2B/FIG4/CDIPT/MPPE1/FAM126B/MFSD2A/SLC44A4/PIGO/MOGAT1/SELENOI/GPAT4/PGAP4/FABP3/PIK3CB/SREBF1	15
GO:0035329	BP	GO:0035329	hippo signaling	5/505	40/18800	0.00415403	0.505064	0.502858	TIAL1/LIMD1/WWC1/SAV1/NEK8	5
GO:0007006	BP	GO:0007006	mitochondrial membrane organization	9/505	117/18800	0.00431992	0.505064	0.502858	BCL2L2/VDAC2/TIMM10/SLC35F6/THEM4/MFN1/GHITM/MTX3/TIMM8B	9
GO:0098876	BP	GO:0098876	vesicle-mediated transport to the plasma membrane	10/505	139/18800	0.00435257	0.505064	0.502858	BVES/GGA2/VPS53/ACAP2/EPG5/RAB11FIP4/MACF1/VPS26C/RAB11B/VPS52	10
GO:0030836	BP	GO:0030836	positive regulation of actin filament depolymerization	3/505	13/18800	0.00450728	0.505064	0.502858	F2RL1/SEMA5A/DSTN	3
GO:0060213	BP	GO:0060213	positive regulation of nuclear-transcribed mRNA poly(A) tail shortening	3/505	13/18800	0.00450728	0.505064	0.502858	BTG2/AGO2/TNRC6B	3
GO:0051261	BP	GO:0051261	protein depolymerization	9/505	118/18800	0.00456859	0.505064	0.502858	CAPZA2/F2RL1/TRIOBP/TMOD3/TAOK1/MAP1B/SEMA5A/DSTN/MAP1S	9
GO:0050921	BP	GO:0050921	positive regulation of chemotaxis	10/505	140/18800	0.00457821	0.505064	0.502858	IL6R/HMGB1/F2RL1/CCL5/STX4/PPM1F/AKIRIN1/TMSB4X/FGFR1/SEMA5A	10
GO:1900151	BP	GO:1900151	regulation of nuclear-transcribed mRNA catabolic process, deadenylation-dependent decay	4/505	26/18800	0.00481011	0.505064	0.502858	AGO2/TNRC6B/TENT4B/HNRNPU	4
GO:0009615	BP	GO:0009615	response to virus	20/505	392/18800	0.00484823	0.505064	0.502858	MICA/F2RL1/IFIT3/ILF3/CCL5/TSPAN6/USP15/TRAF3IP2/POLR3A/PHB2/IFNLR1/CRCP/TTC4/POLR3F/TLR7/SLFN13/RNF216/HIF1A/CREBZF/ARF1	20
GO:0030042	BP	GO:0030042	actin filament depolymerization	6/505	59/18800	0.00492883	0.505064	0.502858	CAPZA2/F2RL1/TRIOBP/TMOD3/SEMA5A/DSTN	6
GO:1902893	BP	GO:1902893	regulation of miRNA transcription	6/505	59/18800	0.00492883	0.505064	0.502858	FOXO3/FOS/BMPR1A/YY1/HIF1A/SREBF1	6
GO:0046474	BP	GO:0046474	glycerophospholipid biosynthetic process	13/505	214/18800	0.00534051	0.505064	0.502858	PIK3C2B/FIG4/CDIPT/MPPE1/FAM126B/MFSD2A/SLC44A4/PIGO/SELENOI/GPAT4/PGAP4/FABP3/PIK3CB	13
GO:0051205	BP	GO:0051205	protein insertion into membrane	6/505	60/18800	0.00535514	0.505064	0.502858	EMC1/TIMM10/EMC3/EMC7/MMGT1/TIMM8B	6
GO:0061614	BP	GO:0061614	miRNA transcription	6/505	60/18800	0.00535514	0.505064	0.502858	FOXO3/FOS/BMPR1A/YY1/HIF1A/SREBF1	6
GO:0051607	BP	GO:0051607	defense response to virus	16/505	290/18800	0.00541885	0.505064	0.502858	MICA/F2RL1/IFIT3/ILF3/TSPAN6/USP15/TRAF3IP2/POLR3A/PHB2/IFNLR1/CRCP/TTC4/POLR3F/TLR7/SLFN13/RNF216	16
GO:1904357	BP	GO:1904357	negative regulation of telomere maintenance via telomere lengthening	4/505	27/18800	0.00552865	0.505064	0.502858	CTC1/TENT4B/HNRNPA1/HNRNPU	4
GO:0034250	BP	GO:0034250	positive regulation of cellular amide metabolic process	11/505	167/18800	0.00555367	0.505064	0.502858	CYP1B1/AGO2/CD28/RBM3/CCL5/RMND1/TENT4B/TENT5B/FXR1/HNRNPU/PKM	11
GO:0140546	BP	GO:0140546	defense response to symbiont	16/505	291/18800	0.00559682	0.505064	0.502858	MICA/F2RL1/IFIT3/ILF3/TSPAN6/USP15/TRAF3IP2/POLR3A/PHB2/IFNLR1/CRCP/TTC4/POLR3F/TLR7/SLFN13/RNF216	16
GO:0031054	BP	GO:0031054	pre-miRNA processing	3/505	14/18800	0.00562319	0.505064	0.502858	AGO2/AGO3/AGO4	3
GO:0072531	BP	GO:0072531	pyrimidine-containing compound transmembrane transport	3/505	14/18800	0.00562319	0.505064	0.502858	SLC28A1/SLC44A4/SLC25A33	3
GO:0000289	BP	GO:0000289	nuclear-transcribed mRNA poly(A) tail shortening	4/505	28/18800	0.00631544	0.546502	0.544115	BTG2/AGO2/TNRC6B/TENT4B	4
GO:0006641	BP	GO:0006641	triglyceride metabolic process	8/505	103/18800	0.0065755	0.546502	0.544115	CPT1A/TBL1XR1/GK5/MFSD2A/MOGAT1/GPAT4/PLAAT3/SREBF1	8
GO:0022411	BP	GO:0022411	cellular component disassembly	22/505	460/18800	0.00681352	0.546502	0.544115	CAPZA2/F2RL1/CALCOCO2/TRIOBP/PHB2/TRIM58/TMOD3/TAOK1/GRWD1/GOLGA2/STX17/EPG5/LIX1L/PLAAT3/HIF1A/MAP1B/SREBF1/SEMA5A/IST1/ARID2/DSTN/MAP1S	22
GO:0033127	BP	GO:0033127	regulation of histone phosphorylation	3/505	15/18800	0.00689029	0.546502	0.544115	UBE2B/RPS6KA4/RPS6KA5	3
GO:2001028	BP	GO:2001028	positive regulation of endothelial cell chemotaxis	3/505	15/18800	0.00689029	0.546502	0.544115	TMSB4X/FGFR1/SEMA5A	3
GO:1902895	BP	GO:1902895	positive regulation of miRNA transcription	5/505	45/18800	0.00691425	0.546502	0.544115	FOXO3/FOS/BMPR1A/HIF1A/SREBF1	5
GO:0006656	BP	GO:0006656	phosphatidylcholine biosynthetic process	4/505	29/18800	0.00717313	0.555847	0.553419	MFSD2A/SLC44A4/GPAT4/FABP3	4
GO:0008380	BP	GO:0008380	RNA splicing	21/505	438/18800	0.00787656	0.587578	0.585012	NUP98/RBM3/TTF2/THOC5/SF3B3/RBM41/SUGP1/PRPF38A/RBM20/PRPF4/TXNL4A/SNIP1/PHF5A/FXR1/SRSF11/TCERG1/SNRNP27/HNRNPA1/HNRNPU/TMBIM6/HNRNPA1L2	21
GO:0098586	BP	GO:0098586	cellular response to virus	7/505	85/18800	0.00787997	0.587578	0.585012	CCL5/TSPAN6/USP15/PHB2/TLR7/HIF1A/ARF1	7
GO:0001780	BP	GO:0001780	neutrophil homeostasis	3/505	16/18800	0.00831326	0.597346	0.594736	HMGB1/SLC7A11/PIK3CB	3
GO:0023035	BP	GO:0023035	CD40 signaling pathway	3/505	16/18800	0.00831326	0.597346	0.594736	FANCA/TRAF3IP2/PHB2	3
GO:0006639	BP	GO:0006639	acylglycerol metabolic process	9/505	131/18800	0.00892182	0.622243	0.619525	CPT1A/ABHD12/TBL1XR1/GK5/MFSD2A/MOGAT1/GPAT4/PLAAT3/SREBF1	9
GO:0006397	BP	GO:0006397	mRNA processing	23/505	500/18800	0.00897466	0.622243	0.619525	NUP98/RBM3/TTF2/THOC5/SF3B3/RBM41/SUGP1/PRPF38A/RBM20/PRPF4/TXNL4A/SNIP1/PHF5A/TENT4B/FXR1/SRSF11/TCERG1/CDC73/SNRNP27/CSTF1/HNRNPA1/HNRNPU/HNRNPA1L2	23
GO:0006638	BP	GO:0006638	neutral lipid metabolic process	9/505	132/18800	0.00935457	0.637401	0.634616	CPT1A/ABHD12/TBL1XR1/GK5/MFSD2A/MOGAT1/GPAT4/PLAAT3/SREBF1	9
GO:0048872	BP	GO:0048872	homeostasis of number of cells	15/505	282/18800	0.0095731	0.639908	0.637112	KRAS/HMGB1/FOXO3/SLC7A11/TRAF3IP2/TRIM58/TMOD3/NCAPG2/OCIAD1/HOXB6/HIF1A/FLVCR1/KLF13/PIK3CB/ADGRG1	15
GO:0010506	BP	GO:0010506	regulation of autophagy	17/505	336/18800	0.00971519	0.639908	0.637112	HMGB1/FOXO3/CTSA/GPR137B/CALCOCO2/MTMR9/MTDH/TRIM65/FOXK1/GOLGA2/RNF152/HIF1A/TP53INP1/PIK3CB/SREBF1/TMEM59/SH3BP4	17
GO:0071347	BP	GO:0071347	cellular response to interleukin-1	8/505	111/18800	0.0101565	0.658007	0.655133	CCL5/YY1/RPS6KA4/IRAK4/MYLK3/PTGIS/HIF1A/RPS6KA5	8
GO:0051646	BP	GO:0051646	mitochondrion localization	5/505	50/18800	0.0107533	0.685437	0.682443	ATCAY/MFN1/HIF1A/MAP1B/MAP1S	5
GO:0046488	BP	GO:0046488	phosphatidylinositol metabolic process	10/505	162/18800	0.0123024	0.765222	0.761879	PIK3C2B/FIG4/CDIPT/MPPE1/MTMR9/FAM126B/PIGO/PLCG1/PGAP4/PIK3CB	10
GO:0046916	BP	GO:0046916	cellular transition metal ion homeostasis	8/505	115/18800	0.0124117	0.765222	0.761879	FXN/SLC30A2/COX19/HIF1A/FLVCR1/SLC30A7/ARF1/NCOA4	8
GO:0035025	BP	GO:0035025	positive regulation of Rho protein signal transduction	4/505	34/18800	0.0126094	0.765222	0.761879	F2RL1/SYNPO2L/F2RL3/ADGRG1	4
GO:0055076	BP	GO:0055076	transition metal ion homeostasis	9/505	139/18800	0.0128419	0.765222	0.761879	FXN/SLC30A2/SLC25A37/COX19/HIF1A/FLVCR1/SLC30A7/ARF1/NCOA4	9
GO:0009048	BP	GO:0009048	dosage compensation by inactivation of X chromosome	3/505	19/18800	0.0135536	0.765222	0.761879	PCGF3/LRIF1/HNRNPU	3
GO:0034162	BP	GO:0034162	toll-like receptor 9 signaling pathway	3/505	19/18800	0.0135536	0.765222	0.761879	HMGB1/IRAK4/EPG5	3
GO:1901881	BP	GO:1901881	positive regulation of protein depolymerization	3/505	19/18800	0.0135536	0.765222	0.761879	F2RL1/SEMA5A/DSTN	3
GO:0032210	BP	GO:0032210	regulation of telomere maintenance via telomerase	5/505	53/18800	0.013646	0.765222	0.761879	MAPKAPK5/CTC1/TENT4B/HNRNPA1/HNRNPU	5
GO:0032205	BP	GO:0032205	negative regulation of telomere maintenance	4/505	35/18800	0.0139413	0.765222	0.761879	CTC1/TENT4B/HNRNPA1/HNRNPU	4
GO:0043243	BP	GO:0043243	positive regulation of protein-containing complex disassembly	4/505	35/18800	0.0139413	0.765222	0.761879	F2RL1/CALCOCO2/SEMA5A/DSTN	4
GO:0035264	BP	GO:0035264	multicellular organism growth	9/505	143/18800	0.0152246	0.824214	0.820613	CREB1/FXN/TBL1XR1/MFSD2A/SP2/CTC1/GPAT4/FLVCR1/STK40	9
GO:0090201	BP	GO:0090201	negative regulation of release of cytochrome c from mitochondria	3/505	20/18800	0.015633	0.829401	0.825778	BCL2L2/FXN/GHITM	3
GO:0010518	BP	GO:0010518	positive regulation of phospholipase activity	5/505	55/18800	0.0158406	0.829401	0.825778	CCL5/TXK/PHB2/PLAA/FGFR1	5
GO:0071897	BP	GO:0071897	DNA biosynthetic process	11/505	194/18800	0.0160083	0.829401	0.825778	CYP1B1/RFC2/POLQ/POLM/WRN/POLL/MAPKAPK5/CTC1/TENT4B/HNRNPA1/HNRNPU	11
GO:0009259	BP	GO:0009259	ribonucleotide metabolic process	18/505	384/18800	0.0163368	0.829401	0.825778	ALDOA/DHODH/PDHB/TPST2/NME6/NT5C2/RFK/FOXK1/PGK1/PDE4C/ACOT9/ACSBG1/MFN1/GPAT4/HIF1A/TMSB4X/ADSS2/PKM	18
GO:0048638	BP	GO:0048638	regulation of developmental growth	16/505	329/18800	0.0167286	0.829401	0.825778	RAB21/CREB1/BMPR1A/FXN/SLC6A4/YY1/WWC1/SAV1/PLAA/MFSD2A/MACF1/GPAT4/MAP1B/FLVCR1/SEMA5A/IST1	16
GO:1903725	BP	GO:1903725	regulation of phospholipid metabolic process	4/505	37/18800	0.0168646	0.829401	0.825778	PHB2/MTMR9/MFSD2A/FABP3	4
GO:2000279	BP	GO:2000279	negative regulation of DNA biosynthetic process	4/505	37/18800	0.0168646	0.829401	0.825778	CTC1/TENT4B/HNRNPA1/HNRNPU	4
GO:0007549	BP	GO:0007549	dosage compensation	3/505	21/18800	0.0178817	0.829401	0.825778	PCGF3/LRIF1/HNRNPU	3
GO:0014850	BP	GO:0014850	response to muscle activity	3/505	21/18800	0.0178817	0.829401	0.825778	ABCG8/HIF1A/TOMM20	3
GO:0036092	BP	GO:0036092	phosphatidylinositol-3-phosphate biosynthetic process	3/505	21/18800	0.0178817	0.829401	0.825778	PIK3C2B/FIG4/PIK3CB	3
GO:0070262	BP	GO:0070262	peptidyl-serine dephosphorylation	3/505	21/18800	0.0178817	0.829401	0.825778	PPM1F/PPP1R16B/PPP1R15B	3
GO:0032608	BP	GO:0032608	interferon-beta production	5/505	57/18800	0.0182586	0.829401	0.825778	YY1/POLR3A/POLR3F/TLR7/RNF216	5
GO:0032648	BP	GO:0032648	regulation of interferon-beta production	5/505	57/18800	0.0182586	0.829401	0.825778	YY1/POLR3A/POLR3F/TLR7/RNF216	5
GO:0070534	BP	GO:0070534	protein K63-linked ubiquitination	5/505	57/18800	0.0182586	0.829401	0.825778	UBE2B/UBE2V2/TRAF3IP2/PLAA/RNF152	5
GO:1903313	BP	GO:1903313	positive regulation of mRNA metabolic process	8/505	124/18800	0.0187984	0.835444	0.831794	BTG2/AGO2/NUP98/RBM3/TNRC6B/TENT4B/CDC73/HNRNPU	8
GO:0000041	BP	GO:0000041	transition metal ion transport	7/505	101/18800	0.0191165	0.835444	0.831794	SLC30A2/SLC25A37/FLVCR1/RAB11B/MMGT1/SLC30A7/TTYH1	7
GO:0046620	BP	GO:0046620	regulation of organ growth	7/505	101/18800	0.0191165	0.835444	0.831794	BMPR1A/FXN/SLC6A4/YY1/WWC1/SAV1/FLVCR1	7
GO:0031331	BP	GO:0031331	positive regulation of cellular catabolic process	20/505	449/18800	0.0194134	0.835444	0.831794	BTG2/HMGB1/FOXO3/AGO2/CPT1A/CALCOCO2/TNRC6B/MTDH/RNF19B/TRIM65/CSNK1E/RNF152/TENT4B/HIF1A/TP53INP1/HNRNPU/PIK3CB/TMEM59/SH3BP4/SNX9	20
GO:0010559	BP	GO:0010559	regulation of glycoprotein biosynthetic process	5/505	58/18800	0.0195539	0.835444	0.831794	AGO2/GOLGA2/TCF7L2/SOAT1/TMEM59	5
GO:0034755	BP	GO:0034755	iron ion transmembrane transport	3/505	22/18800	0.0203006	0.835444	0.831794	SLC25A37/MMGT1/TTYH1	3
GO:0019693	BP	GO:0019693	ribose phosphate metabolic process	18/505	394/18800	0.0205829	0.835444	0.831794	ALDOA/DHODH/PDHB/TPST2/NME6/NT5C2/RFK/FOXK1/PGK1/PDE4C/ACOT9/ACSBG1/MFN1/GPAT4/HIF1A/TMSB4X/ADSS2/PKM	18
GO:0008306	BP	GO:0008306	associative learning	6/505	80/18800	0.0205939	0.835444	0.831794	KRAS/BTG2/FOS/SLC7A11/HRH1/HIF1A	6
GO:0002221	BP	GO:0002221	pattern recognition receptor signaling pathway	10/505	176/18800	0.0207961	0.835444	0.831794	HMGB1/F2RL1/TSPAN6/USP15/PHB2/IRAK4/TNIP3/TYRO3/TLR7/EPG5	10
GO:0006826	BP	GO:0006826	iron ion transport	5/505	59/18800	0.0209081	0.835444	0.831794	SLC25A37/FLVCR1/RAB11B/MMGT1/TTYH1	5
GO:0051353	BP	GO:0051353	positive regulation of oxidoreductase activity	5/505	59/18800	0.0209081	0.835444	0.831794	FXN/RFK/CCS/HIF1A/PIK3CB	5
GO:0009416	BP	GO:0009416	response to light stimulus	15/505	310/18800	0.0209284	0.835444	0.831794	KRAS/FOS/SLC7A11/CRY2/HRH1/TRPM1/PER1/UBE2B/YY1/GNB5/WRN/GRM6/GTF2H2/HIF1A/TP53INP1	15
GO:0007007	BP	GO:0007007	inner mitochondrial membrane organization	4/505	40/18800	0.0219209	0.838457	0.834795	TIMM10/GHITM/MTX3/TIMM8B	4
GO:0019432	BP	GO:0019432	triglyceride biosynthetic process	4/505	40/18800	0.0219209	0.838457	0.834795	MFSD2A/MOGAT1/GPAT4/SREBF1	4
GO:2001234	BP	GO:2001234	negative regulation of apoptotic signaling pathway	12/505	230/18800	0.0219985	0.838457	0.834795	BCL2L2/FXN/VDAC2/SLC35F6/RNF34/HIF1A/GHITM/TCF7L2/PIK3CB/TMBIM6/ITPRIP/MAPK8IP2	12
GO:0010155	BP	GO:0010155	regulation of proton transport	3/505	23/18800	0.0228904	0.838457	0.834795	PHB2/TMSB4X/TACO1	3
GO:0010638	BP	GO:0010638	positive regulation of organelle organization	21/505	487/18800	0.0231947	0.838457	0.834795	CD28/F2RL1/UBE2B/PPM1F/ABI2/CALCOCO2/SYNPO2L/MYLK3/MAPKAPK5/CEP135/GTF2H2/LNPK/RESF1/HIF1A/HOXA13/MAP1B/MARCHF5/HNRNPA1/SEMA5A/SNX9/DSTN	21
GO:0090150	BP	GO:0090150	establishment of protein localization to membrane	13/505	259/18800	0.0233109	0.838457	0.834795	GGA2/EMC1/TIMM10/SGTB/EMC3/EMC7/ZDHHC15/PEX26/PARD3/MACF1/RAB11B/MMGT1/TIMM8B	13
GO:1904356	BP	GO:1904356	regulation of telomere maintenance via telomere lengthening	5/505	61/18800	0.0237965	0.838457	0.834795	MAPKAPK5/CTC1/TENT4B/HNRNPA1/HNRNPU	5
GO:0032006	BP	GO:0032006	regulation of TOR signaling	7/505	106/18800	0.0242031	0.838457	0.834795	GPR137B/TMEM127/TNFAIP8L1/MAPKAPK5/RNF152/HIF1A/SH3BP4	7
GO:0051341	BP	GO:0051341	regulation of oxidoreductase activity	7/505	106/18800	0.0242031	0.838457	0.834795	FXN/PHB2/RFK/CCS/HIF1A/TACO1/PIK3CB	7
GO:0008637	BP	GO:0008637	apoptotic mitochondrial changes	7/505	107/18800	0.0253218	0.838457	0.834795	BCL2L2/FXN/VDAC2/SLC35F6/AIFM2/THEM4/GHITM	7
GO:0006839	BP	GO:0006839	mitochondrial transport	10/505	182/18800	0.0255115	0.838457	0.834795	BCL2L2/CPT1A/VDAC2/TIMM10/SLC35F6/THEM4/FLVCR1/SREBF1/TOMM20/TIMM8B	10
GO:0015698	BP	GO:0015698	inorganic anion transport	10/505	182/18800	0.0255115	0.838457	0.834795	CRY2/VDAC2/ANO7/SLC12A6/OSTM1/SLC4A2/TTYH1/GPR89A/CLIC5/GPR89B	10
GO:0010560	BP	GO:0010560	positive regulation of glycoprotein biosynthetic process	3/505	24/18800	0.0256509	0.838457	0.834795	GOLGA2/TCF7L2/SOAT1	3
GO:2000353	BP	GO:2000353	positive regulation of endothelial cell apoptotic process	3/505	24/18800	0.0256509	0.838457	0.834795	PDCD4/FOXO3/PLCG1	3
GO:2000637	BP	GO:2000637	positive regulation of miRNA-mediated gene silencing	3/505	24/18800	0.0256509	0.838457	0.834795	TIAL1/LIMD1/FXR1	3
GO:2001026	BP	GO:2001026	regulation of endothelial cell chemotaxis	3/505	24/18800	0.0256509	0.838457	0.834795	TMSB4X/FGFR1/SEMA5A	3
GO:0008542	BP	GO:0008542	visual learning	4/505	42/18800	0.0257535	0.838457	0.834795	KRAS/SLC7A11/HRH1/HIF1A	4
GO:0045766	BP	GO:0045766	positive regulation of angiogenesis	10/505	183/18800	0.0263662	0.838457	0.834795	CYP1B1/AGO2/TBXA2R/MTDH/PTGIS/HIF1A/BTG1/PLCG1/PKM/SEMA5A	10
GO:1904018	BP	GO:1904018	positive regulation of vasculature development	10/505	183/18800	0.0263662	0.838457	0.834795	CYP1B1/AGO2/TBXA2R/MTDH/PTGIS/HIF1A/BTG1/PLCG1/PKM/SEMA5A	10
GO:0072384	BP	GO:0072384	organelle transport along microtubule	6/505	85/18800	0.0268395	0.838457	0.834795	TRIM58/KIF3A/HIF1A/MAP1B/KIF3B/MAP1S	6
GO:0000288	BP	GO:0000288	nuclear-transcribed mRNA catabolic process, deadenylation-dependent decay	5/505	63/18800	0.0269303	0.838457	0.834795	BTG2/AGO2/TNRC6B/TENT4B/HNRNPU	5
GO:0034101	BP	GO:0034101	erythrocyte homeostasis	8/505	133/18800	0.027247	0.838457	0.834795	FOXO3/TRIM58/TMOD3/NCAPG2/HOXB6/HIF1A/FLVCR1/KLF13	8
GO:0006284	BP	GO:0006284	base-excision repair	4/505	43/18800	0.0278113	0.838457	0.834795	APEX2/POLQ/WRN/POLL	4
GO:0015851	BP	GO:0015851	nucleobase transport	2/505	10/18800	0.0280932	0.838457	0.834795	SLC28A1/SLC43A3	2
GO:0034379	BP	GO:0034379	very-low-density lipoprotein particle assembly	2/505	10/18800	0.0280932	0.838457	0.834795	MFSD2A/SOAT1	2
GO:0060920	BP	GO:0060920	cardiac pacemaker cell differentiation	2/505	10/18800	0.0280932	0.838457	0.834795	BMPR1A/BVES	2
GO:0070099	BP	GO:0070099	regulation of chemokine-mediated signaling pathway	2/505	10/18800	0.0280932	0.838457	0.834795	CCL5/HIF1A	2
GO:0150172	BP	GO:0150172	regulation of phosphatidylcholine metabolic process	2/505	10/18800	0.0280932	0.838457	0.834795	MFSD2A/FABP3	2
GO:0006661	BP	GO:0006661	phosphatidylinositol biosynthetic process	8/505	134/18800	0.0283251	0.838457	0.834795	PIK3C2B/FIG4/CDIPT/MPPE1/FAM126B/PIGO/PGAP4/PIK3CB	8
GO:0006658	BP	GO:0006658	phosphatidylserine metabolic process	3/505	25/18800	0.0285819	0.838457	0.834795	ABHD12/MFSD2A/SERINC1	3
GO:0060148	BP	GO:0060148	positive regulation of post-transcriptional gene silencing	3/505	25/18800	0.0285819	0.838457	0.834795	TIAL1/LIMD1/FXR1	3
GO:1900370	BP	GO:1900370	positive regulation of post-transcriptional gene silencing by RNA	3/505	25/18800	0.0285819	0.838457	0.834795	TIAL1/LIMD1/FXR1	3
GO:1905564	BP	GO:1905564	positive regulation of vascular endothelial cell proliferation	3/505	25/18800	0.0285819	0.838457	0.834795	HMGB1/PLCG1/FGFR1	3
GO:1903018	BP	GO:1903018	regulation of glycoprotein metabolic process	5/505	64/18800	0.028591	0.838457	0.834795	AGO2/GOLGA2/TCF7L2/SOAT1/TMEM59	5
GO:1901222	BP	GO:1901222	regulation of NIK/NF-kappaB signaling	7/505	110/18800	0.0288892	0.838457	0.834795	PDCD4/AGO3/TSPAN6/PHB2/UACA/TLR7/TMSB4X	7
GO:0055006	BP	GO:0055006	cardiac cell development	6/505	87/18800	0.0296539	0.838457	0.834795	PDCD4/BMPR1A/YY1/BVES/MYLK3/HNRNPU	6
GO:0016226	BP	GO:0016226	iron-sulfur cluster assembly	3/505	26/18800	0.0316826	0.838457	0.834795	FXN/CIAO1/ISCA2	3
GO:0031163	BP	GO:0031163	metallo-sulfur cluster assembly	3/505	26/18800	0.0316826	0.838457	0.834795	FXN/CIAO1/ISCA2	3
GO:0034643	BP	GO:0034643	establishment of mitochondrion localization, microtubule-mediated	3/505	26/18800	0.0316826	0.838457	0.834795	HIF1A/MAP1B/MAP1S	3
GO:0047497	BP	GO:0047497	mitochondrion transport along microtubule	3/505	26/18800	0.0316826	0.838457	0.834795	HIF1A/MAP1B/MAP1S	3
GO:0010639	BP	GO:0010639	negative regulation of organelle organization	16/505	356/18800	0.0317857	0.838457	0.834795	BCL2L2/CAPZA2/FXN/NME6/TRIOBP/TMOD3/SLC35F6/TAOK1/CTC1/TENT4B/MAP1B/TMSB4X/GHITM/TMEM67/HNRNPA1/HNRNPU	16
GO:0010517	BP	GO:0010517	regulation of phospholipase activity	5/505	66/18800	0.0321035	0.838457	0.834795	CCL5/TXK/PHB2/PLAA/FGFR1	5
GO:0046847	BP	GO:0046847	filopodium assembly	5/505	66/18800	0.0321035	0.838457	0.834795	SRGAP2/PPP1R16B/FXR1/FGD6/TTYH1	5
GO:0030307	BP	GO:0030307	positive regulation of cell growth	9/505	163/18800	0.0321979	0.838457	0.834795	FXN/PLAA/MFSD2A/SLC44A4/SLC25A33/MACF1/MAP1B/SEMA5A/IST1	9
GO:0046427	BP	GO:0046427	positive regulation of receptor signaling pathway via JAK-STAT	4/505	45/18800	0.032213	0.838457	0.834795	CYP1B1/IL6R/CCL5/OCIAD1	4
GO:0000209	BP	GO:0000209	protein polyubiquitination	12/505	244/18800	0.0326961	0.838457	0.834795	UBE2B/UBE2V2/TRAF3IP2/TRIM58/RNF34/RNF19B/PLAA/UBOX5/WSB1/RNF152/RNF216/MARCHF5	12
GO:0045926	BP	GO:0045926	negative regulation of growth	12/505	245/18800	0.0335813	0.838457	0.834795	ESR2/FXN/SLC6A4/YY1/NME6/WWC1/SAV1/DCBLD2/HIF1A/BTG1/SEMA5A/SH3BP4	12
GO:0031642	BP	GO:0031642	negative regulation of myelination	2/505	11/18800	0.0337346	0.838457	0.834795	FIG4/TNFRSF21	2
GO:0034454	BP	GO:0034454	microtubule anchoring at centrosome	2/505	11/18800	0.0337346	0.838457	0.834795	HOOK3/KIF3A	2
GO:0035404	BP	GO:0035404	histone-serine phosphorylation	2/505	11/18800	0.0337346	0.838457	0.834795	RPS6KA4/RPS6KA5	2
GO:0070944	BP	GO:0070944	neutrophil-mediated killing of bacterium	2/505	11/18800	0.0337346	0.838457	0.834795	F2RL1/TREM1	2
GO:1901533	BP	GO:1901533	negative regulation of hematopoietic progenitor cell differentiation	2/505	11/18800	0.0337346	0.838457	0.834795	N4BP2L2/MIXL1	2
GO:2001223	BP	GO:2001223	negative regulation of neuron migration	2/505	11/18800	0.0337346	0.838457	0.834795	SRGAP2/ADGRG1	2
GO:0010586	BP	GO:0010586	miRNA metabolic process	3/505	27/18800	0.0349518	0.838457	0.834795	AGO2/AGO4/TENT4B	3
GO:0071425	BP	GO:0071425	hematopoietic stem cell proliferation	3/505	27/18800	0.0349518	0.838457	0.834795	NKAP/N4BP2L2/CTC1	3
GO:1903020	BP	GO:1903020	positive regulation of glycoprotein metabolic process	3/505	27/18800	0.0349518	0.838457	0.834795	GOLGA2/TCF7L2/SOAT1	3
GO:0060193	BP	GO:0060193	positive regulation of lipase activity	5/505	68/18800	0.0358741	0.838457	0.834795	CCL5/TXK/PHB2/PLAA/FGFR1	5
GO:0030099	BP	GO:0030099	myeloid cell differentiation	17/505	391/18800	0.0359585	0.838457	0.834795	CREB1/FOXO3/FOS/F2RL1/GPR137B/THOC5/TRIM58/TMOD3/NCAPG2/NKAP/PRXL2A/HIF1A/OSTM1/FLVCR1/CDC73/KLF13/H4C5	17
GO:0070555	BP	GO:0070555	response to interleukin-1	8/505	141/18800	0.0367048	0.838457	0.834795	CCL5/YY1/RPS6KA4/IRAK4/MYLK3/PTGIS/HIF1A/RPS6KA5	8
GO:0036230	BP	GO:0036230	granulocyte activation	4/505	47/18800	0.0369997	0.838457	0.834795	F2RL1/CCL5/STX4/TRAF3IP2	4
GO:0007004	BP	GO:0007004	telomere maintenance via telomerase	5/505	69/18800	0.0378574	0.838457	0.834795	MAPKAPK5/CTC1/TENT4B/HNRNPA1/HNRNPU	5
GO:0046337	BP	GO:0046337	phosphatidylethanolamine metabolic process	3/505	28/18800	0.0383882	0.838457	0.834795	MFSD2A/SELENOI/PLAAT3	3
GO:0009150	BP	GO:0009150	purine ribonucleotide metabolic process	16/505	366/18800	0.039346	0.838457	0.834795	ALDOA/PDHB/TPST2/NME6/NT5C2/FOXK1/PGK1/PDE4C/ACOT9/ACSBG1/MFN1/GPAT4/HIF1A/TMSB4X/ADSS2/PKM	16
GO:0071456	BP	GO:0071456	cellular response to hypoxia	8/505	143/18800	0.0393755	0.838457	0.834795	FOXO3/PHB2/PGK1/PTGIS/KCNMB1/HIF1A/PIK3CB/TMBIM6	8
GO:0007632	BP	GO:0007632	visual behavior	4/505	48/18800	0.0395381	0.838457	0.834795	KRAS/SLC7A11/HRH1/HIF1A	4
GO:0046460	BP	GO:0046460	neutral lipid biosynthetic process	4/505	48/18800	0.0395381	0.838457	0.834795	MFSD2A/MOGAT1/GPAT4/SREBF1	4
GO:0046463	BP	GO:0046463	acylglycerol biosynthetic process	4/505	48/18800	0.0395381	0.838457	0.834795	MFSD2A/MOGAT1/GPAT4/SREBF1	4
GO:0009086	BP	GO:0009086	methionine biosynthetic process	2/505	12/18800	0.0397741	0.838457	0.834795	MRI1/BHMT2	2
GO:0043476	BP	GO:0043476	pigment accumulation	2/505	12/18800	0.0397741	0.838457	0.834795	AP1M1/SHROOM3	2
GO:0043482	BP	GO:0043482	cellular pigment accumulation	2/505	12/18800	0.0397741	0.838457	0.834795	AP1M1/SHROOM3	2
GO:0045117	BP	GO:0045117	azole transmembrane transport	2/505	12/18800	0.0397741	0.838457	0.834795	SLC28A1/SLC44A4	2
GO:0070493	BP	GO:0070493	thrombin-activated receptor signaling pathway	2/505	12/18800	0.0397741	0.838457	0.834795	F2RL1/F2RL3	2
GO:0070943	BP	GO:0070943	neutrophil-mediated killing of symbiont cell	2/505	12/18800	0.0397741	0.838457	0.834795	F2RL1/TREM1	2
GO:0072178	BP	GO:0072178	nephric duct morphogenesis	2/505	12/18800	0.0397741	0.838457	0.834795	AHI1/EFNB2	2
GO:0098935	BP	GO:0098935	dendritic transport	2/505	12/18800	0.0397741	0.838457	0.834795	HNRNPU/KIF3B	2
GO:1900152	BP	GO:1900152	negative regulation of nuclear-transcribed mRNA catabolic process, deadenylation-dependent decay	2/505	12/18800	0.0397741	0.838457	0.834795	TENT4B/HNRNPU	2
GO:0032722	BP	GO:0032722	positive regulation of chemokine production	5/505	70/18800	0.0399066	0.838457	0.834795	IL6R/HMGB1/F2RL1/TLR7/HIF1A	5
GO:0009117	BP	GO:0009117	nucleotide metabolic process	20/505	487/18800	0.0405638	0.838457	0.834795	ALDOA/DHODH/PDHB/TPST2/NME6/NT5C2/RFK/NMNAT1/FOXK1/PGK1/PDE4C/PTGIS/ACOT9/ACSBG1/MFN1/GPAT4/HIF1A/TMSB4X/ADSS2/PKM	20
GO:0030705	BP	GO:0030705	cytoskeleton-dependent intracellular transport	10/505	197/18800	0.0405647	0.838457	0.834795	RAB21/TRIM58/HOOK3/KIF3A/MYO1F/HIF1A/MAP1B/HNRNPU/KIF3B/MAP1S	10
GO:0014065	BP	GO:0014065	phosphatidylinositol 3-kinase signaling	8/505	144/18800	0.0407583	0.838457	0.834795	CD28/F2RL1/PIK3C2B/CCL5/PPP1R16B/TYRO3/FGFR1/PIK3CB	8
GO:0050920	BP	GO:0050920	regulation of chemotaxis	11/505	225/18800	0.0412032	0.838457	0.834795	IL6R/HMGB1/F2RL1/CCL5/STX4/PPM1F/AKIRIN1/TMSB4X/FGFR1/EFNB2/SEMA5A	11
GO:0051897	BP	GO:0051897	positive regulation of protein kinase B signaling	7/505	119/18800	0.0415817	0.838457	0.834795	CD28/MTDH/HIP1/TCF7L2/FGFR1/PIK3CB/SEMA5A	7
GO:2000278	BP	GO:2000278	regulation of DNA biosynthetic process	7/505	119/18800	0.0415817	0.838457	0.834795	CYP1B1/RFC2/MAPKAPK5/CTC1/TENT4B/HNRNPA1/HNRNPU	7
GO:0051654	BP	GO:0051654	establishment of mitochondrion localization	3/505	29/18800	0.0419899	0.838457	0.834795	HIF1A/MAP1B/MAP1S	3
GO:0065005	BP	GO:0065005	protein-lipid complex assembly	3/505	29/18800	0.0419899	0.838457	0.834795	MFSD2A/SOAT1/SNX9	3
GO:0007612	BP	GO:0007612	learning	8/505	145/18800	0.0421731	0.838457	0.834795	KRAS/BTG2/FOS/SLC7A11/HRH1/HIF1A/TACO1/MAPK8IP2	8
GO:1904894	BP	GO:1904894	positive regulation of receptor signaling pathway via STAT	4/505	49/18800	0.0421734	0.838457	0.834795	CYP1B1/IL6R/CCL5/OCIAD1	4
GO:0008154	BP	GO:0008154	actin polymerization or depolymerization	10/505	199/18800	0.0429516	0.838457	0.834795	CAPZA2/F2RL1/ABI2/TRIOBP/TMOD3/FHDC1/TMSB4X/SEMA5A/SNX9/DSTN	10
GO:1901880	BP	GO:1901880	negative regulation of protein depolymerization	5/505	72/18800	0.0442037	0.838457	0.834795	CAPZA2/TRIOBP/TMOD3/TAOK1/MAP1B	5
GO:0045927	BP	GO:0045927	positive regulation of growth	12/505	256/18800	0.0444712	0.838457	0.834795	CREB1/BMPR1A/FXN/PPM1F/PLAA/MFSD2A/SLC44A4/SLC25A33/MACF1/MAP1B/SEMA5A/IST1	12
GO:0032392	BP	GO:0032392	DNA geometric change	6/505	96/18800	0.044681	0.838457	0.834795	HMGB1/RFC2/POLQ/WRN/GTF2H2/CHD9	6
GO:0010634	BP	GO:0010634	positive regulation of epithelial cell migration	9/505	174/18800	0.0456975	0.838457	0.834795	HMGB1/PPM1F/HIF1A/PLCG1/TMSB4X/EPB41L4B/FGFR1/PIK3CB/SEMA5A	9
GO:0032786	BP	GO:0032786	positive regulation of DNA-templated transcription, elongation	3/505	30/18800	0.045755	0.838457	0.834795	THOC5/TCERG1/CDC73	3
GO:0070498	BP	GO:0070498	interleukin-1-mediated signaling pathway	3/505	30/18800	0.045755	0.838457	0.834795	RPS6KA4/IRAK4/RPS6KA5	3
GO:0006521	BP	GO:0006521	regulation of cellular amino acid metabolic process	2/505	13/18800	0.0461863	0.838457	0.834795	SLC7A11/ATCAY	2
GO:0035331	BP	GO:0035331	negative regulation of hippo signaling	2/505	13/18800	0.0461863	0.838457	0.834795	LIMD1/WWC1	2
GO:0042541	BP	GO:0042541	hemoglobin biosynthetic process	2/505	13/18800	0.0461863	0.838457	0.834795	SLC25A37/HIF1A	2
GO:0042921	BP	GO:0042921	glucocorticoid receptor signaling pathway	2/505	13/18800	0.0461863	0.838457	0.834795	CRY2/PER1	2
GO:0045039	BP	GO:0045039	protein insertion into mitochondrial inner membrane	2/505	13/18800	0.0461863	0.838457	0.834795	TIMM10/TIMM8B	2
GO:0071361	BP	GO:0071361	cellular response to ethanol	2/505	13/18800	0.0461863	0.838457	0.834795	KCNMB1/TP53INP1	2
GO:0072393	BP	GO:0072393	microtubule anchoring at microtubule organizing center	2/505	13/18800	0.0461863	0.838457	0.834795	HOOK3/KIF3A	2
GO:0090161	BP	GO:0090161	Golgi ribbon formation	2/505	13/18800	0.0461863	0.838457	0.834795	FHDC1/GOLGA2	2
GO:2001053	BP	GO:2001053	regulation of mesenchymal cell apoptotic process	2/505	13/18800	0.0461863	0.838457	0.834795	HIF1A/HOXA13	2
GO:0006753	BP	GO:0006753	nucleoside phosphate metabolic process	20/505	495/18800	0.04661	0.838457	0.834795	ALDOA/DHODH/PDHB/TPST2/NME6/NT5C2/RFK/NMNAT1/FOXK1/PGK1/PDE4C/PTGIS/ACOT9/ACSBG1/MFN1/GPAT4/HIF1A/TMSB4X/ADSS2/PKM	20
GO:0010823	BP	GO:0010823	negative regulation of mitochondrion organization	4/505	51/18800	0.0477345	0.838457	0.834795	BCL2L2/FXN/SLC35F6/GHITM	4
GO:1902903	BP	GO:1902903	regulation of supramolecular fiber organization	16/505	376/18800	0.0481256	0.838457	0.834795	CAPZA2/F2RL1/PPM1F/ABI2/TRIOBP/TMOD3/TAOK1/SYNPO2L/MYLK3/MAP1B/TMSB4X/SEMA5A/SNX9/DSTN/ARF1/MAP1S	16
GO:0002224	BP	GO:0002224	toll-like receptor signaling pathway	7/505	123/18800	0.0482262	0.838457	0.834795	HMGB1/F2RL1/IRAK4/TNIP3/TYRO3/TLR7/EPG5	7
GO:1902905	BP	GO:1902905	positive regulation of supramolecular fiber organization	9/505	176/18800	0.0485034	0.838457	0.834795	F2RL1/PPM1F/ABI2/SYNPO2L/MYLK3/MAP1B/SEMA5A/SNX9/DSTN	9
GO:0032602	BP	GO:0032602	chemokine production	6/505	98/18800	0.0485626	0.838457	0.834795	IL6R/HMGB1/F2RL1/TREM1/TLR7/HIF1A	6
GO:0007265	BP	GO:0007265	Ras protein signal transduction	15/505	347/18800	0.0487537	0.838457	0.834795	KRAS/RAB21/F2RL1/ABI2/SYNJ2BP/SYNPO2L/CCDC125/MAPKAPK5/F2RL3/RAB4A/RAB42/LRRD1/PIK3CB/IQSEC2/ADGRG1	15
GO:0046470	BP	GO:0046470	phosphatidylcholine metabolic process	5/505	74/18800	0.0487675	0.838457	0.834795	MFSD2A/SLC44A4/GPAT4/PLAAT3/FABP3	5
GO:0006506	BP	GO:0006506	GPI anchor biosynthetic process	3/505	31/18800	0.0496811	0.838457	0.834795	MPPE1/PIGO/PGAP4	3
GO:0031114	BP	GO:0031114	regulation of microtubule depolymerization	3/505	31/18800	0.0496811	0.838457	0.834795	TAOK1/MAP1B/MAP1S	3
GO:0035767	BP	GO:0035767	endothelial cell chemotaxis	3/505	31/18800	0.0496811	0.838457	0.834795	TMSB4X/FGFR1/SEMA5A	3
GO:0030218	BP	GO:0030218	erythrocyte differentiation	7/505	124/18800	0.0499869	0.838457	0.834795	FOXO3/TRIM58/TMOD3/NCAPG2/HIF1A/FLVCR1/KLF13	7
GO:0072546	CC	GO:0072546	EMC complex	4/522	10/19594	9.2e-05	0.0425196	0.040398	EMC1/EMC3/EMC7/MMGT1	4
GO:0016442	CC	GO:0016442	RISC complex	5/522	27/19594	0.00065398	0.100713	0.0956875	AGO2/AGO3/EIF4E/LIMD1/AGO4	5
GO:0031332	CC	GO:0031332	RNAi effector complex	5/522	27/19594	0.00065398	0.100713	0.0956875	AGO2/AGO3/EIF4E/LIMD1/AGO4	5
GO:0071005	CC	GO:0071005	U2-type precatalytic spliceosome	6/522	50/19594	0.00204299	0.156546	0.148735	SF3B3/PRPF38A/PRPF4/TXNL4A/SNIP1/PHF5A	6
GO:0005681	CC	GO:0005681	spliceosomal complex	13/522	194/19594	0.0021635	0.156546	0.148735	RBM3/TTF2/SF3B3/RBM41/SUGP1/PRPF38A/PRPF4/TXNL4A/SNIP1/PHF5A/HNRNPA1/HNRNPU/HNRNPA1L2	13
GO:0071011	CC	GO:0071011	precatalytic spliceosome	6/522	53/19594	0.00276027	0.156546	0.148735	SF3B3/PRPF38A/PRPF4/TXNL4A/SNIP1/PHF5A	6
GO:0000439	CC	GO:0000439	transcription factor TFIIH core complex	3/522	12/19594	0.00345628	0.156546	0.148735	GTF2H3/GTF2H2C/GTF2H2	3
GO:0031307	CC	GO:0031307	integral component of mitochondrial outer membrane	4/522	24/19594	0.00346383	0.156546	0.148735	CPT1A/SYNJ2BP/MFN1/TOMM20	4
GO:0005741	CC	GO:0005741	mitochondrial outer membrane	13/522	205/19594	0.00348621	0.156546	0.148735	KRAS/BCL2L2/FOXO3/CPT1A/CYB5A/VDAC2/PHB2/SYNJ2BP/AIFM2/MFN1/MTX3/MARCHF5/TOMM20	13
GO:0031968	CC	GO:0031968	organelle outer membrane	14/522	232/19594	0.0038781	0.156546	0.148735	KRAS/BCL2L2/FOXO3/CPT1A/CYB5A/VDAC2/PHB2/SYNJ2BP/AIFM2/MFN1/MTX3/MARCHF5/TOMM20/ITPRIP	14
GO:0031306	CC	GO:0031306	intrinsic component of mitochondrial outer membrane	4/522	25/19594	0.00403795	0.156546	0.148735	CPT1A/SYNJ2BP/MFN1/TOMM20	4
GO:0019867	CC	GO:0019867	outer membrane	14/522	234/19594	0.00418361	0.156546	0.148735	KRAS/BCL2L2/FOXO3/CPT1A/CYB5A/VDAC2/PHB2/SYNJ2BP/AIFM2/MFN1/MTX3/MARCHF5/TOMM20/ITPRIP	14
GO:0005675	CC	GO:0005675	transcription factor TFIIH holo complex	3/522	13/19594	0.00440497	0.156546	0.148735	GTF2H3/GTF2H2C/GTF2H2	3
GO:0055029	CC	GO:0055029	nuclear DNA-directed RNA polymerase complex	8/522	100/19594	0.00525923	0.171934	0.163355	PRIM1/GTF2H3/POLR3A/GTF2H2C/CRCP/POLR3F/GTF2H2/CDC73	8
GO:0000428	CC	GO:0000428	DNA-directed RNA polymerase complex	8/522	101/19594	0.00558226	0.171934	0.163355	PRIM1/GTF2H3/POLR3A/GTF2H2C/CRCP/POLR3F/GTF2H2/CDC73	8
GO:0030880	CC	GO:0030880	RNA polymerase complex	8/522	105/19594	0.00702774	0.202926	0.1928	PRIM1/GTF2H3/POLR3A/GTF2H2C/CRCP/POLR3F/GTF2H2/CDC73	8
GO:0000803	CC	GO:0000803	sex chromosome	4/522	30/19594	0.00787864	0.214114	0.20343	UBE2B/PCGF3/LRIF1/HNRNPU	4
GO:0005666	CC	GO:0005666	RNA polymerase III complex	3/522	18/19594	0.0113867	0.276877	0.263062	POLR3A/CRCP/POLR3F	3
GO:0032433	CC	GO:0032433	filopodium tip	3/522	18/19594	0.0113867	0.276877	0.263062	ABI2/OSBPL3/TTYH1	3
GO:0000932	CC	GO:0000932	P-body	7/522	93/19594	0.0121077	0.278429	0.264536	AGO2/AGO3/EIF4E/LIMD1/TNRC6B/AGO4/PNRC2	7
GO:0032153	CC	GO:0032153	cell division site	6/522	73/19594	0.0131337	0.278429	0.264536	RAB21/WDR73/RAB11FIP4/SEPTIN6/SEPTIN14/MASTL	6
GO:0032806	CC	GO:0032806	carboxy-terminal domain protein kinase complex	3/522	19/19594	0.0132585	0.278429	0.264536	GTF2H3/GTF2H2C/GTF2H2	3
GO:0016607	CC	GO:0016607	nuclear speck	19/522	411/19594	0.0146796	0.291769	0.27721	CRY2/MBD1/TBXA2R/SLC28A1/NCAPG2/SYNPO2L/RNF34/GTF2H2C/WRN/NUGGC/PPP1R16B/PRPF4/PHF5A/GTF2H2/HIF1A/SRSF11/TCERG1/CKAP4/HNRNPU	19
GO:0032154	CC	GO:0032154	cleavage furrow	5/522	55/19594	0.0153423	0.291769	0.27721	RAB21/WDR73/RAB11FIP4/SEPTIN6/MASTL	5
GO:0017053	CC	GO:0017053	transcription repressor complex	6/522	76/19594	0.0157884	0.291769	0.27721	HMGB1/FOXO3/CBX5/TBL1XR1/N4BP2L2/MXD1	6
GO:0098799	CC	GO:0098799	outer mitochondrial membrane protein complex	3/522	22/19594	0.0198681	0.353041	0.335425	MFN1/MTX3/TOMM20	3
GO:0000805	CC	GO:0000805	X chromosome	2/522	10/19594	0.0276668	0.460364	0.437393	PCGF3/LRIF1	2
GO:0031301	CC	GO:0031301	integral component of organelle membrane	17/522	382/19594	0.0279009	0.460364	0.437393	CPT1A/RTN2/EMC1/A4GALT/SYNJ2BP/EMC3/EMC7/SAMD8/ZDHHC15/PEX26/MFN1/RNF152/LNPK/GHITM/MTX3/MMGT1/TOMM20	17
GO:0032592	CC	GO:0032592	integral component of mitochondrial membrane	6/522	88/19594	0.0300851	0.464893	0.441696	CPT1A/SYNJ2BP/MFN1/GHITM/MTX3/TOMM20	6
GO:0036464	CC	GO:0036464	cytoplasmic ribonucleoprotein granule	12/522	243/19594	0.0301879	0.464893	0.441696	AGO2/AGO3/EIF4E/GABPB1/TIAL1/LIMD1/TNRC6B/AGO4/FXR1/CKAP4/PNRC2/HNRNPU	12
GO:0120111	CC	GO:0120111	neuron projection cytoplasm	6/522	89/19594	0.0315634	0.465183	0.441971	RAB21/ABHD12/KIF3A/HIF1A/HNRNPU/KIF3B	6
GO:0098573	CC	GO:0098573	intrinsic component of mitochondrial membrane	6/522	90/19594	0.0330883	0.465183	0.441971	CPT1A/SYNJ2BP/MFN1/GHITM/MTX3/TOMM20	6
GO:0016281	CC	GO:0016281	eukaryotic translation initiation factor 4F complex	2/522	11/19594	0.0332273	0.465183	0.441971	EIF4E/EIF4H	2
GO:0005667	CC	GO:0005667	transcription regulator complex	20/522	483/19594	0.0352109	0.477798	0.453957	HMGB1/RBL1/CREB1/FOXO3/FOS/GTF2H3/YY1/LIMD1/CBX5/TBL1XR1/GTF2H2C/MED18/N4BP2L2/GTF2H2/HIF1A/BACH2/MXD1/CREBZF/TAF1D/TCF7L2	20
GO:0005684	CC	GO:0005684	U2-type spliceosomal complex	6/522	92/19594	0.0362794	0.477798	0.453957	SF3B3/PRPF38A/PRPF4/TXNL4A/SNIP1/PHF5A	6
GO:0031970	CC	GO:0031970	organelle envelope lumen	6/522	93/19594	0.0379464	0.477798	0.453957	TIMM10/CYCS/THEM4/CACYBP/COX19/TIMM8B	6
GO:0005845	CC	GO:0005845	mRNA cap binding complex	2/522	12/19594	0.0391816	0.477798	0.453957	AGO2/EIF4E	2
GO:0005689	CC	GO:0005689	U12-type spliceosomal complex	3/522	29/19594	0.0411397	0.477798	0.453957	SF3B3/RBM41/PHF5A	3
GO:0032839	CC	GO:0032839	dendrite cytoplasm	3/522	30/19594	0.0448353	0.477798	0.453957	ABHD12/HNRNPU/KIF3B	3
GO:0034518	CC	GO:0034518	RNA cap binding complex	2/522	13/19594	0.0455046	0.477798	0.453957	AGO2/EIF4E	2
GO:0036038	CC	GO:0036038	MKS complex	2/522	13/19594	0.0455046	0.477798	0.453957	AHI1/TMEM67	2
GO:0043240	CC	GO:0043240	Fanconi anaemia nuclear complex	2/522	13/19594	0.0455046	0.477798	0.453957	FANCA/FAAP24	2
GO:0044194	CC	GO:0044194	cytolytic granule	2/522	13/19594	0.0455046	0.477798	0.453957	TIAL1/RNF19B	2
GO:1990498	CC	GO:1990498	mitotic spindle microtubule	2/522	13/19594	0.0455046	0.477798	0.453957	HAUS3/HNRNPU	2
GO:0035770	CC	GO:0035770	ribonucleoprotein granule	12/522	261/19594	0.0477138	0.488497	0.464122	AGO2/AGO3/EIF4E/GABPB1/TIAL1/LIMD1/TNRC6B/AGO4/FXR1/CKAP4/PNRC2/HNRNPU	12
GO:0032977	MF	GO:0032977	membrane insertase activity	5/516	14/18410	2.75e-05	0.0196367	0.0190467	EMC1/TIMM10/EMC3/EMC7/MMGT1	5
GO:0140597	MF	GO:0140597	protein carrier chaperone	5/516	18/18410	0.000107401	0.0382884	0.0371381	EMC1/TIMM10/EMC3/EMC7/MMGT1	5
GO:0003727	MF	GO:0003727	single-stranded RNA binding	9/516	87/18410	0.000734534	0.146667	0.14226	AGO2/AGO3/ILF3/AGO4/TLR7/FXR1/HNRNPA1/HNRNPU/EIF4H	9
GO:0140104	MF	GO:0140104	molecular carrier activity	8/516	73/18410	0.000980838	0.146667	0.14226	FXN/EMC1/KPNA6/TIMM10/IPO9/EMC3/EMC7/MMGT1	8
GO:0003725	MF	GO:0003725	double-stranded RNA binding	8/516	75/18410	0.00117257	0.146667	0.14226	AGO2/AGO3/ILF3/MTDH/AGO4/TLR7/HNRNPU/EIF4H	8
GO:0016779	MF	GO:0016779	nucleotidyltransferase activity	11/516	132/18410	0.00123422	0.146667	0.14226	PRIM1/POLQ/POLR3A/POLM/NMNAT1/CRCP/POLL/POLR3F/MOCS3/TENT4B/TENT5B	11
GO:0005381	MF	GO:0005381	iron ion transmembrane transporter activity	3/516	10/18410	0.00226758	0.23097	0.224031	SLC25A37/MMGT1/TTYH1	3
GO:0016780	MF	GO:0016780	phosphotransferase activity, for other substituted phosphate groups	4/516	22/18410	0.00298645	0.266167	0.258171	CDIPT/SAMD8/PIGO/SELENOI	4
GO:0003887	MF	GO:0003887	DNA-directed DNA polymerase activity	4/516	25/18410	0.0048333	0.382905	0.371401	POLQ/POLM/POLL/TENT4B	4
GO:0016004	MF	GO:0016004	phospholipase activator activity	3/516	14/18410	0.00632749	0.45115	0.437596	CCL5/STX4/PLAA	3
GO:0060229	MF	GO:0060229	lipase activator activity	3/516	16/18410	0.00933839	0.465834	0.451838	CCL5/STX4/PLAA	3
GO:1990380	MF	GO:1990380	Lys48-specific deubiquitinase activity	3/516	16/18410	0.00933839	0.465834	0.451838	USP15/MINDY2/OTUD7B	3
GO:0070566	MF	GO:0070566	adenylyltransferase activity	4/516	30/18410	0.00937999	0.465834	0.451838	NMNAT1/MOCS3/TENT4B/TENT5B	4
GO:0050660	MF	GO:0050660	flavin adenine dinucleotide binding	7/516	85/18410	0.00982047	0.465834	0.451838	CRY2/IVD/TXNRD2/FOXRED2/AIFM2/ACOX1/LDHD	7
GO:0061980	MF	GO:0061980	regulatory RNA binding	5/516	47/18410	0.00987624	0.465834	0.451838	AGO2/AGO3/AGO4/TLR7/HNRNPA1	5
GO:0000400	MF	GO:0000400	four-way junction DNA binding	3/516	17/18410	0.0111068	0.465834	0.451838	HMGB1/YY1/WRN	3
GO:0008308	MF	GO:0008308	voltage-gated anion channel activity	3/516	17/18410	0.0111068	0.465834	0.451838	VDAC2/GPR89A/GPR89B	3
GO:0035198	MF	GO:0035198	miRNA binding	4/516	34/18410	0.014542	0.576024	0.558718	AGO2/AGO3/AGO4/HNRNPA1	4
GO:0008374	MF	GO:0008374	O-acyltransferase activity	5/516	53/18410	0.0161273	0.590035	0.572308	CPT1A/MOGAT1/GPAT4/SOAT1/HHAT	5
GO:0008509	MF	GO:0008509	anion transmembrane transporter activity	16/516	315/18410	0.0165508	0.590035	0.572308	SLC7A11/SLC1A5/SLC6A4/VDAC2/SLC7A5/SLC25A15/ANO7/SLC12A6/MFSD2A/SLC44A4/SLC2A8/SLC4A2/TTYH1/GPR89A/CLIC5/GPR89B	16
GO:0034061	MF	GO:0034061	DNA polymerase activity	4/516	36/18410	0.0176817	0.600335	0.582299	POLQ/POLM/POLL/TENT4B	4
GO:0015035	MF	GO:0015035	protein-disulfide reductase activity	4/516	37/18410	0.0193976	0.625283	0.606498	TXNRD2/DNAJC10/PGK1/CCS	4
GO:0046915	MF	GO:0046915	transition metal ion transmembrane transporter activity	4/516	38/18410	0.0212128	0.625283	0.606498	SLC30A2/SLC25A37/MMGT1/TTYH1	4
GO:0003899	MF	GO:0003899	DNA-directed 5'-3' RNA polymerase activity	4/516	39/18410	0.0231287	0.625283	0.606498	PRIM1/POLR3A/CRCP/POLR3F	4
GO:0016835	MF	GO:0016835	carbon-oxygen lyase activity	6/516	79/18410	0.0234194	0.625283	0.606498	CYP1B1/POLQ/PTGIS/POLL/ECHDC3/CA6	6
GO:0015103	MF	GO:0015103	inorganic anion transmembrane transporter activity	9/516	151/18410	0.0266003	0.625283	0.606498	SLC6A4/VDAC2/ANO7/SLC12A6/SLC4A2/TTYH1/GPR89A/CLIC5/GPR89B	9
GO:0015036	MF	GO:0015036	disulfide oxidoreductase activity	4/516	42/18410	0.0294912	0.625283	0.606498	TXNRD2/DNAJC10/PGK1/CCS	4
GO:0008172	MF	GO:0008172	S-methyltransferase activity	2/516	10/18410	0.0303978	0.625283	0.606498	TPMT/BHMT2	2
GO:0015245	MF	GO:0015245	fatty acid transmembrane transporter activity	2/516	10/18410	0.0303978	0.625283	0.606498	SLC43A3/MFSD2A	2
GO:0016303	MF	GO:0016303	1-phosphatidylinositol-3-kinase activity	2/516	10/18410	0.0303978	0.625283	0.606498	PIK3C2B/PIK3CB	2
GO:0016783	MF	GO:0016783	sulfurtransferase activity	2/516	10/18410	0.0303978	0.625283	0.606498	LIAS/MOCS3	2
GO:0098505	MF	GO:0098505	G-rich strand telomeric DNA binding	2/516	10/18410	0.0303978	0.625283	0.606498	CTC1/HNRNPA1	2
GO:0034062	MF	GO:0034062	5'-3' RNA polymerase activity	4/516	43/18410	0.0318197	0.625283	0.606498	PRIM1/POLR3A/CRCP/POLR3F	4
GO:0097747	MF	GO:0097747	RNA polymerase activity	4/516	43/18410	0.0318197	0.625283	0.606498	PRIM1/POLR3A/CRCP/POLR3F	4
GO:0001221	MF	GO:0001221	transcription coregulator binding	7/516	108/18410	0.0322838	0.625283	0.606498	FOXO3/FOS/PER1/ELOC/HIF1A/PHF1/SREBF1	7
GO:0022839	MF	GO:0022839	ion gated channel activity	4/516	44/18410	0.0342531	0.625283	0.606498	ANO7/KCNMB1/TMEM63A/TTYH1	4
GO:0005253	MF	GO:0005253	anion channel activity	6/516	87/18410	0.035397	0.625283	0.606498	VDAC2/ANO7/TTYH1/GPR89A/CLIC5/GPR89B	6
GO:0030145	MF	GO:0030145	manganese ion binding	5/516	65/18410	0.0354398	0.625283	0.606498	XPNPEP3/CDIPT/MPPE1/WRN/DYRK2	5
GO:0035197	MF	GO:0035197	siRNA binding	2/516	11/18410	0.0364743	0.625283	0.606498	AGO2/TLR7	2
GO:0047134	MF	GO:0047134	protein-disulfide reductase (NAD(P)) activity	2/516	11/18410	0.0364743	0.625283	0.606498	TXNRD2/PGK1	2
GO:1901474	MF	GO:1901474	azole transmembrane transporter activity	2/516	11/18410	0.0364743	0.625283	0.606498	SLC28A1/SLC44A4	2
GO:0031267	MF	GO:0031267	small GTPase binding	13/516	267/18410	0.0386079	0.625283	0.606498	RABGAP1L/ABI2/TRIOBP/GGA2/SRGAP2/TMEM127/IPO9/KIF3A/RAB11FIP4/RNF152/SH3BP4/FGD6/KIF3B	13
GO:0060090	MF	GO:0060090	molecular adaptor activity	17/516	379/18410	0.0392776	0.625283	0.606498	STX4/AP1M1/ABI2/GNB5/WWC1/CBX5/SGTB/SAV1/HIP1/TRPC4AP/STX17/SERINC1/ELOC/SEPTIN6/SEPTIN14/MAPK8IP2/FEM1A	17
GO:0051020	MF	GO:0051020	GTPase binding	14/516	298/18410	0.042077	0.625283	0.606498	RABGAP1L/ABI2/TRIOBP/GGA2/SRGAP2/TMEM127/IPO9/KIF3A/RAB11FIP4/RNF152/MARCHF5/SH3BP4/FGD6/KIF3B	14
GO:0000340	MF	GO:0000340	RNA 7-methylguanosine cap binding	2/516	12/18410	0.0429718	0.625283	0.606498	AGO2/EIF4E	2
GO:0035004	MF	GO:0035004	phosphatidylinositol 3-kinase activity	2/516	12/18410	0.0429718	0.625283	0.606498	PIK3C2B/PIK3CB	2
GO:0042301	MF	GO:0042301	phosphate ion binding	2/516	12/18410	0.0429718	0.625283	0.606498	MTHFD2/ADSS2	2
GO:0043047	MF	GO:0043047	single-stranded telomeric DNA binding	2/516	12/18410	0.0429718	0.625283	0.606498	CTC1/HNRNPA1	2
GO:1990226	MF	GO:1990226	histone methyltransferase binding	2/516	12/18410	0.0429718	0.625283	0.606498	RESF1/PHF1	2
GO:0016782	MF	GO:0016782	transferase activity, transferring sulphur-containing groups	5/516	69/18410	0.0440992	0.628855	0.609962	CHST6/TPST2/LIAS/HS3ST1/MOCS3	5
GO:0016645	MF	GO:0016645	oxidoreductase activity, acting on the CH-NH group of donors	3/516	29/18410	0.0466552	0.633964	0.614917	MTHFD2/AIFM2/QDPR	3
GO:0016829	MF	GO:0016829	lyase activity	10/516	195/18410	0.0485406	0.633964	0.614917	CYP1B1/ALDOA/HMGB1/POLQ/PTGIS/POLL/ECHDC3/GADL1/ARMT1/CA6	10
GO:0000287	MF	GO:0000287	magnesium ion binding	11/516	222/18410	0.0488885	0.633964	0.614917	PRIM1/RPS6KA4/MTHFD2/IRAK4/WRN/ADSS2/PKM/WEE1/DYRK2/RPS6KA5/ARF1	11
GO:0004652	MF	GO:0004652	polynucleotide adenylyltransferase activity	2/516	13/18410	0.0498619	0.633964	0.614917	TENT4B/TENT5B	2
GO:0016668	MF	GO:0016668	oxidoreductase activity, acting on a sulfur group of donors, NAD(P) as acceptor	2/516	13/18410	0.0498619	0.633964	0.614917	TXNRD2/PGK1	2
GO:0140666	MF	GO:0140666	annealing activity	2/516	13/18410	0.0498619	0.633964	0.614917	FXR1/EIF4H	2

## Sheet: RP11-98I9.4.KEGG
	ID	Description	GeneRatio	BgRatio	pvalue	p.adjust	qvalue	geneID	Count
hsa05168	hsa05168	Herpes simplex virus 1 infection	32/246	495/8157	3.19e-05	0.00887195	0.00887195	6352/7562/7639/8892/10794/10838/51135/54205/146540/147837/113835/91120/9831/147660/286075/115196/84671/57677/79788/115509/7553/729747/57474/57693/147949/10795/5291/7559/7752/126231/201514/84874	32
hsa05230	hsa05230	Central carbon metabolism in cancer	8/246	70/8157	0.00114589	0.159279	0.159279	3845/5162/6510/8140/3091/2260/5291/5315	8
hsa04066	hsa04066	HIF-1 signaling pathway	9/246	109/8157	0.00551884	0.511413	0.511413	226/3570/1977/5162/5230/6921/3091/5335/5291	9
hsa04392	hsa04392	Hippo signaling pathway - multiple species	4/246	29/8157	0.0105945	0.620549	0.620549	8994/23286/60485/1454	4
hsa03040	hsa03040	Spliceosome	10/246	147/8157	0.0132928	0.620549	0.620549	23450/84950/9128/10907/84844/10915/11017/3178/3192/144983	10
hsa04710	hsa04710	Circadian rhythm	4/246	31/8157	0.0133931	0.620549	0.620549	1385/1408/5187/1454	4
hsa04917	hsa04917	Prolactin signaling pathway	6/246	70/8157	0.0185764	0.732185	0.732185	3845/2309/2353/2100/2001/5291	6
hsa04137	hsa04137	Mitophagy - animal	6/246	72/8157	0.0210701	0.732185	0.732185	3845/2309/9958/10241/55669/3091	6
hsa01521	hsa01521	EGFR tyrosine kinase inhibitor resistance	6/246	79/8157	0.0315567	0.971014	0.971014	3845/3570/2309/1977/5335/5291	6
hsa00592	hsa00592	alpha-Linolenic acid metabolism	3/246	25/8157	0.0382131	0.971014	0.971014	51/81579/11145	3
hsa04962	hsa04962	Vasopressin-regulated water reabsorption	4/246	44/8157	0.0427251	0.971014	0.971014	1385/6810/10671/9230	4
